# Supplementary material for: Human Erysipelothrix rhusiopathiae infection via bath water – case report and genome announcement
Source: Front Cell Infect Microbiol. 2022 Oct 24;12:981477. doi: 10.3389/fcimb.2022.981477 (PMC9637936; doi:10.3389/fcimb.2022.981477)
Supplement: Supplementary file 1 [file Table_1.xls]

## Sheet: Sheet1
contig_id	feature_id	type	location	start	stop	strand	function	aliases	figfam	evidence_codes	nucleotide_sequence	aa_sequence
1	fig|6666666.920385.peg.1	peg	1_1_1416	1	1416	+	Chromosomal replication initiator protein DnaA			icw(1);DNA_replication_cluster_1	atggaattgtattttaaatttgatattatagaacttgcaaaggggtatttgaatatgacaactatgaaattttatttagaagatgtgtgggggaaagttaaactggcgatcaaggaaagcaatcatttcgatgaaccaatctataatacgtacatcgaagacactaaccttgctgcattagatgagtcaagggctgtaattgtcgttccaacttatctccaaaaagttattctttcggaagagattccttttttaaacgacgttattaatcaaattttggataaaacttcaatggcttgtgaggttttactcgaaaatgaatttaaaaaaaatattgcagttcaagttcccgttcaacctcaaattcctgtcgtcattcgtaatgatggaattgccccg…	MELYFKFDIIELAKGYLNMTTMKFYLEDVWGKVKLAIKESNHFDEPIYNTYIEDTNLAALDESRAVIVVPTYLQKVILSEEIPFLNDVINQILDKTSMACEVLLENEFKKNIAVQVPVQPQIPVVIRNDGIAPNQTFDNFVVGPSNKESHSAALGCAYRPGQFYTPLFIYGNSGLGKTHLLNAIGNYIKKLNPDARVLYTSSSDFVRQVANSIQNRTIEDFKEQMYNLDVLLIDDIQFLAGKEKSHEIFFHIFNELIYNKKQIVITSDRLPTEIKGLEDRLISRFSSGLSVGVDSPEFETSLAILELKIKHKSVDPGLFDEDVLSYIASNFSKDVRMLEGALNRLLFFSIEFSQNDHIDINIAMNAFKTNGEPIKTNELDTKTIKRIVADYYGLTQAQL…
1	fig|6666666.920385.peg.2	peg	1_1680_2798	1680	2798	+	DNA polymerase III beta subunit (EC 2.7.7.7)			isu;DNA_replication_cluster_1	atgaagttcaatataaagaaacaatcattttataaagcattgtcctctgtaggacgtgcagcatctacacattcaccgttaccaattctgtctggaattaagttcgagttaagagacgatgctttaacattaattgcaagtgattcaaatatttccattaaagaagttctttatgcgaatgacgaaaataaattgaacgtttatgaagaaggggaagtagttttagagtcacgctatattctagaagcagttcgtaagcttgatagcgattttattgattttgaaattattgatggtgcgttaacacgcattagtggaaataaagccgaatataacatcaatggtagtaaagcagaactttatccaacaattgattttacaaaaccaactaaagaattt…	MKFNIKKQSFYKALSSVGRAASTHSPLPILSGIKFELRDDALTLIASDSNISIKEVLYANDENKLNVYEEGEVVLESRYILEAVRKLDSDFIDFEIIDGALTRISGNKAEYNINGSKAELYPTIDFTKPTKEFKMPGFKLSEVIQQTAFVCSTSEDRPIFTGVNFKADGNTMNCVATDSYRLAKKSIDLPTPMDFNICIPAVNLYEVSKTISDNKDVHIAVSDKLVQFYVDSTLIQSRLIDGLFPDVNRLIPAEYGFELTVNSHDMISAIDRSSFLKSDGYWTVKLEASNEGVLISSKSQEIGSSEEILKPIDYIGGNLKISFSGRYMIEALKSFKTDTVKILFVGEMQAFILKNPEDDSIVQLVLPVRTFD
1	fig|6666666.920385.peg.3	peg	1_2804_3553	2804	3553	+	Transcriptional repressor of the fructose operon, DeoR family				atgttaaagaatcaaagacatttacaacttatccactatattgatttgcatcaatttgcaaaagttgaagagcttgcacaacttgtggatgtttccgaaataaccgttcgtcgagatatcaatgaattggatgaaaaagggttagttcataaagttcatggtggtgctacatccatcacaatacgagattactctaatgatattgaattacatacacgaaacgacgttaattctgatattaaagaccaattagcaaaatcagctgcatcattggttaaaacgaatgctgttgtatatcttgatgctgggacatctgtttcacggatgattccatatctcaaagataagcatgttacggtctatacgcacggtttacatcatgtggaagcattggtgcag…	MLKNQRHLQLIHYIDLHQFAKVEELAQLVDVSEITVRRDINELDEKGLVHKVHGGATSITIRDYSNDIELHTRNDVNSDIKDQLAKSAASLVKTNAVVYLDAGTSVSRMIPYLKDKHVTVYTHGLHHVEALVQYGIECYVIGGFVKPTTRAAVGGLSTQYLKQMNFDQAFIGFNALDADFGFSTPDEMEAVTKSTIIAQSSQVYFIGDSSKFNKKSSVRFASSNDGVLITDQDPGKAYNNYNIKIQGER
1	fig|6666666.920385.peg.4	peg	1_3656_4582	3656	4582	+	1-phosphofructokinase (EC 2.7.1.56)				atgatttatatcgttacacttaacccttcaattgattacttaatgtccccaaaaacattatccttggggataacgaatcgttctgaagaagaacagatacgtattggtggaaaaggtattaatgtcggagttgtactcaacaatcttggacaatcttccacatgtgttggatttctcggcggatttacaggaaatcacattcgtgaagaattaaaaaaatatcctctacttgttgatggttttagagactctaaacatccaactcgcataaatattaaacttgattataagggagagacggaaattaatgggagtggttatcctatcgatgcttctctaattgaagcgttatctacatttataacgacacttaagccagaggattttgtggttctaact…	MIYIVTLNPSIDYLMSPKTLSLGITNRSEEEQIRIGGKGINVGVVLNNLGQSSTCVGFLGGFTGNHIREELKKYPLLVDGFRDSKHPTRINIKLDYKGETEINGSGYPIDASLIEALSTFITTLKPEDFVVLTGSVASGMSYDWYVSVCEALDKQNIPFAVDVSSDKLIDMISYHPLLIKPNQDEICAILGLQNENLSFERLLSESKKLIERGARNIIVSLGSQGSMLITDEACYRAYAPEGVLIDSVGAGDSMVAAFIYGYVNDYSLVDAYRLACAAGSATAFSDHLASFETIEKLKDKIIIERIDL
1	fig|6666666.920385.peg.5	peg	1_4584_6440	4584	6440	+	PTS system, fructose-specific IIA component (EC 2.7.1.202) / PTS system, fructose-specific IIB component (EC 2.7.1.202) / PTS system, fructose-specific IIC component				atgaaaaacattactcaagttttaaaaccgaatcttgttatttttaatttaaatgcatcatctaaagatgaagttcttactgaaatggcccagaagctaagccaagagggaattgtagcgaatgaaatgtcttttattgagacacttaaagaacgtgaggcaataagtacgactggtgttggtgatggaattgcgattcctcatggtcgaagttctgtcgtatctgaatccgttgttgtctttggacgtagtgatactggaattgattttgactctatggatggaaaaccagcgcatctgttctttatgattgcgacacctgaaaattcaggcgatgatcatctatcaatcttatccacattatccggtctattgatgaagtcagaagttcaagaagca…	MKNITQVLKPNLVIFNLNASSKDEVLTEMAQKLSQEGIVANEMSFIETLKEREAISTTGVGDGIAIPHGRSSVVSESVVVFGRSDTGIDFDSMDGKPAHLFFMIATPENSGDDHLSILSTLSGLLMKSEVQEAIRTASTYDELVEAFDIDNEPKQEVVDSESFVVAVTACATGIAHTYMAAEKLQETAKNKGIAIKVETNGSSGVGNRLTQDDIKNADAVIVAADINVEMNRFNGKKLIKVPVASAISHPDSLIDKALTEADVYTASSTDSSNEESEGSHLYKHLLNGVSHMLPFVVGGGILIAIAFMLDQLIGVPTAELGQLGSYNAFPAILKDIGGQAFGFMLPVLAGYIAYSIADRPGLVVGFVAGGIASTGGAGFLGALIGGFLAGYTMNMIKKL…
1	fig|6666666.920385.peg.6	peg	1_6578_6790	6578	6790	+	Uncharacterized S4 RNA-binding-domain protein YbcJ				atgaaaaaagagactcaatatatcactttaggacaatttctaaaagtggcggattatgttaattcgggtggtgaagcgaaacacctgattcattcgttttcaattcaagtaaacggagaagaagagaaccgacgcggtagaaagttgtatcctggagatgttgttgtaattaacggtaataaacacgaaatcacaacagaacatgaaggttaa	MKKETQYITLGQFLKVADYVNSGGEAKHLIHSFSIQVNGEEENRRGRKLYPGDVVVINGNKHEITTEHEG
1	fig|6666666.920385.peg.7	peg	1_6780_7865	6780	7865	+	DNA recombination and repair protein RecF			icw(2);DNA_replication_cluster_1	atgaaggttaaaaatcttgaattaaagcaatttcgaaatatctcgaatctcaatctatcatttaataaaaacataaatgtttttgtaggggataatggtcaagggaagacgaatattatcgagtcgcttgtctatctttcttcagggcgatcctttcgtgttagttcggatgaatatctcattcaatacggtaatgaatttttaagcgttattgccgatattgaggatcagaataatactcaaaatcttaaagtagttttgagtagtgctggaaagtatcttcaagttaatcaacaaccattaaaaaaaatgaccgagtttatcggtcgttgtaatgttgtgctgtttaatcctgaagatataaatttctattctaacagtccgagaaaaagacgaaga…	MKVKNLELKQFRNISNLNLSFNKNINVFVGDNGQGKTNIIESLVYLSSGRSFRVSSDEYLIQYGNEFLSVIADIEDQNNTQNLKVVLSSAGKYLQVNQQPLKKMTEFIGRCNVVLFNPEDINFYSNSPRKRRREIDFELGKMSKRYLNQLSLSNKLLSERNAYLKNKNVDQDYLEILTEKLVDASILIIEMRAKFVHALNPIINHYYHLLSDSKDQIVLHYKAPISLEGDLKGQLLSKMQDSFQRDCDFKVTQNGIHRDDFIFMINDIPVVNVSSQGQKRMLIIAFKLAIVELIFQSRKTYPILCLDDLFSELDNVRRERVLNVLHEEMQVFITTTDLDYVKSKRDKSVFKVVSGNVEEVI
1	fig|6666666.920385.peg.8	peg	1_7865_9784	7865	9784	+	DNA gyrase subunit B (EC 5.99.1.3)			isu;DNA_gyrase_subunits isu;DNA_topoisomerases,_Type_II,_ATP-dependent isu;Resistance_to_fluoroquinolones isu;DNA_replication_cluster_1	atgtcgaatacaaaagtagatcattcatatacgtcttccgatattcaagttcttgaaggattggaagcggtacgtaaacgacctgggatgtatattggtactaccgcatctcgtggtttacatcatttagtttgggaaattgtagataatggtattgatgaagctttagctgggtttgcaacagaaattattgtgaatgtggataaagacaatgttatttctgtatcagataatggccgtgggattcctgttggaattcatgcgaagacaggtgtttcaacagctgaaacgatctttactgtacttcatgccggagggaaattcggtggtggagcatataaagtatcaggtggtcttcacggtgttggggcttctgttgttaacgcgttgtccgaatgg…	MSNTKVDHSYTSSDIQVLEGLEAVRKRPGMYIGTTASRGLHHLVWEIVDNGIDEALAGFATEIIVNVDKDNVISVSDNGRGIPVGIHAKTGVSTAETIFTVLHAGGKFGGGAYKVSGGLHGVGASVVNALSEWLEVKIYLDGIEYYLRFEEGGKVAVPLKEVGKTDKKGTTVRFKADPTIFTETTEFSHDVLRDRLRQIAFLNKGIKLVFQDEREPEETRHLEFVYEDGLREYVQYMNANKSPIHEEIVYCEGEEEGILVEVSMQYNDGFTPNIYSFCNNINTHEGGTHEDGFKLALTRVINNYAKEHNLLKKDDDGFLGDDVREGLTAIISVKHPDPQYEGQTKTKLGNSEVRKIVSSVFGEQLERFLMEHPDDAKIIVDKAAIASKARVAARKAREL…
1	fig|6666666.920385.peg.9	peg	1_9794_12301	9794	12301	+	DNA gyrase subunit A (EC 5.99.1.3)			icw(1);DNA_gyrase_subunits icw(1);DNA_topoisomerases,_Type_II,_ATP-dependent icw(1);Resistance_to_fluoroquinolones icw(1);DNA_replication_cluster_1	atggaagataatacacagagttatgacaaaataaaacaacgtaatatttctgaagaaatgaaaaaatcattcgtctcctatgccatgtcggttattgtttcacgtgcgttgccagatgtgcgtgatggtttgaaaccagttcaccgccgtattttatatgcgatgaatgatcttggtatgacaagtgataaaccttataaaaaatctgctcgtattgttggtgaagtaattggtaagtatcaccctcatggtgatacagctgtttatgattcaatggtacgtatggcacaagaattttcatatcgatatatgttgattgatggtcacggtaacttcggatcaatcgatggagatggtgcggctgcgatgcgttatacagaagcgcgtatgtctaaaatc…	MEDNTQSYDKIKQRNISEEMKKSFVSYAMSVIVSRALPDVRDGLKPVHRRILYAMNDLGMTSDKPYKKSARIVGEVIGKYHPHGDTAVYDSMVRMAQEFSYRYMLIDGHGNFGSIDGDGAAAMRYTEARMSKISMELIRDINKNTVDFIDNYDGEEREPVVLPSRFPNVLVNGGTGIAVGMATNIPPHNLGEVIDATIALIDNPDITIKELMEDYIFGPDFPTGALLLGRSGIKSAFETGRGSVVMRAKVDIEEMKNGKPRIIISEIPYQVNKATLVEKIATLVRDKEIDGITDLRDESNREGIRIVVELRREVQAEVVLNQLYRLTALQSSFGVNMLALVNGRPELLNLLQVLSHYRDHQIEIVTRRTQFELKKAEDRAHILQGLMIALDHIDEVISI…
1	fig|6666666.920385.peg.10	peg	1_12323_12436	12323	12436	+	hypothetical protein				ttgctttttctttcgattctatttgacttaaaatatgataatcgctataatttacttaactcgttgagagggattaatataactgttttatttaagagagatgatgcttggtga	MLFLSILFDLKYDNRYNLLNSLRGINITVLFKRDDAW
1	fig|6666666.920385.peg.11	peg	1_12599_13885	12599	13885	+	Seryl-tRNA synthetase (EC 6.1.1.11)			isu;tRNA_aminoacylation,_Ser isu;CBSS-326442.4.peg.1852	atgttagatattaatctatttagaaccaatcctgagcttattaaggaaaaccttaagaagaagttccaagaacataaagcggatatggtagacgaaatcattgctctagatattgaatatcgcggaattaagactcgcgccgatgaactaagagggaaacgtaatgctttaagtaaacaaattggtcagcttatgggtcagaaaaagattgatgaagcaaatgctgtaaaggaacaagttcaagctttcgctctcgaacttaaagatatcgaagaacgcgaagaacctttgtttgataaaataaaagctttaatgatggaaatccctaatatcattgcagacgatgtacctattggtaaagatgacagtgagaatgttgaacgctatacagtgggagat…	MLDINLFRTNPELIKENLKKKFQEHKADMVDEIIALDIEYRGIKTRADELRGKRNALSKQIGQLMGQKKIDEANAVKEQVQAFALELKDIEEREEPLFDKIKALMMEIPNIIADDVPIGKDDSENVERYTVGDIVDKGFDVPYHTDIMESFGGIDLDAARKVAGAGFYYLQKDIARLHSAVTSYARDFMIDRGYDYVIPPFMIHRDVVSGVMSFEEMENMMYKIEGEDLYLIGTSEHSMIGKYIDTIIDGETLPHKLTSYSPCFRKEVGAHGIEERGVYRIHQFEKQEMVVVCHPDDSAALFEELYHNSVDFFRTLDIPVRVLECCSGDLADLKNKSVDVEAWSPRQKKYFEVGSCSNLTDAQARRLKIRIDTPEGRVYAHTLNNTVVAPPRMLIAFLE…
1	fig|6666666.920385.peg.12	peg	1_14677_13889	14677	13889	-	hypothetical protein				atgattaaattaatagctactgatatggatcacacgcttttagacgatgattcaaatctaccccgtaattttgaagaagtactaaagacgcttaaagataataacatccatatggtcttggccagtggacgcactctatttagtattaagaaaaaagcggttaatttcattgatgatctatcgtttgtttctgacaacggcgccattgtagagcacaatggcgagatactgtataaatcagtattctctaaactagacgtaaaaacagtaacaaaggttttccgtacatgtatcgaaacttcgattattgcatcaggtattgattgtgcctatgttgaactcggcgacccaatacacgaacaatatctcgaggaatattatcctgggttcgttattgtc…	MIKLIATDMDHTLLDDDSNLPRNFEEVLKTLKDNNIHMVLASGRTLFSIKKKAVNFIDDLSFVSDNGAIVEHNGEILYKSVFSKLDVKTVTKVFRTCIETSIIASGIDCAYVELGDPIHEQYLEEYYPGFVIVDDLTAVDVDFVKITACSLNHTVSNFNEIVKKSLDGHFNAVTAGAVWIDVMHSNVNKGVGIKHLLNALNIDATDIITFGDYHNDIQMLELAGSSYAVANAHADVKGVVTEVIESNNENAVMNQIQKLVKK
1	fig|6666666.920385.peg.13	peg	1_14905_15801	14905	15801	+	tRNA-specific adenosine-34 deaminase (EC 3.5.4.33)				atggatgaggcataccaagaagcacttcttgcatataatcttgaagaagtaccggtaggcgctgtcgttgtccataacaatcaaatcgtaggacgaggacataatgttcgagaaacacaacatcaaccctctggccatgcggaaatcattgcgatggatcaagcagggaaagcgcttgggtcatggaacttagaagggtgtaccttatatgtgacactcgaaccgtgtgcaatgtgcaccggcgcgattatgcaatcaagagtgagtactgttgtatacggttcaaaggagcccaaaagcggttgcttaggatcggttattgattttactcaaatagaggggtataaccactatcctacagtaattgcaggagtcgaagaagaaaaagcaaaacagtta…	MDEAYQEALLAYNLEEVPVGAVVVHNNQIVGRGHNVRETQHQPSGHAEIIAMDQAGKALGSWNLEGCTLYVTLEPCAMCTGAIMQSRVSTVVYGSKEPKSGCLGSVIDFTQIEGYNHYPTVIAGVEEEKAKQLMQDFFKQQRNKQIKIKKADRNTFESYLKVRKEVFVNEQNIDPKEEYDALDTLENNSVAHIVAIKQEQVIGTMRLIYANRTMKIGRLAVLKPFRNKKVASKLVRYAMIQAENNGIHLIELNAQLSAINIYKRQGFEETGEIFEEVGISHIKMTKQIKTPNQIWERN
1	fig|6666666.920385.repeat.1	repeat	1_15792_17037	15792	17037	+	repeat region				acggaactgacctagttccgtgggactaaagaaaaaaccaagttaggatgaagttaaccgataatttacgggagattgatatcctagcttttcttgtattcgattttcattgtaatattttaaatagtttatcacagtttgtgatacaatttcagtagaaccctttagttctgggtttaattcgaatgtttcacactttagcgaggcatgaaacgattcgataggagcattatcagcgggtgtacccttacgggacatactcatggtaatgcttttattttttactttgagttgatactcttttgatgtatagacactcccttgatcagaatgaagaatacatggctgaacgatatccggaagttgatttaatgtatcaaccacacattctaggttttg…
1	fig|6666666.920385.peg.14	peg	1_16685_15834	16685	15834	-	Mobile element protein				gtggttcctgaaataatcatcaagctcgttgaagagtatcgcaacactgtatctattaaagatatcttgaatctttttggggtacctaagtcaacgtattaccgttggactaaaaaagagcaactagagtctaataattattctgtcaatgaagcattagtaattgaactttgtaaagaaaataaatttcgttatggatatcgaaaaataactgcattaattcgaaaagaaagaattatcaataagaacactgttcaaaaaataatgcagaaacaccaatgtcaatgccgtgttaaggtcaaacggtatagaaaaaacaaaaatccgaagatcattatgcccaatatcattaatcgcgactttaaatcactacgtcctctagagaaattggtgacagat…	MVPEIIIKLVEEYRNTVSIKDILNLFGVPKSTYYRWTKKEQLESNNYSVNEALVIELCKENKFRYGYRKITALIRKERIINKNTVQKIMQKHQCQCRVKVKRYRKNKNPKIIMPNIINRDFKSLRPLEKLVTDITYIPYGHKMLYLSTIMDLYNGEIIASTLSDRQNLECVVDTLNQLPDIVQPCILHSDQGSVYTSKEYQLKVKNKSITMSMSRKGTPADNAPIESFHASLKCETFELNPELKGSTEIVSQTVINYLKYYNENRIQEKLGYQSPVNYRLTSS
1	fig|6666666.920385.peg.15	peg	1_16987_16670	16987	16670	-	Transposase				atgggaacacgaactatgcatagctatgagacaaagatgaaagttatagaaatgaaattggcaggctactcaagcaggtttattcagactgaacttggaataaaaaatgtaacacaagtcaaaacatggtggagatggtatcgaaatggtgaacactatcgattttctcaaccggtaggcaagcaatatacttttggaaaagggcctgaaggagacacggtcgaagaaacacaaagacttagaattaaatctttggagcaacaaattgaactattaaaaaagtatttggaaagagaaaggatgtggttcctgaaataa	MGTRTMHSYETKMKVIEMKLAGYSSRFIQTELGIKNVTQVKTWWRWYRNGEHYRFSQPVGKQYTFGKGPEGDTVEETQRLRIKSLEQQIELLKKYLERERMWFLK
1	fig|6666666.920385.peg.16	peg	1_17708_17085	17708	17085	-	Sortase A, LPXTG specific			isu;Sortase	atggaaaacaatactaagaaaaagaaaaaatttaatttatttggttttttaggaattatgatgatcctcgcaggattgggaataatcatttatgatgtcggttcttcttatcttgaacgtgaagcgctcaaacgagaattacaagatttccttaatgctcccctacctcaagatgattctgatggtccttcaaaacaagaaactgataaatggggatcgatcgagattgaaaagcttgatatcaaccatttaattgtgaaatctgacgactggggttatctcaatcgctatgttgtagcctggaatcggtcaatagaccctcctggagaaggaaacttttcaattgctggacataatggtcgttgcgcaagctgtgtcttccgtgattttgagaagatt…	MENNTKKKKKFNLFGFLGIMMILAGLGIIIYDVGSSYLEREALKRELQDFLNAPLPQDDSDGPSKQETDKWGSIEIEKLDINHLIVKSDDWGYLNRYVVAWNRSIDPPGEGNFSIAGHNGRCASCVFRDFEKIEKGDTIKLHRKEDNTTYIYKVYDNFEVPYTDTSVLNDDESRGATLTLVTCTEANDYSVNRTIIKAELESSEPTR
1	fig|6666666.920385.peg.17	peg	1_17797_19599	17797	19599	+	DNA polymerase III subunits gamma and tau (EC 2.7.7.7)			icw(1);DNA_processing_cluster	atgtcgtatcaatcgttatatcgtaaatatagacctgcacatcttgacgaagttgtggggcaagaacatgtcgttaatgtattaaaaaattcgattactaaaaataagatatcacacgcatatcttttttgtggtccacgtggaaccggaaaaacgtcaatcgcgaaattatttgcgcgtgcagtgaattgcgagaacccagatcaagtaatctgtggaacctgtgataactgtttagccgtcgctgatggtacacatccagacctcatcgaaatcgatgcagcgagtaacaatggtgtagatgaaattcgtggtctaatcgaaaaagtgaaatatacgccgatacttgggaagtataaagtttatatcattgatgaggttcatatgctctcacaaggg…	MSYQSLYRKYRPAHLDEVVGQEHVVNVLKNSITKNKISHAYLFCGPRGTGKTSIAKLFARAVNCENPDQVICGTCDNCLAVADGTHPDLIEIDAASNNGVDEIRGLIEKVKYTPILGKYKVYIIDEVHMLSQGAFNALLKTLEEPPSHVVFILATTEIHKVLPTIISRCQRYDFNRIGEVDIAKRLDYVLNNENVEAEQGVSKLIASLSGGGLRNALTILEQAIVLADDQITVNQIYDTNGIITDQDKINLFDSIREQQMEALVNQIAMMNEKSVNIDRLMMDLVGGLKDSIIYSHTKSDSLVNENSLMFIHYLAETLQVHERLKVIEKLLSYTDKMKFSQNQSIYFEVAMVDVFNSFSNKNVNLNQQTELTMTAEQIYRAENNIKPQKPKNSTQIEVI…
1	fig|6666666.920385.peg.18	peg	1_19610_20200	19610	20200	+	Recombination protein RecR			isu;DNA_processing_cluster	atgtatcccaaaaaacttgaacaattaattgagtcgtttatgatgcttccaggagttggacaaaaaacggctgagcgctatgcattaagtatcttggatcaacaaacacaagatgttgataaattttcacaagatctaaccatcgcacggaatgagattcaatcatgtaaggtatgtcacaacctctcagacgaggaaatttgtcagatatgcaaagataacacacgtgatcgttccataatatgtgtggttgctactgcaaaagaagcattctcaatcgaaaaaatgaatgaataccatggtgtctatcatgtattaggagggttaatctctactcagaaagggatacttcctgagaatttaaatatattatcgctcattaatcgtgtcgatgaaaat…	MYPKKLEQLIESFMMLPGVGQKTAERYALSILDQQTQDVDKFSQDLTIARNEIQSCKVCHNLSDEEICQICKDNTRDRSIICVVATAKEAFSIEKMNEYHGVYHVLGGLISTQKGILPENLNILSLINRVDENVTEVILALNATVEGEMTSLYLAKKLEEKTDVSRLAFGLPIGGHLDYADDMTLMKAFEGRSKVK
1	fig|6666666.920385.peg.19	peg	1_20210_21088	20210	21088	+	hypothetical protein				atgagctcaattgcgtatatttccgatgaaaagatggttgaatatcatcgaactaatggaaatcaaactgtgaatttttggaggctaagtcttaaaggattcgagcggtttgatgttggtgacttactttttttcttagacaaacgatatacacatcctcaaacgaaagaaaaagggattattggttatggacgcgcaaaaacaatccgtaccatgagcgttagacgaacatgggatcaatatggaaccatgaacggatatgcctcttatgatatgtttgaagaagcgattttaaatcgaactaaagataataaattaccgaaacaaattcaaagtattgaactcgaagatattaagttcttcgcagctcctatctatttacatgaagtcgactttaag…	MSSIAYISDEKMVEYHRTNGNQTVNFWRLSLKGFERFDVGDLLFFLDKRYTHPQTKEKGIIGYGRAKTIRTMSVRRTWDQYGTMNGYASYDMFEEAILNRTKDNKLPKQIQSIELEDIKFFAAPIYLHEVDFKLTKRLESFTYLEDEENSIVLNLLNKGLEIGIDQWFTKVHKHALGVKDIKEDIDHQRLRDVIASIRTEWTQIQETMIPSNEEIYKIGSIGYTYKGNKKAAVLLPCSSIKNQIYPLLGISWVIKKELDDFKFSISLCTKNQSVSQPYQDLIQRMNLELVDI
1	fig|6666666.920385.peg.20	peg	1_21596_21051	21596	21051	-	hypothetical protein				atgaaacaacatctcgaaattgaatataaaacgcaacttacacaggaagaatttaatcatattttaaattcatttccttttaatgatcctaagtatcaagaaaatacctattatgatacgcctgaaggctcattattcaagcaacactccatgtgccgtattcgcacgattggaagtacttacgaattcacattaaaggttccacaagaagaaggtgttttggaatacgaggttaccttaaatgaaaaatcacttatggatgaacgaatcattgattttttgaatacgaaatcaattgatgttgatgcaatggaagtcatcgcattcagtaatacggtgcgatatgaatattctgatatctatggcgtatggtgtctagactatacccgtttcttaaat…	MKQHLEIEYKTQLTQEEFNHILNSFPFNDPKYQENTYYDTPEGSLFKQHSMCRIRTIGSTYEFTLKVPQEEGVLEYEVTLNEKSLMDERIIDFLNTKSIDVDAMEVIAFSNTVRYEYSDIYGVWCLDYTRFLNGSDFELEYELHEGNEKAYQHYLDTLKSLGIQFKASKPKYLRALNSSAE
1	fig|6666666.920385.peg.21	peg	1_21639_22421	21639	22421	+	NAD kinase (EC 2.7.1.23)			isu;NAD_and_NADP_cofactor_biosynthesis_global	atgaaacgtttcacacttgttcaacgtggtgatactgcgtcacaaggtatttgcatgaagattcgcgatgcacttgtggaaaataattttatatttgatgctgagaatccagaactcataatatgtgttggtggcgatggaacacttttaaaagcgtttcatgattggattcatataattgatgatgttgctttcgtaggaatccattcaggaactcttggtttttctacagattatacaaaagattgtgttgatcagttcattaaagatgttgtgcataatgaacctgttattgaagaaaaacgcattctcgaagcactctgtattaatgacacccgagaaattcatgtctgcgctttaaatgaaatacgcgttgagaatatcgttaaaacacaagca…	MKRFTLVQRGDTASQGICMKIRDALVENNFIFDAENPELIICVGGDGTLLKAFHDWIHIIDDVAFVGIHSGTLGFSTDYTKDCVDQFIKDVVHNEPVIEEKRILEALCINDTREIHVCALNEIRVENIVKTQALEIYIDDCYFETFRGNGVCISGQYGSTAYNRSIGGAVIFPGLDLLQLTEISGIHHRYARSLDSPLIMHPDSKIILKSDSFDHALLCYDHLHKHLDGIHEIRISSYPKVMRFARFNDIPHIQRLNALF
1	fig|6666666.920385.peg.22	peg	1_23674_22463	23674	22463	-	Rod shape-determining protein RodA				atgaacaaatttataaatgaaagcaaacgacacttcacccttgatgtgactttaattgtcttgctctttgcactttttggaataagcctcgttgcaattcatcttgcagcaccacttatgaaccaagatggcggcgttaatttagtcattaaacagattagttggattgtcgtgggtcttggagtcgttgcttttctcctcaaaatcggtgtcgaccgtatcttcactgcagtagacattgcatattggattttgatggtatgcctgcttggtctagtcatagcacgggtactctcttcacgctttgggattcatattccctttgccgctgaaataaatggtacacatgcttggtattctattcctggtattggttccttccaaccgagtgaatttatg…	MNKFINESKRHFTLDVTLIVLLFALFGISLVAIHLAAPLMNQDGGVNLVIKQISWIVVGLGVVAFLLKIGVDRIFTAVDIAYWILMVCLLGLVIARVLSSRFGIHIPFAAEINGTHAWYSIPGIGSFQPSEFMKIVLVIKTANTIHEHNTLKTEYSFKSDFELIFKMIKYVLPPFILIFLQPDTGVPIVILVSLATMFFLSGVRREWFIVIVGLALGLLLGIVWLYYNNQELLNTILGGGATHYRLTRFYGWLDYEKYPQTYGYQLFQALLSLGTAGLTGHPLGSVIAQFPEPQTDFIFAVISQNFGFLGASLVVILSFAFDIKLVVNTLRSNLSKERYMMMGIIGMIVFQDLQNIGMILGILPITGITLPFISYGGSSLVSYMIPIAVALHMYSETVN…
1	fig|6666666.920385.peg.23	peg	1_23740_25275	23740	25275	+	PTS system, N-acetylglucosamine-specific IIA component (EC 2.7.1.193) / PTS system, N-acetylglucosamine-specific IIB component (EC 2.7.1.193) / PTS system, N-acetylglucosamine-specific IIC component				atgaatcgtcttcagacatattatgaacagttacaactcccattgaaatcattattcttgggttgtttcttgattacaatcggttctattatagcaaacccatatatcgtcatgatatttaaatttaacagtccactatttgttacagcatcgaaattgttgttgtatgctggtggtatcattttatcatattttccactgtatgtttttattaaattgttaacgcatcgaaatgatgaaaccaatgttgtggttacaggattcatttcatatttagtatttttagttgtgatgactttgttatcaccaacgacttcacctaaagctgcgtattcagacattctaaacattacaattggaaacgaaacatatggtttgtttaaaacaggaatttttggc…	MNRLQTYYEQLQLPLKSLFLGCFLITIGSIIANPYIVMIFKFNSPLFVTASKLLLYAGGIILSYFPLYVFIKLLTHRNDETNVVVTGFISYLVFLVVMTLLSPTTSPKAAYSDILNITIGNETYGLFKTGIFGFLAVLLVVRYCYRSHKETTGFSQVSYLDRDTIKLVNSIIGSAIVGAIFAYGWPMFVDGIYNAMKFISSDSHNPMSLFAYGGLERLLTLGNIQTMMHQEIWLGSLGGSWMNIGGETFVGDANIWTAQLKEGLNMISGAGRYTSAYYVLNLFAIPGYLLAVISTISNKKVLKKNISLFIIVILTSMLGGIIFPVELLMLLTSPILYFFHLFMTAFIYAILVGFGATVGFSYLGTLTSATPGNLIDFIGLMRNTVMFNKIMIILLVGII…
1	fig|6666666.920385.peg.24	peg	1_25272_27779	25272	27779	+	DNA mismatch repair protein MutS			isu;DNA_repair_system_including_RecA,_MutS_and_a_hypothetical_protein isu;DNA_repair,_bacterial_MutL-MutS_system	atgactaaagcaacattaacaccaatgttacaacaatatatggacataaagaaaaacaccaatgatgcgttggtgttttatcgcttgggagacttctatgaattattctttgaagatgcaattacagcatctaaagttttggaccttgttttaacagcgcgatcggcaggtaaagatcaaaaagcgcctatgtgtggtgttccgcaccatgcagctcaaggttatattcaaaaattagtcgcagcaggttataaagtagccattgttgaacaagttgaagatcctaaagaagcaaaggggattgtaaaacgagatgttgttgagattgtcacgccaggtacttattttgagatggatgataatgaaacacgagaaatagcttcaattactcttgattta…	MTKATLTPMLQQYMDIKKNTNDALVFYRLGDFYELFFEDAITASKVLDLVLTARSAGKDQKAPMCGVPHHAAQGYIQKLVAAGYKVAIVEQVEDPKEAKGIVKRDVVEIVTPGTYFEMDDNETREIASITLDLVYATIVSCDIVSGNLRAIRVMNDFVEIIKVLQQFQVKEIVVSEHFDSKIINEIKNKTEIYVSYQEELADEVQHQDPTIRKTQARLIQYLIYTHKRSLNHLSEVVVLNDEAYLRMDYATMTNLELIDHQKGKELSLFHFINHTKTNMGARALKEMLMQPLVNVESIEKRHLQIETLIEDYLLADSLSHSLKETYDIHRVIARLSTAKHNAQDLVRLKKTLGTFKQMQETVDGIDCFSFMLVDPLLDVYQLLDTHILDDAPVALKEGR…
1	fig|6666666.920385.peg.25	peg	1_27772_29529	27772	29529	+	DNA mismatch repair protein MutL			icw(1);DNA_repair,_bacterial_MutL-MutS_system	atgaataaaattaaagtactggatacacatctaacaaatatgattgctgcgggtgaagttgtagaacgacctgctggaattataaaggaacttgtagaaaattctattgatgcgaatgctacaagtattgaagtgcgtattattgaaggtggtatgggattaatcgaagtgagtgataatggttatggcatgagtggtgaggatttatctcaagcatttgaacgccattcaacctctaaaataaagagcgttttagaccttaatgcgatttcatcatttggatttcgaggtgaagctttaccgtcgattgcatctgtaagccatgttgaggcaatttcaagcgatggtgttgaaggccatcgaataatcattgataacggagtcaaaaaggtgaaagag…	MNKIKVLDTHLTNMIAAGEVVERPAGIIKELVENSIDANATSIEVRIIEGGMGLIEVSDNGYGMSGEDLSQAFERHSTSKIKSVLDLNAISSFGFRGEALPSIASVSHVEAISSDGVEGHRIIIDNGVKKVKERAARNQGTTISVSSLFLKTPARLKHIKNVHYETSIVLDTIQKFAMGNPKIAFTLYNESKVSFRSYGRNDIADVFHRVYGAQVTQDTQLFSAENYDFKIDGIMALPQHNRANRYSIWLYINNRMIRFPKIQKAIVDGYRRHMPTDRYPIVVMNIHVDPQLVDVNVHPSKWEIRLSKDNVLVELIQDCFSSILDKNMRPQRVTFPSPVPVQTDIKEALLGEPIPRFEPLIEEPKKIYVPDYMPDSLPISDFKPREVEPQIESEKIEPL…
1	fig|6666666.920385.peg.26	peg	1_29526_30422	29526	30422	+	tRNA dimethylallyltransferase (EC 2.5.1.75)				atgaaaaaagtaattgtcattgcaggtgttacggcttcaggcaaatcgagcctggcagtttcattagccaaaaaaattaatggagaaattataagtgccgactcggtagccgtttataaagaattgaatattggtagtgctaaaccaacagttgaagagcaggatggtattattcaccatctaattgatatcgtatccattacggaatcatatcatgttgcgcgatttcaaaaagaagcacgagatgccattgatttaatcctaagcaaaggtaaaactccgattatagttggcggaacagggctctatattaatgcattactcaatgactacagatttaatgaagaactagagttacctgaaattgatgagagcttaactaatgaagctttaatgcaa…	MKKVIVIAGVTASGKSSLAVSLAKKINGEIISADSVAVYKELNIGSAKPTVEEQDGIIHHLIDIVSITESYHVARFQKEARDAIDLILSKGKTPIIVGGTGLYINALLNDYRFNEELELPEIDESLTNEALMQELIELDPVTAENIHINNRKRLIRSLQMVKGMKLPKSDVNENKGKNRLYDAHVYFLQGDRTKLYERINKRVDIMMSQGLLDEVSELKTEYPDLFSFQSMQSIGYREFNDYFQGNSSIDEVQELIKTNTRRLAKRQITWFKHQTESIWIDVFNEDPLEFVLNNIEKW
1	fig|6666666.920385.peg.27	peg	1_30480_31331	30480	31331	+	ABC transporter, ATP-binding protein				atgaaagttgaacaactaacaaaactttataaaaacaatcgtgggattaaggatatttcgtttgaaattggtgagggaaaaatccttgcggtattaggtgtcaatggaagtggtaaatcgacattgtttaaaacaataacaggtttaattcgccatgattcaggagtgattagtgtaaatgatattggatatatacctgaaaatcgttctttatacaaggatatcaccgttaaggagcatcttgaactttacgcaagacttcatggtatggagtttgatgacattcaatcaaacattgaatattggatgcgatatttggaaatagaaatgtatttaaattcaaaaattatgacactctcgaaaggaaaccaacaaaaagttcaaattttatgtggactt…	MKVEQLTKLYKNNRGIKDISFEIGEGKILAVLGVNGSGKSTLFKTITGLIRHDSGVISVNDIGYIPENRSLYKDITVKEHLELYARLHGMEFDDIQSNIEYWMRYLEIEMYLNSKIMTLSKGNQQKVQILCGLIHDPQTIIMDEPLSGLDIHNMRLIKGLLRKLARRGKSILISSHQYEEVEEVSDYILILKDGVMKKYGSLKDLKIQALITYLILEKDQYYDIKHLGLDYKVVEDKVYVVIHDKNTLKNVMPTLIETRCVEKIVIDSVSLKEMVEMTYEDAN
1	fig|6666666.920385.peg.28	peg	1_31315_32448	31315	32448	+	hypothetical protein				atgaagacgctaattaagttttcgattaagcgccgcatgatgaatcgagcaacacttctattctatatgatagtctttactgtgatgggatgtcttttgtttggagataaggttttatcactcttgttaccgagtgtttcggagcccagtccaatcaaaacagtagatattgattggcatcgattttcagatggatttgagaaaatcattaaatatgacgacgaagcttcgattgttattaccaaaaatgacgggagctataccattcaaacagaaacaccgcttagtccaacagaaaaaagcacactaggactgattattgatagttatgagaacggaagccatgaaaaacccgttgtcatttataagacgacatcaaaaaataatttaaatctagaa…	MKTLIKFSIKRRMMNRATLLFYMIVFTVMGCLLFGDKVLSLLLPSVSEPSPIKTVDIDWHRFSDGFEKIIKYDDEASIVITKNDGSYTIQTETPLSPTEKSTLGLIIDSYENGSHEKPVVIYKTTSKNNLNLEIVFSILTTLYFLITSLSSSAMSEVIMEKTSNVLEMVCSVVQVKTYFVTKVVLGLIMMLIQLSSLGIIFGFWICIRQFYDQGEGLVELLQTLGILDFEGRTFFDIMKNLNLSQTDYLNIGCALLILMVGIATIQIILLVLAVRIRSIEEAGSVHGPLYFLMLCIYYLSIFLNTRYQMTEGWGVYLSLTPLFSMLFLPLRVLVYDVSLYEIVFSFATAIGFFMLVFEFSKYYSEMFIFDNDTKKID
1	fig|6666666.920385.peg.29	peg	1_32496_34787	32496	34787	+	Macrolide export ATP-binding/permease protein				atgttaaaattagataaaataacaaaaaaatatggcgatgttgaagcgcttaaaggtgtttctttaacatttagaaaaaatgaattcgtttcaattctcggtccttcaggatgtgggaagacaacgatgttgaatattattggcggacttgaccgatatacaagtggcgatctcaatatttctggaatatcaacgaagaactataaagatcgtgactgggattcttatcgtaacagttcagtaggatttgtatttcaatcttataacttaatacctcatcttaccgttcttcaaaacgttgaattatctttgaaattatctggaatttcgaagaaagaaggagaagcacgcgcacgtactgccctagaaaaagttggtttagtagatcatttaaacaaa…	MLKLDKITKKYGDVEALKGVSLTFRKNEFVSILGPSGCGKTTMLNIIGGLDRYTSGDLNISGISTKNYKDRDWDSYRNSSVGFVFQSYNLIPHLTVLQNVELSLKLSGISKKEGEARARTALEKVGLVDHLNKKPNQLSGGQMQRVAIARAIVNDPEIILADEPTGALDSKTSVIIMDLLKEIAQDRLVIMVTHNAELAHEYSNRIVELLDGQIISDSNPFDADINSEKLAKRKRTKMPYMTALGLSGKNLWAKKGRTVLTSFAGSIGIIGIALILALSSGLSNSINKMQSDTLATSPITIGSSDFDFSGPVVTEDTTDMNEFPTDSKLQIYEPKVQTNVITNNITQEYIDHVNKLDSDKYISIQYIHKANMNMIRKSGDKYVHVQSSSSHMGELLDNE…
1	fig|6666666.920385.peg.30	peg	1_35711_34857	35711	34857	-	DegV family protein				atgaaaactgcggttattgtcgatagtagtagtaattattataatgaaaatatcgaaatggatggtcttttcgcgatacccttacagatcatcaatgaggacgatgcttcacttgaaagtgttgagatttcaattgatcaggttaatgccctcatgagggaaaacatcatgcttcaaacgtcactgccagctcttggcatgattgaagacttatttagagagattaaggctaaaggatacgagcgaattcttgcgatacctattaccactggaatctctggtactattggcgcaatgaatacagctgcccaatttgtcgatatagaatttgttttcattgattgttttacagctgcatcaattgaacttgattgtgcaatcgctgctcgaaaacttctt…	MKTAVIVDSSSNYYNENIEMDGLFAIPLQIINEDDASLESVEISIDQVNALMRENIMLQTSLPALGMIEDLFREIKAKGYERILAIPITTGISGTIGAMNTAAQFVDIEFVFIDCFTAASIELDCAIAARKLLDQGYDIPEIKERIDVALNNGNTFIIPDDLAHLSRGGRLSPLAAKLGGFLKIKPILHLNKDTKGIIEPFDKVRTMSKAIDRVIEAMQEAGVDETYKITIVDVDAKDELNKTVKKFEEAFPNTEIYVTELISTVSVHVGIGSLAFQYMKKIEV
1	fig|6666666.920385.peg.31	peg	1_36634_35765	36634	35765	-	DegV family protein				atgaaaaaattagcgattgtatgtgattcatcagtatgtttcacaccagaaaaaattaaaaagtataacgtttttattgcaccattaactttaatccacaacaacactgagtacttagaccaagaaaccatctcaaaagaagaggtacatgaattactctcaaagaaagaaaagattatgacttctcagcctaatcttggttcattaatcaaactttttgaagcaatacgtgatgaagggtacgagcaaattcttgcggtaacactctcctcaaatctatcagggacttacagtgcctttaatcaagctgcatcacatgtagaaggatgcgaaattcatgttgtcgactcatttaccttagggggtccggtccaacaaaccgtaaaacttataagagcc…	MKKLAIVCDSSVCFTPEKIKKYNVFIAPLTLIHNNTEYLDQETISKEEVHELLSKKEKIMTSQPNLGSLIKLFEAIRDEGYEQILAVTLSSNLSGTYSAFNQAASHVEGCEIHVVDSFTLGGPVQQTVKLIRAMELNGVSIDEMITRINTFLLHTESFVYPQNLDQLRVSGRISKHAATLASLLKIKPLLYLENHGLTIEKFGTARTETKIFELLINHMKEQGVTPESYDFYYLHSDAKEITTRLRDAISESFGTHDAYIMDLPAAVATHAGLGTVAIQWIPKTDKYIK
1	fig|6666666.920385.peg.32	peg	1_36714_37340	36714	37340	+	FIG000605: protein co-occurring with transport systems (COG1739)			isu;CBSS-224308.1.peg.3555	atgatttataatacatacatggaacaattagactataaaacaattcaatcggaagtaattgcggaacaagaaatcaataaatctaaatttattggatttttagcgccaattaattctgaagaagaagcgaaggcatatttaaaatcaatcaaaaaaatgcatcctaaagcaacgcatcattgtagtgcttatcgaacgggtgagattgaacgatcaaatgatgatggcgaacccgcatcgtcagcaggcttacccatgcttcaagttcttcgcggtcataagcttgaaggggtaattgcggttgtggtgcgttattatggcggggttttacttggtgtaggcggtttgatcagagcttacggttcaacggtctctctcactcttgaagaagcgaaattg…	MIYNTYMEQLDYKTIQSEVIAEQEINKSKFIGFLAPINSEEEAKAYLKSIKKMHPKATHHCSAYRTGEIERSNDDGEPASSAGLPMLQVLRGHKLEGVIAVVVRYYGGVLLGVGGLIRAYGSTVSLTLEEAKLLAPQKVYTMDLSFPYEFINEVELHITSVGTVLDRNYDSLARYQICVTDPILLEPLNDLTRGTISKSIIIESIEFI
1	fig|6666666.920385.peg.33	peg	1_37353_37772	37353	37772	+	Ferric uptake regulation protein			isu;Oxidative_stress	atggatatcaaaacagaattaaatcatcatggcataaaatcaacacgtcaacgtgaagcaattttaatgattttaaaagatagtgatacacctatcacaatcaatcaaattcgcgaatcattggatgcggttggagaatacatggacttatccacgatttatcgtgttttggatgtctttgaacaaaaaaatattataaccaagacagtgccgcttgagccatcgcaaagtgtatatgactataaacgacatattcataaacatcaccttatttgtacccaatgtggaaccatcacaattattgagggatgtccacttggagattatgaaggtaaagttgcgcgtgatagtgggtatattatcgatcgacatcaattagaactctacgggttatgtcca…	MDIKTELNHHGIKSTRQREAILMILKDSDTPITINQIRESLDAVGEYMDLSTIYRVLDVFEQKNIITKTVPLEPSQSVYDYKRHIHKHHLICTQCGTITIIEGCPLGDYEGKVARDSGYIIDRHQLELYGLCPECQKSA
1	fig|6666666.920385.peg.34	peg	1_37840_38679	37840	38679	+	Glyoxalase family protein				atgaaaacattaaacaatatatcgatcaaaaacgtcgtacttaaagttttagacattgaatcaatgcaatctttctacgaaaaaacattagggcttacagttctaaatcaacatgaaaagagcgttgttttaggaattgatcacattccgttactcacattaaagacttccaatcgttatgaaaaacccaatcaaaattacagtggtctttatcatatggcatttttattgccagaggaagcgtatcttgggcaattcattaaacacctggttgctttaaaacaaccaattacaggacttggggatcatctttattctcaggctatctatctcaatgatcccgaaggaaacgggattgaagtttatgcggatcgtccgcgatcattatggatcatcaat…	MKTLNNISIKNVVLKVLDIESMQSFYEKTLGLTVLNQHEKSVVLGIDHIPLLTLKTSNRYEKPNQNYSGLYHMAFLLPEEAYLGQFIKHLVALKQPITGLGDHLYSQAIYLNDPEGNGIEVYADRPRSLWIINNDGTIIGGTRAVDVEGLMRIAHPQAWSGMPEHTILGHVHLQVSDIESARSFYLNRLGFELKTEMQKALFVSREGYHHHIGINEWAGPNIADLPENTSGMESFTISTPSFVTYREELIQAGEKIVDLDANHFEIIDPFHINIIFEKI
1	fig|6666666.920385.peg.35	peg	1_38697_39809	38697	39809	+	Cobalt-zinc-cadmium resistance protein			isu;Cobalt-zinc-cadmium_resistance	atgaaaaacttagaaaacagaaatgtgattggaatcaaggcaggtattgtgggaataatctgtaacttgattctttttactttaaaattaatcgttggtactttatcgcatagttttgcgattcttgcggatgcaatcaataatttatcagacagtttgtcgtcaatcatcacgattgttggatttaaaattgccgcgaagcctgcagataaggagcatccctatgggcatgaacgttttgaatacattagtggctttgtaatatccatcatcatgctctacttaggtgtagatatcattaaatcatccgtaaaggatattttaaatccgatgcctatgcaaatgagtaaggctatggtggttgtattagtaatatctattattgtgaagttaggaatg…	MKNLENRNVIGIKAGIVGIICNLILFTLKLIVGTLSHSFAILADAINNLSDSLSSIITIVGFKIAAKPADKEHPYGHERFEYISGFVISIIMLYLGVDIIKSSVKDILNPMPMQMSKAMVVVLVISIIVKLGMSLYYSKKAKEADSEVLVANAKDSRNDVFITSSILFALFIQYYFNLRIDTYLAIIIALFIIYSSITMLREFMNELLGSRPDTDTLLKVKQILCDNPQIEGYHDVMIYNYGTFHVYGVVHVEVDAKLSLIEAHNIIDAIEREIKKETNIDLVIHLDPLDMDSPEILNIQRVIKTYLKESCEGCKFHDLRIINHVLRFEIVLCDGLKHEPDRIKQEITAYLRSEGIQYELEITMDTDQLI
1	fig|6666666.920385.peg.36	peg	1_40449_39844	40449	39844	-	hypothetical protein				ttgaatactttacttagctcgataagttattttaaagatttattaccactcatcaatccgctcattgctttactcggatttcattgttttcttgcctcaaaaaatagacggattatgctttacaaactctttattggtagtactcttgtgtttatacttaatgcattattcaatgctttcgtcgtagcaccgcaatatcaagttcatacaaacctatgcattacacttttcttaatttttatacttttatatctgtatgaatattttattactgaaaaatatccaacatttcaattaattggttggttcctgttaccatgcgttctctttctgatttttaagtttattgaagacgctggtatcattctcgcatttttaagtattctctatatttttaga…	MNTLLSSISYFKDLLPLINPLIALLGFHCFLASKNRRIMLYKLFIGSTLVFILNALFNAFVVAPQYQVHTNLCITLFLIFILLYLYEYFITEKYPTFQLIGWFLLPCVLFLIFKFIEDAGIILAFLSILYIFRDSSYNQLFGWFILSLILSILMNPFYSLSILFFPFSQIRKYDSLRTLISSLFLVYPLTLWSISIFATFF
1	fig|6666666.920385.peg.37	peg	1_41760_40537	41760	40537	-	Uncharacterized MFS-type transporter				atgcataaaccattatggaatcaaaactttattcgcgtatttttaggtactattttctcagaaatgggtggcatcggacttaaccttgccctcagcttagtaatctttgaccaaacacaatcgactttactttcaggaatctttgcagcactctctatgatccctaatttaatacttccacttgtaattggaccccttattgaccgtaagaacccactcaaagttctcataacaaacgaatcgatcttacttatagtctttatttttgctggactgtacgtccatttcttttcgtttaattactactcgtatttatttataatccttgcgattagctcgcttggaaacatttccgcaattgcatcacaatccatcattcctcaaatcattcacccggaa…	MHKPLWNQNFIRVFLGTIFSEMGGIGLNLALSLVIFDQTQSTLLSGIFAALSMIPNLILPLVIGPLIDRKNPLKVLITNESILLIVFIFAGLYVHFFSFNYYSYLFIILAISSLGNISAIASQSIIPQIIHPENFSRGNAILNTIHPLCSVIVTPIAMILYRYFGLDFIFFAYALLTMIDVLIEYQINAKFDYIHSDQTNLNDLFNDLNEGLHYLKSDRALRSVFMFFALVIFSSASSTLMYPFFMSSPSLNENHFATLQSLASLGYLIGGLIHSIVIFKDNHRYTIAVSVYVLFIVLESIFYFVSFPFMVLIRMTLGVLGMNSANIRISSVQKHVPAQYRAKVNSFFIILISGSGMFGQVVFGALAESFPIPQVHLFAQLFYLLALFIFILSQKNKVK…
1	fig|6666666.920385.peg.38	peg	1_43064_41871	43064	41871	-	transcriptional activator				atgcttggaacactattaagaaatgaacgacttaagcaaaacatgagtcaacaagccctttgcgaaggaatttgttcggtgtcttatctatctaaaatcgaatcaaacactgttacaccgagtgatgaaatatttgatttactgtttgattgtttaggaattaatctagtacgagatcaatcaaaaattgaactgtttttgtccggttttaattctttttggaatgattatctggcatatacgactccaacagtccctaaagaattagaaacccttgcaacagagtgcttatactctcatcaaacaattaatgcacatattctgctttattattccacaaacgacgctcaataccttaatcgtctcaaagattttgaagcgctgttttctgttgatcaa…	MLGTLLRNERLKQNMSQQALCEGICSVSYLSKIESNTVTPSDEIFDLLFDCLGINLVRDQSKIELFLSGFNSFWNDYLAYTTPTVPKELETLATECLYSHQTINAHILLYYSTNDAQYLNRLKDFEALFSVDQRLAYTLAYSQTLNSEDQIQYLLHATGIDHYGIIHQELGVAYYITGLYYSAIETLSQAYERFSKQGNVKGMYLSSFTMGSSYANLTYTSPDQLEMMEFYYNRGLKLNRYLKDSNASSSINYNLGATYLLIGDYTKAQLHLTRAYEHTQSETLQHIELNTLILQKSCLLNIFQNKRDLAQNHFDQLEKPTDRLSKTVYALLDFMLENPDYIHQKEYESILIMCKDTANLQAHHGYVLMYVKFLIQYYKANRLYKKALALTSEFNIS
1	fig|6666666.920385.peg.39	peg	1_43289_43798	43289	43798	+	Pyrimidine operon regulatory protein PyrR				atgacaaaaatgattatgaatcaagaggagatccaacgtgcaattaaccgtattgcatttgaaattatagaacgttatcaaggcattgaaaatatcgtacttgtgggaattgaaacacgaggtatcgatatcgcatctcgaatacagaaaaaacttgaaagcattgaaggacccgttgcatgtctgagtttaaatattcatgattatcgtgatgatgtacgctcaaaacaaatctttgaacgatctgatgttttaacacaaaaacacgtggttattgtggacgatgttttatttacaggaagaagtgttcgatcatcgatggatgctattattgatttaggtcgtccttcttcaatttctctcgctgtacttatagatcgaggccatcgcgagttacct…	MTKMIMNQEEIQRAINRIAFEIIERYQGIENIVLVGIETRGIDIASRIQKKLESIEGPVACLSLNIHDYRDDVRSKQIFERSDVLTQKHVVIVDDVLFTGRSVRSSMDAIIDLGRPSSISLAVLIDRGHRELPISADFIGKNIPSSQKERIYVQTIETDGIDKVVLETT
1	fig|6666666.920385.peg.40	peg	1_43811_44500	43811	44500	+	Orotidine 5'-phosphate decarboxylase (EC 4.1.1.23)				atggaaaatgttattattgcactagattttgaaggaacggaagcagcgttgtctttcttagacttattcgaaggacaacaactttttgtgaaagtaggaatggagctatattatcaaagtggaccctcaattattcatgaaatcaaaaagagaggccataaaatcttccttgatcttaaacttcatgatattccaaatactgttgagcgtacgatgcgtcgtttaaaaacaatgggtgttgatatgacaaatgttcatgcagctgggggacttgaaatgatggaagcggctcgaaatggttttggtgaatctggaatacttattgcagttacacaattaacttctacatctgaatttcagatgcaacaagaacagttagtacacgcctcattaaatgat…	MENVIIALDFEGTEAALSFLDLFEGQQLFVKVGMELYYQSGPSIIHEIKKRGHKIFLDLKLHDIPNTVERTMRRLKTMGVDMTNVHAAGGLEMMEAARNGFGESGILIAVTQLTSTSEFQMQQEQLVHASLNDSVLHYAELTRNAGLDGVVCSPLESKCIQDTLGSDFLTVTPGIRPNASEKGDQKRVTTPAQAKANGSSYIVVGRPITQAEDPVLAYKQIVSEWKVAS
1	fig|6666666.920385.peg.41	peg	1_44497_45123	44497	45123	+	Orotate phosphoribosyltransferase (EC 2.4.2.10)				atgaatacatctaaacaaattgcgcaatacttactcgaggtagaggcagtaacattaagtcccgatcatctctttacatgggcaagtgggattaaaagcccaatctattgtgataatcggattacgatgagttatccacaggttcgaaaatttatcgcagagtcttttgcgaatgaaattaaaacattatatccagaagttgactatattgttggaacggcaactgcaggaataccacaagcatgttgggtttcggatttactggataagcccatggcttatgttcgacctaaacctaaagatcatggtaaaggaaaacagattgaaggcatgattccgcggggatctaaagtgattgttattgaagacttgatttcaactgggggaagttgtattaaa…	MNTSKQIAQYLLEVEAVTLSPDHLFTWASGIKSPIYCDNRITMSYPQVRKFIAESFANEIKTLYPEVDYIVGTATAGIPQACWVSDLLDKPMAYVRPKPKDHGKGKQIEGMIPRGSKVIVIEDLISTGGSCIKVCDALEAEGIEVLCVYAVFTYELKKALVAFNEANITLHTLSNYSTLIQVAREMEAITDDNLELLQSWAIDPSSFK
1	fig|6666666.920385.repeat.2	repeat	1_45155_46197	45155	46197	+	repeat region				tttttcctaaattcaaatctcaaccgcaccacccaaggtgcggttgtttttgtataataaaaggagcccacccgactaaaaggagctcccatatgaagtataaacaattagataaaaaaatgaaagaccaaattgatattctattaagcatcggctattctatgcgcaaggcagcacgtaaactcaatatatctcattctacgatttctagatataaaaataatgtctataagaaacgaacgattgatattcgagacaaatattcccacttaatcgaatatcttcattctcactatgatcctaaagttcattcggtagaagtatgcttgagtaactataaacgatatcatccatataaaccgtgcgttacatcgcagcaagtctataactggattaacc…
1	fig|6666666.920385.peg.42	peg	1_45247_46185	45247	46185	+	Transposase				atgaagtataaacaattagataaaaaaatgaaagaccaaattgatattctattaagcatcggctattctatgcgcaaggcagcacgtaaactcaatatatctcattctacgatttctagatataaaaataatgtctataagaaacgaacgattgatattcgagacaaatattcccacttaatcgaatatcttcattctcactatgatcctaaagttcattcggtagaagtatgcttgagtaactataaacgatatcatccatataaaccgtgcgttacatcgcagcaagtctataactggattaaccaaggtaagcttgaaataaagccaaatagaatgtgctataaacgtcgaaaacgtaaaaagagaattagtggaatgatgaatcacttgaaatgg…	MKYKQLDKKMKDQIDILLSIGYSMRKAARKLNISHSTISRYKNNVYKKRTIDIRDKYSHLIEYLHSHYDPKVHSVEVCLSNYKRYHPYKPCVTSQQVYNWINQGKLEIKPNRMCYKRRKRKKRISGMMNHLKWNLEEKTVLPISLRPKYIEERNEIGHLEIDSIIGKKHETAAIISIVDRCSRMIWLIKAEYRYDYYTSNLIRKFIEENNITTKSITVDNGLEFKTLGITAKRLGVKLYKCDPYCSFQRGTNERANAIVRRFIPKGKSMYDIAQQYLDDICFKINSMPRKIFDFKTAYEIDFNKSKSGAVEI
1	fig|6666666.920385.peg.43	peg	1_46703_46230	46703	46230	-	hypothetical protein				atgttacaggaaagaattaatcgtgttattaataatcatcaaatgagttgcgagcaccgcagtcattacctctatattctaaaaggatttaatgtcgttcttgatcgctttacggttcccgttgataatttagacgttaatcgtattgaagagcaaaaaaacttttatatcaaatacgaagaagcgatgacattaggggatggcatcattgagcgacttaaagataataagtatgatatgtgggttgttgagtttaatctatttgagggaggctatctcgccaaacgggtcctcacagattatttagactcaacaccgctcgatgatctctttttggttacatatccagaacttacttgggtagaatctcataagtcgatcgcaatctttaatactgat…	MLQERINRVINNHQMSCEHRSHYLYILKGFNVVLDRFTVPVDNLDVNRIEEQKNFYIKYEEAMTLGDGIIERLKDNKYDMWVVEFNLFEGGYLAKRVLTDYLDSTPLDDLFLVTYPELTWVESHKSIAIFNTDNPLKGIADDSLDNRARLELFKNMK
1	fig|6666666.920385.peg.44	peg	1_47464_46802	47464	46802	-	FIG002379: metal-dependent hydrolase				atgaaatttatttggcacggtcattcgtgttttgaaattatttgtagcgagaacaagcgcttaattattgatccctttattacagaaaattcattaagctccaccgaaatttcaaaaatatccgtcgatgctatccttataactcacgcacatgaagatcatgttggcgatgcagcattaatcgctaaacaaaacaatgcaccgataatttgtattgtagaacttgcaaactatttagagaaagaaggtctctcaaccattggtatgaatcttggcggtacttaccaccttccctttgcatccataaaaatgacacctgctctccattcttcttcgtataaaggacaggaaatgggtgttgcagctggatttgtaatcgatgatcgtcatacacgtttc…	MKFIWHGHSCFEIICSENKRLIIDPFITENSLSSTEISKISVDAILITHAHEDHVGDAALIAKQNNAPIICIVELANYLEKEGLSTIGMNLGGTYHLPFASIKMTPALHSSSYKGQEMGVAAGFVIDDRHTRFYHAGDTALFSDMELIGPVDVACLPIGDHFTMGIDDAAHATHFISSRYYIPMHYNTFPLIEADPELFKEKCLPKKVIIPKIGELYHVN
1	fig|6666666.920385.peg.45	peg	1_47612_48265	47612	48265	+	Mn-dependent transcriptional regulator MntR				atgacaccgaatcgtgaagattatataaaaacaatttactcatgtaatgaaaaaaatgaaaagctaaccaataaggaacttgctgaacgattaggcgtttctcctgcttcaacaagtgagatggttcgtaaactcattgaatcagatcatgtagttaaagataaagaattgggattatctttaactgaaaaaggaacgttggaagcgaaaaccttagttcgtaagcaccgcctttgggaagtatttctagtagagcatcttggttattcctggactgaggttcatgaagatgcggaagttcttgaacatggtacttcagaactccttgcaaatcgattgaatgaattcttaggatttccagaacactgtcctcacggaagtcgtatttatggtaatacg…	MTPNREDYIKTIYSCNEKNEKLTNKELAERLGVSPASTSEMVRKLIESDHVVKDKELGLSLTEKGTLEAKTLVRKHRLWEVFLVEHLGYSWTEVHEDAEVLEHGTSELLANRLNEFLGFPEHCPHGSRIYGNTTADINQSVPLSSLKKGQRGVLSKVRDHEELLNYLEHVKLNLGATFEVVEVDPYEGPHHILIDNRHVPVSHKASQEIYVILDSEE
1	fig|6666666.920385.peg.46	peg	1_48267_49181	48267	49181	+	Manganese ABC transporter, periplasmic-binding protein SitA				atgaaaaaaatattagcagttttacttgtttcactcttagtattaacagggtgtaaatcagcaccgaacaatccatcaacggaaaatgatgggaaaataaatgttgttgcgacaactacaatgatcaaagatcttgtggaaattattggtggcgataaagtatctgtaaatggaatgatggtagcgggggttgaccctcacttgtataaagccaaaccaagtgatgtgaaagcaattcaagaagcagacgtcgtcgcatttaacggagttcatcttgaggccaaattggatgatgtactctcaggtcttgaaggttcaggaaaaaacattatcaaattagaagatgcactggagccaagtgatatcatcaatgatgatgagcaaggtgggcatgatcca…	MKKILAVLLVSLLVLTGCKSAPNNPSTENDGKINVVATTTMIKDLVEIIGGDKVSVNGMMVAGVDPHLYKAKPSDVKAIQEADVVAFNGVHLEAKLDDVLSGLEGSGKNIIKLEDALEPSDIINDDEQGGHDPHIWFDVNLWKKSAQHVADKLSEFDAENKDYYQQNAAQYVSELVDMDTYIKNRIAEIPEQQRVLVTAHDAFAYFGRYFGVHVEAIQGISTQSEAGIADINKVSDLIVDRKIKAIYTESSVPKKTIESLQAAVKDRGFDVSIGGEIYSDSLKEDASYIETYKINVDTIVDNLK
1	fig|6666666.920385.peg.47	peg	1_49201_49941	49201	49941	+	Manganese ABC transporter, ATP-binding protein SitB				atggcagagaaggaatatgcaatcgaagtagaagatttgacggttacttatgacgttaaacccgttttgtgggattgtgacgtgaaatttgaaaaaggtaaattgaccgcaattgttgggccaaatggtgccggtaaatcgaccatgattaaggcgattatgggtcttttaaaacctatttcagggaaaataaccattaacggacagcatcaaaaagatgagtataagaatatcgcttatgtacctcaaagcggaagtgttgactgggattttccagcaaccgtggaagacatcgttttgatggggcgttatggccacattggttggattaaacgtccacgtaaagaagaccgtgagattgctaatgagatgctcgaacgtgttgggatgagtgcttat…	MAEKEYAIEVEDLTVTYDVKPVLWDCDVKFEKGKLTAIVGPNGAGKSTMIKAIMGLLKPISGKITINGQHQKDEYKNIAYVPQSGSVDWDFPATVEDIVLMGRYGHIGWIKRPRKEDREIANEMLERVGMSAYRDRQISQLSGGQQQRVFLARALTQQAEIYILDEPLKGVDVKTEEILMTLLKELAASGKTVIVVHHDLTSIEGYFDNIALVNVKLVAWGPVQNTFTQENLKLTYHTDVGGIVKS
1	fig|6666666.920385.peg.48	peg	1_49938_51071	49938	51071	+	Manganese ABC transporter, inner membrane permease protein SitC				atgataaatgcaattatagatttgtttagtaattatacatttcaaatcgttgcacttggatcgattgcgttaggaattcttactggagttactggaacatttgcagtacttcgaaaacaaagtttacttggagacagtatcgctcactctgcattagcggggattacggtggcatttattatgaccggtactaaaaacacagaaatactgcttctaggtgcacttattgcaggtcttcttgcaacgtttattattaactcaatctcaaataacactcgaatcaacttcgagagtgcaatggcacttgttatgtcggtattctttggagtaggatttattcttcttactcacattcaaaaaatgcctgattcacaacaagcagggttggaacgctttcta…	MINAIIDLFSNYTFQIVALGSIALGILTGVTGTFAVLRKQSLLGDSIAHSALAGITVAFIMTGTKNTEILLLGALIAGLLATFIINSISNNTRINFESAMALVMSVFFGVGFILLTHIQKMPDSQQAGLERFLFGQAATILQRDVYFVIGVTLVVVVLMILLWKEIKVFSFDPIYAHSIGLSTQFLNIVLSGFIVAAIIMGIQMVGVVLMSALIIAPAVAARQWTHSLTGMTILAAVFGAISGLGGTIVSSLINKFPTGPAIVVIASSIVIISLLFAPGRGIINKGMRQHGAKQAFEADMAIINLLTHQLLDIDAHFTKEQLQEACIIDHHREGKSFDRLFNNLKKRHMVERVDDSMYFKLTRVAKLEYEQNRGDQL
1	fig|6666666.920385.peg.49	peg	1_51068_52189	51068	52189	+	Manganese ABC transporter, inner membrane permease protein SitD				atgacaatatcaattccagtacaaattatgatgattgcggttgtcgtagcattatcttgttcattacttggagtattcttagtacttaaaaaaatggcgatgatgagtgacgcaattacgcatacaattctgttagggattgtaattggattctttatcacacatgatttcaattcacctttactaatcttaggtgcttccattacgggagttctaacggtttacttaattgagatgttacagagtacgcggcttctttcggaagagtcatctattggtgtcgtattccctttgctctttagtatcgcgattatcttaattacccgttatgcgggttcggttcatttagatacggatgccgtactcttgggtgaaatcgcatttgcgccatttgatacg…	MTISIPVQIMMIAVVVALSCSLLGVFLVLKKMAMMSDAITHTILLGIVIGFFITHDFNSPLLILGASITGVLTVYLIEMLQSTRLLSEESSIGVVFPLLFSIAIILITRYAGSVHLDTDAVLLGEIAFAPFDTMLVLGMELPKSLVTMSIILVIDLIFVVIFFKELKLTSFDPLLAATLGFAPVFLHYALMTLISVTAVGAFNAVGSVLVIAFMIGPPITAFLLTHDLVKLILISSGFAVFNAISGYQFASYFDVSIAGSMALMTGISFGIVFLFSPREGLISNKIRRHQQKSEFAELTVLFHLFNHEESDVEAEEAGVWSIYEHLNWSQTKIQKIIESLEMKKYVTIDRDIIKLTDLGREVSINHAETIFDR
1	fig|6666666.920385.peg.50	peg	1_52262_52816	52262	52816	+	putative membrane-associated phospholipid phosphatase, PAP2 superfamily				atggaactatcaattttaaattggatacagactttgagaacaccgatgttagatcgctttttcgcgctctttacatcacttggagatcatggagagatttggtttataattctattaattctatttgtaatgaaaaaaacacgcaaggtcgcaatactagggctcattgcgatttcggtagaggttgtattaattagtggcattattaaaccaattgtcatgcgaccacgaccattctacgcaaatcctgtggacttaatcatctcggtcccaaggggatcttcttttccttcaggacatgcagccagctctttcgcagtcgcgatgattttgtatttcaataatattaagtacaaaccaatttatatatcattagcgatattaatggcattctcgaga…	MELSILNWIQTLRTPMLDRFFALFTSLGDHGEIWFIILLILFVMKKTRKVAILGLIAISVEVVLISGIIKPIVMRPRPFYANPVDLIISVPRGSSFPSGHAASSFAVAMILYFNNIKYKPIYISLAILMAFSRLYAYVHYPSDVLVGTLLGIFIAYEVTKYQDVLFKIMNSILVRIGIKKEIAP
1	fig|6666666.920385.peg.51	peg	1_53787_52819	53787	52819	-	Beta-lactamase class C-like and penicillin binding proteins (PBPs) superfamily				atgaattcaattatagagcaagcacacaagatggttgatgctggacacgtaagtggccttgctcttgccatctatgaaaatggaacatggactgagacaatttatgggcacacaacatttggaggaccaacacttgaagcaacacatcaattcgatattgcttcaatcaccaaattattcacaacaacacgaatcctccagctttgtgatcaaggtgtactttctttagatgcacccattcaaaaatatatcaaagcctttaaacaacccaatatcacaatcgcacaatgtctgcttcatcgatctggtatggcaccaagtgttactggacgcgcagaaatggatcgccaacaaatctataatagtgtcatgaattgtgtcgattttataaatacacca…	MNSIIEQAHKMVDAGHVSGLALAIYENGTWTETIYGHTTFGGPTLEATHQFDIASITKLFTTTRILQLCDQGVLSLDAPIQKYIKAFKQPNITIAQCLLHRSGMAPSVTGRAEMDRQQIYNSVMNCVDFINTPNQIMVYSCINYLILGYLIEAVDTNLEQSLHNSIFKPLNMTNSMFNPKNMLLCVPTEKTKKYGLIQGIVHDETARNCGGIAGNAGIFSTLHDLKRFMEAMLTSDSRLLTSKYHQLIRETDIELRSYGWNRYVHHDMNACYHTGFTGPMVIFHNDRAMILLAHRVHPSREDHGYLKQREALIQSFLHKKKK
1	fig|6666666.920385.peg.52	peg	1_54404_53787	54404	53787	-	Haloacid dehalogenase-like hydrolase				atgaactatgatgcagttatctacgatcttgatgggacggtcgtaaacacatttgatatgaacctttacccattaatgaaaattgttgaagaggaacttggaatagagatgacatatgatgagctgatgcacttaacgtgttatgacggacacggtgttttaaatgcattaggaatctctactgatgtttatccccgatgggttcaatatgtcaatgaatacccccatcccgcaacgttatttgaaggaattgaatctgtaattcgagaacttgatgacaaagtaaaacaaggtgtcgcttcatcaaaacgacgcttgcaatatgacattgatgttgtagaaaatggcatggatgagtattttaaggctgttgtgttatctggagacactaagcatcat…	MNYDAVIYDLDGTVVNTFDMNLYPLMKIVEEELGIEMTYDELMHLTCYDGHGVLNALGISTDVYPRWVQYVNEYPHPATLFEGIESVIRELDDKVKQGVASSKRRLQYDIDVVENGMDEYFKAVVLSGDTKHHKPHPEPLLVCAEMLDIDPKRALYIGDSIFDYQAAKAAGMAFGLASWGNISMEGMDDIDWILKTPSDILKAVL
1	fig|6666666.920385.peg.53	peg	1_54616_55665	54616	55665	+	hypothetical protein				atgaaaaaacgaattaccttattattatgtattgtattgttaacaggttgtggcgcaaagacagaacccgaagaagtgcttgagtctaaaacacttacaacaaaagatgtggaacttctaaaaaaacatggcttggatgttactgagagtaatgaagttaaggttgataaagatggtaatatgatctttactgttgatgaaaaggaagttaaagttccatttactttactcgatgataaagaagcagataaaaaattaactgaaacattgaaggaacagaaagaggtatctaaaaaagatactgatccgaaaaaaaattcaaaaaaagacaccaaaaaggattcgaaaaaagaatcaaaaacagaggcttctaaagaaactaaaaaagaagagaaaaaa…	MKKRITLLLCIVLLTGCGAKTEPEEVLESKTLTTKDVELLKKHGLDVTESNEVKVDKDGNMIFTVDEKEVKVPFTLLDDKEADKKLTETLKEQKEVSKKDTDPKKNSKKDTKKDSKKESKTEASKETKKEEKKETEKKQDKPSEKKEPTVTYREAKDYESIAFSEEYREDASMNKGESYVQRDGENGKKEIVYSVKVVDGVDTEWTVKSSSVIKNPVNKIIVNGTYEARGSISDGYATEVYNLINANRRAKGLSNLTWSNSLYNSAQIRAKEISVLFEHTRPNGQSVLAMANDINGENIVYGRIDMDFLVNLWMNSPGHYGNIMNDFKYTATAVYIEDGYAYAVQLFGY
1	fig|6666666.920385.peg.54	peg	1_56339_55713	56339	55713	-	hypothetical protein				atgacaaagaaaagtctacttcataattatttacaaatcattatcctatcaattgtcgtcctcttaattccatttgcacttggattcctcgattttggagttgatccattaatctcagcaattctcatgattattattggcattgtatcgatgttactgcaaggtcttgtcgagatggttgttttcttcagtcgtcttgaagatgcggaactgaattgggacctcgtaaaacaagtcgcttcctatgttgactggggacgcgccctaaagttttacctactttctgggcttgcaattacacttggacttatattattagttgttccaggtattttgattgctattgccttctcaattttaagctttgtgattgtggatttcccagaagataataatctt…	MTKKSLLHNYLQIIILSIVVLLIPFALGFLDFGVDPLISAILMIIIGIVSMLLQGLVEMVVFFSRLEDAELNWDLVKQVASYVDWGRALKFYLLSGLAITLGLILLVVPGILIAIAFSILSFVIVDFPEDNNLFEKCFEISKGYRLRIFGFSLAIVSVQFILRTLLDSMFGPGTAQGNILEYAFSILISPISVNYFTNIYLEATGRLA
1	fig|6666666.920385.peg.55	peg	1_56745_56350	56745	56350	-	hypothetical protein				atgaaaaaaaactcaagaatcattgtttttattgtttgtatcggtgttttagtcctgatgggtcttcccaattacttatccaaaggaaaactccaatctattgatccaacacagattgattcaatattatacaactacaaagaaattgaaatcacaactcaagatacaaatcgtattctcgatagtatcacactcttaaaatcgattgaactaaaaggtacaacacgtcagctatcacaacctgccgtaacctataatatggaactcacatttaaggacgagaaacacatgaaactctcagtctttgaagataagcttgtggttgatcgaaaagtttatcgtatcgatcaaaacgacgctacgatacttatgaaccatattgaaacacaaaaataa	MKKNSRIIVFIVCIGVLVLMGLPNYLSKGKLQSIDPTQIDSILYNYKEIEITTQDTNRILDSITLLKSIELKGTTRQLSQPAVTYNMELTFKDEKHMKLSVFEDKLVVDRKVYRIDQNDATILMNHIETQK
1	fig|6666666.920385.peg.56	peg	1_59112_57040	59112	57040	-	hypothetical protein				atgacgcagaataattcagtagatttccaaatggggtatatggttcttagaacactcggtaaaggtttatattctaatccatgggctgctatttccgagcttgtagcaaattctttagatgcaaaagcaccaagagtaaaaattgtttttaattatactaaccctagcgaaaaaatagccgatgtatacattattgaccatggaaaagggatgtcctatgatgatttttctacgtattacattaaaattggtcataataaacgagtggaaaatcctgaatacgaagactcagatgatgttatgggacggaaaggaattggaaaacttgcagcattgtacttgactagtcactatgaggttatttcaaaacgtgctggacatgatccaattcattatgaa…	MTQNNSVDFQMGYMVLRTLGKGLYSNPWAAISELVANSLDAKAPRVKIVFNYTNPSEKIADVYIIDHGKGMSYDDFSTYYIKIGHNKRVENPEYEDSDDVMGRKGIGKLAALYLTSHYEVISKRAGHDPIHYEADFSNYEDQDFPTMELSSSNEYLSVCTQHLINPKTKKTSESYTIIYMHNVKLKNYGEIAFESLAARLANYFAYDIDPNKTFLPELSLLRYNNSVLQEEYPLTKRIAFKNMLLISNLSSGVDFGVSGNVVKTGSKGKKHEIEVPTEVTNASAEDYSGEIQDRPYQLHGWLGLHSTINKDAARENDENYIKNNYYNPLQIRIYTRSKLAIENFQSYIKNTQTYGNYIEGELSFDILDDNELDDIATANRQDVDMNDERVQKLIELVES…
1	fig|6666666.920385.peg.57	peg	1_60250_59099	60250	59099	-	DNA-cytosine methyltransferase (EC 2.1.1.37)			idu(1);DNA_repair,_bacterial	atgtacaatgttattgatttatttgcaggtgtcggcggcctcacattcggcttcgagtatgagaaagaaaataatgcatttattaaaagacatgacttttcaaataaatttgcagttgattttaacgaagatgcttccttagcctttaaattaaattatcctacagtgcctatttttaacttagatataaagacacttacacgaaaaatgattaataataaactggatggtgcgggggtagacataattgttggtggtccgccctgtcaatcattcagtatgattggtaagagaataaatgacgacagatctaaactttatactgaatataagcggattttaaagatagtcaaacctcgagtatttgtttttgaaaatgttaagggcatcctcacgatg…	MYNVIDLFAGVGGLTFGFEYEKENNAFIKRHDFSNKFAVDFNEDASLAFKLNYPTVPIFNLDIKTLTRKMINNKLDGAGVDIIVGGPPCQSFSMIGKRINDDRSKLYTEYKRILKIVKPRVFVFENVKGILTMKDETKKNLILPGIIEDFEKVGYNVTYNTLNSASFGVPQLRERVFIVGVRNDIELQYNFPTPTVDQENYLTLRNAISDLPELGNGESTDLYTIPPQSDYERLMRGTSTILTNHSNGKKTNLMLEIFDVLGEGESKVNINEKVEQKLIPEHLKRTSGYGNTYGRLWWDRPGMTITNKINCPSSLRCIHPTQNRALTPREGARIQSFPDWFNFHGSMTEVMTQIGNAVPPLLSIAIADSILNFLREVDKYDAE
1	fig|6666666.920385.peg.58	peg	1_60594_61082	60594	61082	+	hypothetical protein				atgaccgctaagcagataaaagatttacagaaacgcaacgctaagcttgaagaggaaaatttggtatataaaaacaattgccatattcacgccccactcaaacagggattagacgctatccatgccttgagatttcaacatactgtcaagcttctatgtaaaactttagaagttaaacgaagtacttactataagcgctttttttctgtacctgcgaaccgcactctagaaaataagaagttatgtcaattgattattggaatctatcacctcaccaagaagcatcttggtgctggcaaaatcaaaacattacaatccagtgactatggcattcacattagtgtagcccgcatacaacgtcttatgaccggcatgcagccccctaaaatgtctacagtg…	MTAKQIKDLQKRNAKLEEENLVYKNNCHIHAPLKQGLDAIHALRFQHTVKLLCKTLEVKRSTYYKRFFSVPANRTLENKKLCQLIIGIYHLTKKHLGAGKIKTLQSSDYGIHISVARIQRLMTGMQPPKMSTVKPKHIHTYSIMNFEYVNHIKQKFNVQHPN
1	fig|6666666.920385.peg.59	peg	1_62749_63579	62749	63579	+	Glutamate 5-kinase (EC 2.7.2.11)			icw(2);Proline_Synthesis	atgaatagagaagttttgagagataaaaaacgtattgttgtgaaagtagggtcatcatcccttacgcataaagaatcaggagatttaaattttcgtaaactcgagcaactcgtccgcgttttggctgatttaaaaagccaaggtaaagaagttgtgcttgtgtcttctggagcacaagctgttggtcgaaaggctttaaatctatctcaaatccccgataaaatggctaaaaagcaggcattagcggcgattggtcaagccaaattaatgatgacgtaccaacggttatttgcggagtataatcaaattgttgcgcaagtattgcttacaaagcatacaatgtttaaagaagaaagtcgtaataacgcgaagaatacctttcatgaacttttagaaatg…	MNREVLRDKKRIVVKVGSSSLTHKESGDLNFRKLEQLVRVLADLKSQGKEVVLVSSGAQAVGRKALNLSQIPDKMAKKQALAAIGQAKLMMTYQRLFAEYNQIVAQVLLTKHTMFKEESRNNAKNTFHELLEMGVIPIVNENDTVATHEIEFGDNDHLSAFVLAMIDADLLIILSDIDGFYTDDPSQNEDARLIEYVEKIDERHLKMGKETSSSAVGTGGMSAKIDAGRIVTSSGADMVLANGKDVNILHQILDGEVVGTYFKANKSESFDLEAYL
1	fig|6666666.920385.peg.60	peg	1_63588_64820	63588	64820	+	Gamma-glutamyl phosphate reductase (EC 1.2.1.41)			icw(1);Proline_Synthesis	atgaaagacattggaataagggcaaaagaagcatcacgctcgcttgcacttttgacacaagaacagaaaaatcaagcccttaaacgtattggtgacgatttattagaacaagctaatgaaattatcgaagcgaatcaattggatttggaagcggcagatcaaaatggaattacgggtgcattgcgtgatcgcttaattttaaatcaagcacgcatagaagcaatggtacaaggtctaaatgaacttacgttgttaaaggatccagttggtgaagttttagaggttttagaacctgaaaatggattgtacattgaaaaagtatccgtaccactgggtgttattgggattatttatgaatcaagacccaatgtaacggtcgatgcttttggtttatgtttt…	MKDIGIRAKEASRSLALLTQEQKNQALKRIGDDLLEQANEIIEANQLDLEAADQNGITGALRDRLILNQARIEAMVQGLNELTLLKDPVGEVLEVLEPENGLYIEKVSVPLGVIGIIYESRPNVTVDAFGLCFKSGNAVVLKGGKEAIHTNIELERIVRNSLTDLNINPNCVQVIKDTRREVTTQLMKLNEYIDVLIPRGSASLIRAVVENSTIPVIETGAGNCHIYVDYDADISMALDIIENAKCQRLGVCNTMESLVVHKDIAPTFLPLLVNKLPHVVYHGDLVACEIVDTMVLANDVDFRKEYLDLEMSVKVVDSLEEAIAHINFYNTKHSEAIITNNEKTAQRFTQEVDASTVYVNASTRFTDGSQFGFGAEIGISTQKLHARGPMGLKQLTSYK…
1	fig|6666666.920385.peg.61	peg	1_66641_64830	66641	64830	-	Phosphatidylglycerol--membrane-oligosaccharide glycerophosphotransferase (EC 2.7.8.20)				atgattatacaaataatgacatatagttttattgcattgttttttggttttttaagtacacacttaatgaaccaagaacatcacaagcaatcactttggtttaatcttttaggttatggcattcttgttaatgcggtaacggtattattcatccgttttggtttggagaaacctcaagttttaatgagtagcgcttatactttaagctttgcatttaagtttgtgcttgtttcaattccagtaggattactcttcatgtttcttcaggcgattatcaataatacgattatttttattcctggagaatatgttcgtacacgtggtcatcgtatcgtaaatagtattcttgtcatacttattgtgatcggcgctgcatttttcttcttctcacgttggttt…	MIIQIMTYSFIALFFGFLSTHLMNQEHHKQSLWFNLLGYGILVNAVTVLFIRFGLEKPQVLMSSAYTLSFAFKFVLVSIPVGLLFMFLQAIINNTIIFIPGEYVRTRGHRIVNSILVILIVIGAAFFFFSRWFTAFFGALTPEQFIFNLISPVKGTGDSVMTELLKPIVKTALVGIVFALILLNKKDLHIFRKHRREVITAKQLRTSTLIIGIVLALMGTVYGVKRLRLDEVATSVASKSPYIESNYVKPSDDLLRFPEKKRNLIHIYVESVENSYLPKELGGHMDVNLMPEMTELAKEGISFSHNDTFGGPYQTYGSGWSVAAMVNMGMGIPLKVPAEGQDYGKSGYFLPGARGIGDILHDRGYEQTIMFGADADFGGLTTYFTSHGEFNIFDLNHAR…
1	fig|6666666.920385.peg.62	peg	1_67514_66741	67514	66741	-	Pyrroline-5-carboxylate reductase (EC 1.5.1.2)			isu;CBSS-630.2.peg.3360 isu;Proline_Synthesis	atgaaaattggatttatcggggttggtaatatggctaacgcgatcataaacggtattgagaataaggattcaatctatattagtggaagaatctatgagtctacttgtgataaagcatctgcacttggcgtccatgcatgtaaatcaaatcgtgactgtgcgcaaagtgtcgatttattatttctatccgttaaaccggaaatgtttgaaacagtactcaatgaaattaagcccgttttaaatcatcaaaccttagtttctattgcggctaaaaagacccttgaggatattgaatccttatccggtcccatgccaatcatccgagttatgcctaacttgaatgttgcaattcaacgaggtatttccgcaatttgtcacaacgatcgcatcgataccaaa…	MKIGFIGVGNMANAIINGIENKDSIYISGRIYESTCDKASALGVHACKSNRDCAQSVDLLFLSVKPEMFETVLNEIKPVLNHQTLVSIAAKKTLEDIESLSGPMPIIRVMPNLNVAIQRGISAICHNDRIDTKALEEVQRIFDALGGFVSIPESQFSGFIGIAGSSPAFVFKFIDELAKSVLDEGFDYETALRITCAAVSGSADYLSQSGEPADVLVDRVCSPGGTTIEGVRALDASGFAEAIHAASHATILKDKQG
1	fig|6666666.920385.peg.63	peg	1_68857_67532	68857	67532	-	ATPase/GTPase, AAA15 family				atgtttggtagtctaacactaaagaattttagatgttatagagatttaagagttgagtttaaaaataagcgtggaactgtaaaaccacgcgtctacatttatggtgataatgcctctggtaagtcatcactcttgttatcctttgcgtttttgagaaagatgaatgacggtctttaccttaattatttactcgaaacacgtgataatccaaaatatgatcatcctactatagcgttcttcaatcttaaagaggaagcaaaacgtcattatcgtatttttgcacaagaaaatatggttttagcgtatgagatgattcttgaaggacaagtatttgtttatgaaatcgtatttaatcagtatcaagaaattgtaagtgagagtctctttaaacgaatcaat…	MFGSLTLKNFRCYRDLRVEFKNKRGTVKPRVYIYGDNASGKSSLLLSFAFLRKMNDGLYLNYLLETRDNPKYDHPTIAFFNLKEEAKRHYRIFAQENMVLAYEMILEGQVFVYEIVFNQYQEIVSESLFKRINNRAIIIFTASPTDFSFGRGMILTKDMPVIQNLYDMYYGKHTMLSILNFIIERQSFYKISIKYTLLDVCMFIRRMHIGVEPYFDHQAYFNFFTDNNITPFSGTYDSFGKLAFEKAQPLLSNMLVTLFSNVIEAYYAFTHKGKDLWDYELKVVKKGIEGNYTIPFGEFPSGTYDFVNKIFALFDALMGSTLIGDDFDLSLHTFLVQHIIEYYMPQIEGQTFLTMDKLSTMNIVDPASIYICSANTDLSYTVNCIEDIAPTQANHNVRN…
1	fig|6666666.920385.peg.64	peg	1_70843_68870	70843	68870	-	Acylamino-acid-releasing enzyme (EC 3.4.19.1)			isu;Omega_peptidases_(EC_3.4.19.-)	atgaaacaattagaattaaaagattttctgaattatacttatttggcttcacttacgacaagtcctgctaagaaacacatggcatttattaaatcaaacgcccgttatgatgagaatgattatgttcatgatttatatttaacggatggatcaacgcataaacgtatttttgatttaggaaatgattcgcgttatttttgggagactgatgatacgctgctaatccctacttcacgtatcgaatccgaaaaaaatgctctcaaagcgaagcattcagtattttaccgttatgacattcattctggcgaattaaatcacgcatatactttcaagtttccagtaggatttttaaaagttattgatgataatcatttattactttcaggtagtttaagtgtc…	MKQLELKDFLNYTYLASLTTSPAKKHMAFIKSNARYDENDYVHDLYLTDGSTHKRIFDLGNDSRYFWETDDTLLIPTSRIESEKNALKAKHSVFYRYDIHSGELNHAYTFKFPVGFLKVIDDNHLLLSGSLSVTDHVFLEGDDEARSKYNAETEANTYYEVFEEIPFYSNGGGFNQAKRSQLFIYTIDEDRYTALSDKNEDISLYHFDKEKQCMIYAREVAMGKPDFFQDLYLYDFKKNEETALYTKHDFSFSSVFIINDTVYALGSNLQKHGINQNSDLYQITHNALIKIQDFGLSAWGSIGSDVRFAGSVTNRVVDDIYYFVGTYRDRTVLYSFDGTSIKRAFDALGSLDAWVKFNDDFYGIGLYNNNLQEFYRLDLANNTVSRVSEFNQSILKDTY…
1	fig|6666666.920385.peg.65	peg	1_72203_70956	72203	70956	-	Uncharacterized MFS-type transporter				atgcgtaatcaaacaaaccggcttttcttatatttaagtgttttacttattggctctgcttttgttcttgattcacctgaagctattttttctggaatgattcagatcattgttcagtcagatattttgattaccgattatttcgcaatcggcggcgttggcgcagcactctttaatgctggtctgatcacgcttgtttccgttttaatcattatgtattctgagaccgaattttcaggttcggtcattgcctcaattatgcttatgttaagtttcggattgtttggtaaaaacattgtcaatattattccgattctcattggtacatatctttatgcactcgttaccaaagagccctataaagatatcgtacatatatcgttgcttgctacaagtttt…	MRNQTNRLFLYLSVLLIGSAFVLDSPEAIFSGMIQIIVQSDILITDYFAIGGVGAALFNAGLITLVSVLIIMYSETEFSGSVIASIMLMLSFGLFGKNIVNIIPILIGTYLYALVTKEPYKDIVHISLLATSFSPIVSELMFVVNLPLYLRLFLSITVGLSIGFTIKPVARSLYKVHDGYSLANIGFAIGIMSTLYVSVMKSYGYVPYKRMIVTTQYTVPSAIVLSILFLLLFYIGWLSDHDAFKKYRQLLHETGHGDNDFYKKYGLGAVLINMSVNGFLALFFVLVVAKGALNGPNIGGILTIIGFSGAGKHWKNITPIFIGIYLGGLTKSWSLDQPAVLLGALFSTALAPIAGDFGFIWGVVAGFINSSVVLNSGSLHAGMNLYNTGFAVGIVAAVM…
1	fig|6666666.920385.peg.66	peg	1_72988_72308	72988	72308	-	GTP pyrophosphokinase (EC 2.7.6.5)				atgtcacgaaatgaagttattattaataatcaaaaatttaaagtgcccacagattttgtaaatcaaaccaaaaatttcattgctttaatgcttttatatgattgcgcagtacgcgaaatcaccaccaaacttgaaattttggacagagaacttggaacacttacgacccgaaatccaattacaaccataaaatcacgcgttaagaaaccacaaagtattgtggaaaagctgctcagacttgaagtccctttaaatgtggattcaatccctcagcacttaaatgatgttgcaggcgttcgggtaatctgttcatacatcgatgatatctatattgtcgcagatatgatttcaaatcaagatgatatccaagtccttgaaattaaagattatattcaattt…	MSRNEVIINNQKFKVPTDFVNQTKNFIALMLLYDCAVREITTKLEILDRELGTLTTRNPITTIKSRVKKPQSIVEKLLRLEVPLNVDSIPQHLNDVAGVRVICSYIDDIYIVADMISNQDDIQVLEIKDYIQFPKENGYRSLHLIVEVPVFLSDGKHYAKVEIQIRTIAMDFWASLEHEIRYKKDHRHIELVSEELFDCAETIAKTDQKMLDIRNLIDDENSKNNF
1	fig|6666666.920385.peg.67	peg	1_73355_73065	73355	73065	-	hypothetical protein				atgaaattagaagtatcaaaagaagcagcagagtggtatattcgcgaactgaatcttaaagcaaacgacagcgttaaattttttggtaaggtttatggtcctcacggtggtttctcatttgcgttggcaattatggaaccaagtagaccactggaaatgatcaaagtagaaggcatcaacttttatgttgaaaaatcagatgactggttttttgccgataaagacctcagcattacgtttgataaagaacgtgatgaaccaaaatacgacgtaacaataatagaggggtaa	MKLEVSKEAAEWYIRELNLKANDSVKFFGKVYGPHGGFSFALAIMEPSRPLEMIKVEGINFYVEKSDDWFFADKDLSITFDKERDEPKYDVTIIEG
1	fig|6666666.920385.peg.68	peg	1_74067_73414	74067	73414	-	probable enzyme with TIM-barrel fold				atgtttgttccagaatataatggcaacttaagatcacacattattcgtgtgcctgaatcgattcaggaagcaagtggaattaaattatttggtcgtacgattaaatcatttttattcacgactgatgtcgcaattattcgtaattgtaatgccgatgcggtcatcgcaatttatccttttacaccccaaccaattattacacacgcaattaagaatgttgcggatgtaccagtcttttctggaattggtggtggcactacccgtggacttcgcgttgtaggtcttgcagttgatgctgaacaacaaggtgcaacaggtgttgtcctaaatgctccaactacaaataaattaatacgtcttgtgaaacaagcgattgagattccgattattatcaccgtt…	MFVPEYNGNLRSHIIRVPESIQEASGIKLFGRTIKSFLFTTDVAIIRNCNADAVIAIYPFTPQPIITHAIKNVADVPVFSGIGGGTTRGLRVVGLAVDAEQQGATGVVLNAPTTNKLIRLVKQAIEIPIIITVLNENEDIQARLDAGATILNVSAAARTPEVVAAIRKNHPQVPIIATGGPTEESCRKTIQAGANAVSFTPPSTADMFKDLMATYRE
1	fig|6666666.920385.peg.69	peg	1_74886_74077	74886	74077	-	Uncharacterized UPF0750 membrane protein				atgtttgcactctctgttaatctatttattattcctgcacagatttacaatggcggtatggtggggatagcccagttactgcgcgatgccatccaatatgtctttaaatttgaatttggttttgatatcgctgggattgttaatttatttttaaacattccattgctcgtctttgcttggttcaagttttcgcattcttttgtgcgttatacacttgtaactattgtaacacaagcaatctgttttacattaattcctgtcctaaatcagccaattgtagatgatgtttttatttcaataatcattgctgctgttcttggtgcttttggtgcctcactatcatatcgtgccaaaggttcttccggtggattggatgttattgggttttatttatctcaa…	MFALSVNLFIIPAQIYNGGMVGIAQLLRDAIQYVFKFEFGFDIAGIVNLFLNIPLLVFAWFKFSHSFVRYTLVTIVTQAICFTLIPVLNQPIVDDVFISIIIAAVLGAFGASLSYRAKGSSGGLDVIGFYLSQKKKGSLGSLYLMVNCSIYLVCLIVYNAQTALYSLVYSFIFSFCLDKFHEHNIEVSVMVYTKNKDIKREIIEVIHRGVTYWDGYGAYTGSQMDVFVTIVAQSEVVELKQLIRKHDPNAFIIVTKNLKVDGGFEKRLI
1	fig|6666666.920385.peg.70	peg	1_75021_75530	75021	75530	+	Acetyltransferase				atgatgacactacgaattcgaaaagcaaatagggatgatttaaccaaaatcatgaacattatcgaacaagcgaagaacgtttttcgagaaaaaggcattgatcaatggcaaaatggttatcctaacgtagatacaattttaaaagatatacgtgatgcgtgcagttatgttattttaaaagaacatgatattgtgggaacgtttatgcttcaatttggtgatgatgaaaattatgatacgattgaaggacagtggcatcaagagggtccatatgctgtactgcatcgaattgcggtagatcccacatactatggtcaaaaaatagcgacacaggcatttcttgaaatagaaagtacttgtggaaaagcaggttattcagtacttagaattgatacccac…	MMTLRIRKANRDDLTKIMNIIEQAKNVFREKGIDQWQNGYPNVDTILKDIRDACSYVILKEHDIVGTFMLQFGDDENYDTIEGQWHQEGPYAVLHRIAVDPTYYGQKIATQAFLEIESTCGKAGYSVLRIDTHKNNLAMNALLVKTGYQLCGKITLKDGGERLAYDKKI
1	fig|6666666.920385.peg.71	peg	1_75514_76458	75514	76458	+	Microsomal dipeptidase precursor (EC 3.4.13.19)				atgacaaaaaaatataaaattattgattggcactgtgatgtgcttttaaaactccaacaagatcaaacgcttcaatttaaagattcggaagatttggatgtaaactatgaaaaattaaaagccagtaatactaaagttcaagctatggcgatttttattgatcccgatttgaactttgatgataaatatcaaattgctttagaacaaatcgaagcttataagcatcgtgtacttacaactccaggtgtcgttcagttaaaatcttttcaagatatcgagaacttgggcgaggatgaaatcggaacgtttctaactttagaaggactcgattgtgttggcagtgatatgaataaagtgaaacatcttttagatgaaggcgttctttcaatcggtatgaca…	MTKKYKIIDWHCDVLLKLQQDQTLQFKDSEDLDVNYEKLKASNTKVQAMAIFIDPDLNFDDKYQIALEQIEAYKHRVLTTPGVVQLKSFQDIENLGEDEIGTFLTLEGLDCVGSDMNKVKHLLDEGVLSIGMTWNDANLACDGIGEPRGAGLTAFGFNVVEELNARNLFVDVSHISLKGFDDVLNNAKHVIASHSNVKAIASHRRNLDDNQIRRMVEHGFPIHVVYYDAFVTDEEKETQISDLVRHIEYLRKMDCTNQIGLGSDFDGIATKIKNLEDASKTQNLLKEIEMEFGERFTNGIAYDNFINYVNHKMI
1	fig|6666666.920385.peg.72	peg	1_76476_76886	76476	76886	+	hypothetical protein				atggaaatctttaacactcgatcgttaacacagaaacaaagatttaatgtagcactgcttgtaggacttgtatccgctgtagtcttaggtattgtatctggaatttttagaaataaaatagccaacttttcactcgtaattgtgggggtcggctatctaatcgcacttgcaattcaaaaatttggacgcggtgttcaaataaaattttcaattgcagctgccttattcacattccttgcgattgtcatgagtgatgttgttacggtaatggggattgcgggactctttgacttgagcagttaccaaattattttcaagtatgcggcgcaaaatgaaattcattcagttttatggattgcctatagattgcttgcgatttatattagctataactattcg…	MEIFNTRSLTQKQRFNVALLVGLVSAVVLGIVSGIFRNKIANFSLVIVGVGYLIALAIQKFGRGVQIKFSIAAALFTFLAIVMSDVVTVMGIAGLFDLSSYQIIFKYAAQNEIHSVLWIAYRLLAIYISYNYSRII
1	fig|6666666.920385.peg.73	peg	1_76886_77956	76886	77956	+	Alanine racemase (EC 5.1.1.1)			idu(1);Pyruvate_Alanine_Serine_Interconversions idu(1);Alanine_biosynthesis	atggatggtagagagacgattgcaacgataaatctcgacaatctttcgtacaatatcaataaaatacaagaagtgactgggaagtcgctttttggtgttgtaaaggcaaatgcatatggtcatggtgatgttgaatgcagtcgcatcatgatagaggaaaatctcccatttatttgtgtatcatcgattgatgaggcacaacgattagttcataaaggaatcaactacgatattctgattttcagttatgttgatccaaagattattgcggaacaagggaaagaacattttatttataccatcccatcaatccagtggtttcgcgaagttacagccctaaaccttaatcttcgcatgcatcttgaaattaatgtagggatgaatcgtattggaattaaa…	MDGRETIATINLDNLSYNINKIQEVTGKSLFGVVKANAYGHGDVECSRIMIEENLPFICVSSIDEAQRLVHKGINYDILIFSYVDPKIIAEQGKEHFIYTIPSIQWFREVTALNLNLRMHLEINVGMNRIGIKNDKEIEEILSSDVPLEGIYTHLPSPENLEKGKEQLTRFENIINASERNFKWIHVGNAPVSLIKDNTLINGFRMGLAVYGYRVDIPSLKPVLSLHSKICHIDRVNPGESIGYDYTYLVEKKEYFGTMPIGYADCFDVRNNLVPVYIKGKPYSIVGKICMDQTMIRIDESVYLGDEVELIGPHRTCVEIESITGISKYIQLSTLSERITRHYTRKGQVVYIEKRK
1	fig|6666666.920385.peg.74	peg	1_78659_77982	78659	77982	-	2-haloalkanoic acid dehalogenase (EC 3.8.1.2)				atgacaacatttatttttgatatggatgatacaatttatgaccaaatcatcccttttactaaagcactcgaagactcaggactcataaacatagaagacgttcaatctttatacataaaaagtcgtagctatagtgacgctgtatttgatgcaactcaaaacggtaccatgaccaatcttgatatgagacgatttagaattcaaaaacccttagaagatcttggaattataataggcaatgagcaagcggatttttttcaagaacgctatgcctattatttggatcgcttagaacttcatccctcaatccatgatttgtttacaattcttgcgaaacgagatattccattttacattttaaccaatggaccttccgaacaccaatggaagaaaatcaaa…	MTTFIFDMDDTIYDQIIPFTKALEDSGLINIEDVQSLYIKSRSYSDAVFDATQNGTMTNLDMRRFRIQKPLEDLGIIIGNEQADFFQERYAYYLDRLELHPSIHDLFTILAKRDIPFYILTNGPSEHQWKKIKALRLEKYLPTHRIIVSGDIGHYKPSREIFRAIEAQQEGTLTMIGDSLPNDVIGAKNAGWEAVWFNHRRREGTYEGLTLFSFSQIKAYVLNSI
1	fig|6666666.920385.peg.75	peg	1_79736_78753	79736	78753	-	D-lactate dehydrogenase (EC 1.1.1.28)			idu(3);Fermentations:_Mixed_acid idu(3);Fermentations:_Lactate	atgaaattagtagcttatgctgtacgtcctgatgaaaaggaagcttttgaacgctttacaaaggaaatgaatatcgacttaaaagttgtgaatgcacaaatgagtattgacaacgttaatgaagcaaacggatatgaagctgttgcctttctaggtaattgtgatgcgagcagagaagttcttgaacttcttgcgcaaggtggcacaaaatatatcgcatcccgctctgccggatttaataatgtggatatggatgccgtacgtgatctaggtcttaagttctcaaacgcaacctattcaccaaattgtgttgcagactttgcggtgatgttagttcttatgtcgcttcgtaacatgaaagcaattatgaaacgagcagaagttaaagattactcactg…	MKLVAYAVRPDEKEAFERFTKEMNIDLKVVNAQMSIDNVNEANGYEAVAFLGNCDASREVLELLAQGGTKYIASRSAGFNNVDMDAVRDLGLKFSNATYSPNCVADFAVMLVLMSLRNMKAIMKRAEVKDYSLPGIQGKEMHNMTFGVIGTGRIGCITARNLSGFGGRIIGYDLYENDSIKDVLTYVDLETLLKEADVITLHAPLIESTHHIINAESLALTKPGVIIVNCARGELIDTDALIKYVENGHIGAVGLDVLEVELGIFHKDHRLSTLSNHQLALLESHKNVIITPHCAFYTDQAVSDMVEVALRSLNSFMMSNKSQWEIK
1	fig|6666666.920385.peg.76	peg	1_81104_79860	81104	79860	-	DNA recombination protein RmuC			isu;DNA_repair,_bacterial	atgatacaaattctattattcattataattgcactattacttatccttatatatatgcaattaaaaacacaacgaaatagcgtcgaaaacgaaacgctccaaaatcagtttgcacaacttaaagatttaatgatgagtcaagcaaacaatacaataaatcaaatggtcgcattcgatttcgaaagtcgtgagaagacatccgataaattcaatcaatttaccgaccgaatggatcttcggtttaatgacttaacacaacgtaacatcgtttttgaaaaagaagtaaatcgcgccttgattctttttcacgataaaatgaatcttcaattggatcaacagtttacaaaacttaccgaaagcgtcgaaaaacgacttctgcttatggatgaaaaagttaat…	MIQILLFIIIALLLILIYMQLKTQRNSVENETLQNQFAQLKDLMMSQANNTINQMVAFDFESREKTSDKFNQFTDRMDLRFNDLTQRNIVFEKEVNRALILFHDKMNLQLDQQFTKLTESVEKRLLLMDEKVNQSLDQGFKKTNDTFTNIVERLSKIDEAQKKIDALSVEIVSLQDVLTDKKTRGTFGEVQLHQILASIFGDKNDRIYQMQYNLSPGVRPDAVLFAPEPLGTLVIDSKFPLENYRRMIDKSFETSQRQNAERQFVLDCKKHIDAIADKYIIPGTTSDQALMFVPAEAVFATINAYHSDILDYAQRKRVWLVSPTTLMSTLTTIQTILVNLEREKYASVIHDELKRLNVEFDRYRLRWDNLSKHIENVNQDVKDLHITSRKISSRFESIS…
1	fig|6666666.920385.peg.77	peg	1_81219_82127	81219	82127	+	Patatin				atgaataaaattggattagcgttatcaggcggtggtgtgaaatcaatttcccaacttcctgttattcgagcattaagtgaagaaggtattaaaattgatatggtatctggaacctcaatgggttctgtgattgcggcacttgtggcttgcggattaagttctgatgaattaacagagattgttttgaagttagagcgaaatattaaagagaaacatatattttcaaaaccaagtcttaagcttcttcctttttcaaaagaaaaacttacggcgggttatgtagatggacaagagttggaagatgagcttcaaaaggttttggacgaaattggtgtcaataatatttcggaagtgaaaattccgcttgcaattccggcagttgatttaactacagggaaa…	MNKIGLALSGGGVKSISQLPVIRALSEEGIKIDMVSGTSMGSVIAALVACGLSSDELTEIVLKLERNIKEKHIFSKPSLKLLPFSKEKLTAGYVDGQELEDELQKVLDEIGVNNISEVKIPLAIPAVDLTTGKIVCFVSHPQDFKVLDPMWDIVTDIPLAKAVRASCSFPFVIAAMEYHGYMLVDGGVRMNLPLELVEAYGSDKTIAVTMHSNENFHEYNSLMAIATRCMDLMRIEEDYHIIKNADIHINVPLDDVWVFELGKGRFTMDRADLVIEKHKDDIKALVKKKTLWERIKEELGGV
1	fig|6666666.920385.peg.78	peg	1_82127_82939	82127	82939	+	oxidoreductase of aldo/keto reductase family, subgroup 1				atgatttacaaaacattgagtaatggaacatcgatgccgatgcttggtttgggaacctatcgtttacttgaagaagatgcatatgaaattgttttgaaagctcttgaacttggatatcgtcatattgatactgcgatgatatacgaaaatgaagaggtcgttggccgtgcaattaaggattctggcgtttctcgggaagaactctttataacaacgaaatgttggaatgaagaccaagggtatgagacgacacttaaagcattcgaattatcgcttgaaaaacttggcttagattatattgatttatatctgattcattggccacaaccaagctcacatgagacttggcgcgcttttgaggaaatttatcgaaataagaaagcgaaagcaattggtgtc…	MIYKTLSNGTSMPMLGLGTYRLLEEDAYEIVLKALELGYRHIDTAMIYENEEVVGRAIKDSGVSREELFITTKCWNEDQGYETTLKAFELSLEKLGLDYIDLYLIHWPQPSSHETWRAFEEIYRNKKAKAIGVSNFNTQQLEALLEEAKIVPMVNQVERHPFLVQSELKSMCDRYGIACEGWMPIARNKVADSNAVLALADKYHKTAAQITLRWQIQTDWTVFPKTQSMSRLEENFDIFDFALTNEEVEIVNKLNENLRLGTNPNKYNFK
1	fig|6666666.920385.peg.79	peg	1_83088_84944	83088	84944	+	Lead, cadmium, zinc and mercury transporting ATPase (EC 3.6.3.3) (EC 3.6.3.5); Copper-translocating P-type ATPase (EC 3.6.3.4)			idu(3);Copper_Transport_System idu(3);Copper_homeostasis	atgtggaaagatacactattaagtttaaaagaaaccatactgtgtgggattctgttattgctcggtgcaatacttaataacaatgtactattaattttagcaattgcaattggtggatataatcaaactaaagagggaattacagatacaattcaaaataaacatttgaacgttgaactccttatgattttgtcggcgattggcgcatgtttgatcggttattatatggaaggcgcagtattaatatttattttttctttatctggagcacttgaggaactaacgcttgatcgcagccagcgagaaattcgttctttaatggaactgcaaccgacagaggctacacgtcttaataaaaatggaagtacagaagttgtgtccgttgagtcattacaaatt…	MWKDTLLSLKETILCGILLLLGAILNNNVLLILAIAIGGYNQTKEGITDTIQNKHLNVELLMILSAIGACLIGYYMEGAVLIFIFSLSGALEELTLDRSQREIRSLMELQPTEATRLNKNGSTEVVSVESLQIGDKVIVAVGETVPIDAMIYKGQSSIEEAAITGESMPKEKGVGDSVFGGTMNISHPITIEVNTLVNDTLIQKIVKMVEEAQQYPSKTARFIERIEDYYARVVLVVVLLVVLIPIITMGQSFETAFYRGMILLVVASPCALIASVTPATLSAISNGAKRGILVKGGIHFENMMDAKAVAFDKTGTLTQGVPSLTNMFYIDDVDAREVGEAVIAIEQYSTHPLASAVVSGLYKNLNIEDYPSANNVEEIAGFGIKGVYAGKEYRIGKFE…
1	fig|6666666.920385.repeat.3	repeat	1_85037_86828	85037	86828	+	repeat region				tcaaaataaagtgaaaatagtgttgacggtggctaaagagggtggtattatatacaagcgctaagggaaaccgagtgcagaaaatggtctttgaaaactaaacaggaaacgtcaatttcaaaaagaaatacggataaattaataaacaaaactcgtcagagttaaaaagagaaagaatcaaatggagagtttgatcctggctcaggatgaacgctggcggcgtgcctaatacatgcaagtcgaacgaagtgaagaggagcttgctccttggaacttagtggcgaacgggtgagtaatacataagcaacctgcctcgatgcctgggataacagagggaaacttctgctaataccggatacgttaatctaagacatcttagattaattaaagatgggatac…
1	fig|6666666.920385.rna.1	rna	1_85203_86756	85203	86756	+	SSU rRNA ## 16S rRNA, small subunit ribosomal RNA				aagagaaagaatcaaatggagagtttgatcctggctcaggatgaacgctggcggcgtgcctaatacatgcaagtcgaacgaagtgaagaggagcttgctccttggaacttagtggcgaacgggtgagtaatacataagcaacctgcctcgatgcctgggataacagagggaaacttctgctaataccggatacgttaatctaagacatcttagattaattaaagatgggatacatcacaacgagatgggcttatggcgcattagttagttggtaaggtaacggcttaccaagacgatgatgcgtagccgacctgagagggtgaccggccacactgggactgagacacggcccagactcctacgggaggcagcagtagggaattttcggcaatgggggaa…
1	fig|6666666.920385.repeat.4	repeat	1_86892_90339	86892	90339	+	repeat region				gttatcaacatgatcttttcgaatagttgtataaaactagatttacatcaagttaaacaaaaacagtaacttaagcaattaagtaagcaatcaaagcaaacacacagcttatcaagcgataagcgttaaaaaaaacctgattttaagaattagggcgcgaaattacatgtgattaaatatgtaagggcgtacggtggatgcctaggcactaagagctgatgaaggacgcgactaacagcgaaatgcctcggggagtggtacgtacacaacgatccgggggtatccgaatggggaaacccaatactggttatgcagtattacacataaatgaatacatagtttatgatgaggcaaccttgcgaactgaaacatcttagtagcaagaggaaaagaaaacaa…
1	fig|6666666.920385.rna.2	rna	1_87059_89959	87059	89959	+	LSU rRNA ## 23S rRNA, large subunit ribosomal RNA				tgtgattaaatatgtaagggcgtacggtggatgcctaggcactaagagctgatgaaggacgcgactaacagcgaaatgcctcggggagtggtacgtacacaacgatccgggggtatccgaatggggaaacccaatactggttatgcagtattacacataaatgaatacatagtttatgatgaggcaaccttgcgaactgaaacatcttagtagcaagaggaaaagaaaacaaaagtgattccctgagtagtggcgagcgaaacgggaaaagcccaaaccatcttcgtgatggggtagtaggaccacaacgtgggatatcgaagctagtcgaatggcattgaaaggccagtcaaagaaggtgcaaaccctgtagacgaaagcgtaagatactctagtggt…
1	fig|6666666.920385.repeat.5	repeat	1_90469_92260	90469	92260	+	repeat region				tcaaaataaagtgaaaatagtgttgacggtggctaaagagggtggtattatatacaagcgctaagggaaaccgagtgcagaaaatggtctttgaaaactaaacaggaaacgtcaatttcaaaaagaaatacggataaattaataaacaaaactcgtcagagttaaaaagagaaagaatcaaatggagagtttgatcctggctcaggatgaacgctggcggcgtgcctaatacatgcaagtcgaacgaagtgaagaggagcttgctccttggaacttagtggcgaacgggtgagtaatacataagcaacctgcctcgatgcctgggataacagagggaaacttctgctaataccggatacgttaatctaagacatcttagattaattaaagatgggatac…
1	fig|6666666.920385.rna.3	rna	1_90635_92188	90635	92188	+	SSU rRNA ## 16S rRNA, small subunit ribosomal RNA				aagagaaagaatcaaatggagagtttgatcctggctcaggatgaacgctggcggcgtgcctaatacatgcaagtcgaacgaagtgaagaggagcttgctccttggaacttagtggcgaacgggtgagtaatacataagcaacctgcctcgatgcctgggataacagagggaaacttctgctaataccggatacgttaatctaagacatcttagattaattaaagatgggatacatcacaacgagatgggcttatggcgcattagttagttggtaaggtaacggcttaccaagacgatgatgcgtagccgacctgagagggtgaccggccacactgggactgagacacggcccagactcctacgggaggcagcagtagggaattttcggcaatgggggaa…
1	fig|6666666.920385.repeat.6	repeat	1_92324_95771	92324	95771	+	repeat region				gttatcaacatgatcttttcgaatagttgtataaaactagatttacatcaagttaaacaaaaacagtaacttaagcaattaagtaagcaatcaaagcaaacacacagcttatcaagcgataagcgttaaaaaaaacctgattttaagaattagggcgcgaaattacatgtgattaaatatgtaagggcgtacggtggatgcctaggcactaagagctgatgaaggacgcgactaacagcgaaatgcctcggggagtggtacgtacacaacgatccgggggtatccgaatggggaaacccaatactggttatgcagtattacacataaatgaatacatagtttatgatgaggcaaccttgcgaactgaaacatcttagtagcaagaggaaaagaaaacaa…
1	fig|6666666.920385.rna.4	rna	1_92491_95391	92491	95391	+	LSU rRNA ## 23S rRNA, large subunit ribosomal RNA				tgtgattaaatatgtaagggcgtacggtggatgcctaggcactaagagctgatgaaggacgcgactaacagcgaaatgcctcggggagtggtacgtacacaacgatccgggggtatccgaatggggaaacccaatactggttatgcagtattacacataaatgaatacatagtttatgatgaggcaaccttgcgaactgaaacatcttagtagcaagaggaaaagaaaacaaaagtgattccctgagtagtggcgagcgaaacgggaaaagcccaaaccatcttcgtgatggggtagtaggaccacaacgtgggatatcgaagctagtcgaatggcattgaaaggccagtcaaagaaggtgcaaaccctgtagacgaaagcgtaagatactctagtggt…
1	fig|6666666.920385.repeat.7	repeat	1_95901_97692	95901	97692	+	repeat region				tcaaaataaagtgaaaatagtgttgacggtggctaaagagggtggtattatatacaagcgctaagggaaaccgagtgcagaaaatggtctttgaaaactaaacaggaaacgtcaatttcaaaaagaaatacggataaattaataaacaaaactcgtcagagttaaaaagagaaagaatcaaatggagagtttgatcctggctcaggatgaacgctggcggcgtgcctaatacatgcaagtcgaacgaagtgaagaggagcttgctccttggaacttagtggcgaacgggtgagtaatacataagcaacctgcctcgatgcctgggataacagagggaaacttctgctaataccggatacgttaatctaagacatcttagattaattaaagatgggatac…
1	fig|6666666.920385.rna.5	rna	1_96067_97620	96067	97620	+	SSU rRNA ## 16S rRNA, small subunit ribosomal RNA				aagagaaagaatcaaatggagagtttgatcctggctcaggatgaacgctggcggcgtgcctaatacatgcaagtcgaacgaagtgaagaggagcttgctccttggaacttagtggcgaacgggtgagtaatacataagcaacctgcctcgatgcctgggataacagagggaaacttctgctaataccggatacgttaatctaagacatcttagattaattaaagatgggatacatcacaacgagatgggcttatggcgcattagttagttggtaaggtaacggcttaccaagacgatgatgcgtagccgacctgagagggtgaccggccacactgggactgagacacggcccagactcctacgggaggcagcagtagggaattttcggcaatgggggaa…
1	fig|6666666.920385.repeat.8	repeat	1_97756_101038	97756	101038	+	repeat region				gttatcaacatgatcttttcgaatagttgtataaaactagatttacatcaagttaaacaaaaacagtaacttaagcaattaagtaagcaatcaaagcaaacacacagcttatcaagcgataagcgttaaaaaaaacctgattttaagaattagggcgcgaaattacatgtgattaaatatgtaagggcgtacggtggatgcctaggcactaagagctgatgaaggacgcgactaacagcgaaatgcctcggggagtggtacgtacacaacgatccgggggtatccgaatggggaaacccaatactggttatgcagtattacacataaatgaatacatagtttatgatgaggcaaccttgcgaactgaaacatcttagtagcaagaggaaaagaaaacaa…
1	fig|6666666.920385.rna.6	rna	1_97923_100823	97923	100823	+	LSU rRNA ## 23S rRNA, large subunit ribosomal RNA				tgtgattaaatatgtaagggcgtacggtggatgcctaggcactaagagctgatgaaggacgcgactaacagcgaaatgcctcggggagtggtacgtacacaacgatccgggggtatccgaatggggaaacccaatactggttatgcagtattacacataaatgaatacatagtttatgatgaggcaaccttgcgaactgaaacatcttagtagcaagaggaaaagaaaacaaaagtgattccctgagtagtggcgagcgaaacgggaaaagcccaaaccatcttcgtgatggggtagtaggaccacaacgtgggatatcgaagctagtcgaatggcattgaaaggccagtcaaagaaggtgcaaaccctgtagacgaaagcgtaagatactctagtggt…
1	fig|6666666.920385.peg.80	peg	1_101204_106525	101204	106525	+	hypothetical protein				atgactaaaaaattaacatttcttatattaagcgtactaatgattgcctcgtctacctttgcaatcaaagcagtaactacagatgaaaaactaactggttacaataagtcgcaaggattatccccagaagaggaagaaaaagctggtgacttttcttattacaatatgttaattagtggatatcattctgctaatacggcggatgttgaggggccaatgtttgttaataaggactcaaatctttctaaagattttcatacatttagttacggagtgatgtttgaatcagacaataatggagttgggcagcctattgatcctgatcaaaatattgcactattaattggtggtcaggtaaataattattacccaaatgatgatcctacaaatttaaagtat…	MTKKLTFLILSVLMIASSTFAIKAVTTDEKLTGYNKSQGLSPEEEEKAGDFSYYNMLISGYHSANTADVEGPMFVNKDSNLSKDFHTFSYGVMFESDNNGVGQPIDPDQNIALLIGGQVNNYYPNDDPTNLKYPTIGEGSSNRGWLVSSDIVSWKEQAFNMNLSKGKQRDINESQYKNILKSVSASIDMLEEDLSGVTSMVKPLLGEDGKQMQTLGDYVDGRYVSYDIYQSTIDDRILVVNVVPDKEGTVIFEALGFDYKQIIDSDKIDQVVVTSFDREASGIKRHAEKIVFKGNYFTNHSGNNAVLDISRGPEHDIAVNNANKVLYYFPKAQQVTNFYNRVSWNEIKAPTGITVDNPGLNEDKTLNYNKEYLKNYATGSSNNGSASEGGGAAIIGSVV…
1	fig|6666666.920385.peg.81	peg	1_107370_106579	107370	106579	-	Histone acetyltransferase HPA2 and related acetyltransferases				atgtacgaaatcatacaacttaatgaccgtacattaaaagaacttaccgatgtggtaaaccattcttttgatgactatgcggttaaaattaaactaactgaaaaacaactaaaagacaagcttgaaagtgtaaataccaacttaacgtattcctttggtgcgctctatgaaggaagattagtaggtttcattatcaatgctactgatggaaatttagcttataatgtgatgactggtgtactccctaaacatcgaggaaaaggtgtttattcacaaatgtttgatgccacattaactttttttagtttatacggtattgatacataccaacttgaagtgctacaaactaatgaagaagccatcagactttatacccgaatgggttttgaaaaaacagca…	MYEIIQLNDRTLKELTDVVNHSFDDYAVKIKLTEKQLKDKLESVNTNLTYSFGALYEGRLVGFIINATDGNLAYNVMTGVLPKHRGKGVYSQMFDATLTFFSLYGIDTYQLEVLQTNEEAIRLYTRMGFEKTASYVCFQGSASKPSHDESIHFHQGSLIDQLNHLWHTEPSFSNKHFNEFEHKTYTLETDDIDAFITLSTGGGVRHFGYTAISDFERLISHVSTHHDMLIINNVDARNIEIIECLMQLGFDLYIKQFQMELSI
1	fig|6666666.920385.peg.82	peg	1_107466_107729	107466	107729	+	hypothetical protein				atggcagatcatggtttaagattacaagtatcaggtatttcaattttattgttaggaatcggattaggcaataatgagatattattatggtttggtattattgtaagtttgtatggactctatcgttccgcagatgaacagggcaagaaatccaaagggaaatatgttcctaatatggataaattagcagagcggtctgcagagtcgataaaggaagcacgtcgtggactcgaagatactgaagcaaaggaagagatagaataa	MADHGLRLQVSGISILLLGIGLGNNEILLWFGIIVSLYGLYRSADEQGKKSKGKYVPNMDKLAERSAESIKEARRGLEDTEAKEEIE
1	fig|6666666.920385.peg.83	peg	1_108033_109394	108033	109394	+	Xanthine/uracil/thiamine/ascorbate permease family protein			idu(1);Purine_Utilization	atggaaaaattctttaagctcaaggaaaataatacaacagttggtacggaggtattggcaggagtaacaacattttttgcgatggcatatatactgtttgttaatccacaaatattatctgaatcagggttgccatataatggggtttatatagcaacaattcttgcatctgtaattggtactttaattatggggttatttgcgaatatcccttatgcgcaagctccaggaatgggattgaacgcattttttacttatactgttgttttagtaggggggtttacaccttacgaagcacttgctatggtatttatttgtggattgttgaatatgtttatgactgttacaaatattcgtaaacatctaattaaagcaataccggaaacattacaattagca…	MEKFFKLKENNTTVGTEVLAGVTTFFAMAYILFVNPQILSESGLPYNGVYIATILASVIGTLIMGLFANIPYAQAPGMGLNAFFTYTVVLVGGFTPYEALAMVFICGLLNMFMTVTNIRKHLIKAIPETLQLAISAGIGLFIAYIGLLNIKFIEFGAVPSITNFKDPSIVLAVIGLIITIVLMLKKVKGAILIGILATTVIGIPMGVVQLGGAAQSTVGFSVIFKEFGEIFGKALGQEGLVSLFTNYNLTKILPIIFAFSLTDTFDTIGTFIGTGRRSGIFSQEDQDSLESGSGMKSKLERGLFADMIATTAGAVLGTSNVTTFVESSAGIGAGGRTGLTSVVTAACFLASIILAPVVSLIPAAATAPALIVVGILMSASFGDIEWTNFEKAVPAFFTV…
1	fig|6666666.920385.peg.84	peg	1_110436_109453	110436	109453	-	A/G-specific adenine glycosylase (EC 3.2.2.-)			isu;DNA_repair,_bacterial isu;CBSS-176280.1.peg.1561	atgaactttacagaacgactcatgggctggtaccacgaaaacaaacgcgtgttaccttttaggtctcaaaaagacccttacaaaatatgggtaagcgaaatcatggcccaacaaacacaaatcgctaccatgattccctattatgatcgatggataaaacgatatcccgatgttgaaactctcgccaatgcagaaattgacgaagtattaaaaatgtgggaaggactcggttactaccgtcgtgcacgaaaccttcatgcgggtgctcaatatgttatggaacattacgaaggtacgcttccagctgacaaaaaagaactcatgaaaattccaggtattggtgactacacgtccagtgcaatcgcttcaattgctttcagtctccctgaaattgcgatt…	MNFTERLMGWYHENKRVLPFRSQKDPYKIWVSEIMAQQTQIATMIPYYDRWIKRYPDVETLANAEIDEVLKMWEGLGYYRRARNLHAGAQYVMEHYEGTLPADKKELMKIPGIGDYTSSAIASIAFSLPEIAIDGNVKRVMARYLNYTENVNTRACHKYFETFLKKELLLNGADPSDFTQALMELGALVCTPSNTNCEGCPFKEMCACYRGECIGTIPFIPKAKPVPIYEKSVLIYQKDGRILISDDHEDGLMEGLLRLPQIDGIYATDPILTLKHKFSHLQWNISVFEVDTIQDLNHNWYFIPREELKRLAIITAHKKILKKLNLL
1	fig|6666666.920385.peg.85	peg	1_110691_111950	110691	111950	+	hypothetical protein				atggaaactcatactaaatcgctttctaaaaaagataagataacgttaatcttccaacttctattaggtgtttttacagtgatagttggtgttttatttatatttagagataaaattttatggtcgttaatctattggatgtttgttgcgatgttagcggcaacaatacttttgtttttatatcggtctgtgaaaaatcgaagtatttcggatgcgctgatcgcgcttggatccggtgtgtttctggctttaatcatttataaagaagcactctatattgaaatcatggctttgttttttggtatttgggcattatttaatgcacttgtacatggacttgaattttatgtcgcaattcatgagaaacaaaaaaacaaactttttaaacttttcgcttct…	METHTKSLSKKDKITLIFQLLLGVFTVIVGVLFIFRDKILWSLIYWMFVAMLAATILLFLYRSVKNRSISDALIALGSGVFLALIIYKEALYIEIMALFFGIWALFNALVHGLEFYVAIHEKQKNKLFKLFASVVSLIMGIVLLTRGVSNRFLMNIQIGSYVIFFGIVSIISSARVLWRHQTSVRLSAPVFLAAMNPYFLVKETRKLVQSNPDAVIDKVVKTEGNYISIYIYAKDHGYNRMGHLDIGYNGVIYSYGAHDPFNRAKSMAYGDGVMIVGSEVDYVQYAVDDDTTVFRFICELSDEQREFVENRLDELFKSAYYFKWPYQLDTKKEHHLTNLIDAGAAVDYYKFKEGEFKTYNVFTTNCVLIADYVIQSTGMKLFQMSGVITPGAYYDYLDN…
1	fig|6666666.920385.peg.86	peg	1_112045_113031	112045	113031	+	Glyoxalase family protein				atgaaacagttaaaaggactacatcatgtaactgcgattacgagcagtgcagaagaaatttacaaattttatacatatattttaggaatgcgtcttgttaagaaaaatattaatcaagacgacattcatacttaccacctttatttcgcagatgaccgtggcaatcccggaacgaatatgacgtttttcgattttccaaatatcacaaagtcacagcgtggtacgaatgaattatctcgaaccagttttcgagtagcttctgatgaagcaattgtgtactgggaaaaacgatttacacactttgaaattccatttgaatcagatcatatgttctttgggaaaaaagcaatcacatttgaggactttgatggacagcgttatgctttagtttctgatgaa…	MKQLKGLHHVTAITSSAEEIYKFYTYILGMRLVKKNINQDDIHTYHLYFADDRGNPGTNMTFFDFPNITKSQRGTNELSRTSFRVASDEAIVYWEKRFTHFEIPFESDHMFFGKKAITFEDFDGQRYALVSDENNVGVPSGEPWYKGPIPDAYAITGLGPMFMDVSNVELTHQVLSTVFGMRKSMTEGKLTLYEMGDGGNGGSVIVRENQEQSNAIQGFGGVHHVAFRVDEKEDLMKWYRELSEMGIPSSGYVERFYFGSLYIRILPNILFELATDGPGFIDDEETYEVLGEMLTLPPHLRPKRDYIESQIKNFDTVRSTREFKKEVF
1	fig|6666666.920385.peg.87	peg	1_113031_113444	113031	113444	+	Transcriptional regulator, MarR family				atgacaaatctcaagacactcactatactttttcgaacacatcaaaatattctagaacaagttaaagaaagcattaaagattttgatattaatgttaatgaatttcaagcacttgaagcactttatcataaaggaaaacttacaacacaagctctttgtgatacagttcttgtacctggaagcagtatgacatatgtcgtagatcagttagagaaaaagggtcttgtagttcgattaaaagacgagaaagatcgcagaataaactatgtaatgctcagtcctaaaggattaaatgatacagaaatcatctataacaaacattacgaagaaatgcgtaagcgattcgataaacttacgtcagaagaagaagtaacacttcaaaatcttttaaagaaaata…	MTNLKTLTILFRTHQNILEQVKESIKDFDINVNEFQALEALYHKGKLTTQALCDTVLVPGSSMTYVVDQLEKKGLVVRLKDEKDRRINYVMLSPKGLNDTEIIYNKHYEEMRKRFDKLTSEEEVTLQNLLKKIGKEG
1	fig|6666666.920385.peg.88	peg	1_113446_114039	113446	114039	+	Carboxylesterase (EC 3.1.1.1)				atgatccataaaatgattccagggaaatctgaacgtacaatcattggtttacatggaactggtggcacggaagaagacatgattcagattgcacattatattgatccagacgctacatatattgggattcggggtaatatcgtggaaaccggaatgaaccgatatttcaaacgtatcgacatgaaaacatttgatttagaaagtttgaatcacgagtctataatcttaaaaaatgaaattcttacattacttaaaacatatgatcgttctatggaagaagtatctgttgtaggatattcaaacggtgcaaatattacattgaatttactaaaaatggatgtagatttctttaaacaagtagtcttatttcacccaatgcatgtacaaccgagcattcca…	MIHKMIPGKSERTIIGLHGTGGTEEDMIQIAHYIDPDATYIGIRGNIVETGMNRYFKRIDMKTFDLESLNHESIILKNEILTLLKTYDRSMEEVSVVGYSNGANITLNLLKMDVDFFKQVVLFHPMHVQPSIPFPKHLQTRVFITSGAGDPYMDVQDIEVMVEELRESKIFVTHFHTQHGHQLIPEEIKQARDFYEI
1	fig|6666666.920385.peg.89	peg	1_114029_114640	114029	114640	+	hypothetical protein				atgaaatttaaaattcaagatttaagtgctaaggatcgctacaaatttttgacaggaagtgtagtaccccgtccaattgcttggataacaacacggaactcagatgaatccataaatctggcgcctttcagttattttagtctcgttgctacggaagtccctattgtttcggttgcaattaaccgaaataaaggaaaattaaaagacacaagtaaaaatctcttacaaactcgtgagtgtgtgattcatattgcgaatcatgagtttgttgaagccatgaatgcgagttcgatgacacttccttatggagaaagtgaagtatctaaactcaatctcgaaacacaatcaagtgtgatgatcgaaactccaagtcttaaagatgtaaagataaaacttgaa…	MKFKIQDLSAKDRYKFLTGSVVPRPIAWITTRNSDESINLAPFSYFSLVATEVPIVSVAINRNKGKLKDTSKNLLQTRECVIHIANHEFVEAMNASSMTLPYGESEVSKLNLETQSSVMIETPSLKDVKIKLETVLFSHQEIENEDGVCTDMFLLKVLHLDIDDSIFIQENRYIDVNKFGPIARLAGNQFAEIKPVFTLKRPK
1	fig|6666666.920385.peg.90	peg	1_115899_114667	115899	114667	-	Hydroxymethylglutaryl-CoA reductase (EC 1.1.1.34)			isu;Isoprenoid_Biosynthesis isu;Leucine_Degradation_and_HMG-CoA_Metabolism isu;Archaeal_lipids isu;Mevalonate_Branch_of_Isoprenoid_Biosynthesis	atgtacaataaattttataaaaaaacgataacagaacgtcgtaatgtattaaatgatcaaaagaattacgatttcgatcttgatattcctctgagctcagagatttatgaacatatgatagaaaatgcggtcactacgtatgaaatcccaatgggttgtgctccaaatttcttgataaacaatcaagactatgtcattcctatggtaactgaggaaccttctgtaatcgctgccgcaagtaatgccgcgaaaatcatgaagcataatggaggcatccacgctcgtatctataagcgcaatatgatcggacaaattgcctttgcgaatcctcataatcaaatagcaatgattcagtacttagatgataaccgcgatttattatttaaaattgcacatgac…	MYNKFYKKTITERRNVLNDQKNYDFDLDIPLSSEIYEHMIENAVTTYEIPMGCAPNFLINNQDYVIPMVTEEPSVIAAASNAAKIMKHNGGIHARIYKRNMIGQIAFANPHNQIAMIQYLDDNRDLLFKIAHDAYPSIVKRGGGLRHIHTAFINKPHKTPFLIVYCTIDTQEAMGANMMNTILEAIGNHLESVFDEHPLMAILSNLATECLAEARVIIDPQTLRFPDDIALRIQQASHLAEVDPYRAATHNKGIMNGIDAVVIATGNDWRAIEASVHSYASLTGSYQPLATWCINSDNMIEGTIKLPLPIGTVGGSIAIHPKAQLSRKILGYQNAEELMMILASVGLAQNFAALYALTTVGIQNGHMKLQAKSLALAVGCPSEDVDRLVAKLLKEPKLN…
1	fig|6666666.920385.peg.91	peg	1_115996_116937	115996	116937	+	L-lactate dehydrogenase (EC 1.1.1.27)			isu;Fermentations:_Mixed_acid isu;Fermentations:_Lactate	atgaaaacaaataaagtttcaattatcggtgcaggattcgtcggttcaacaacagcttttgcgttaatgaatagcaatattgcatctgaaatcgtaatcgttgatattaacaaagaaaaagcacaaggtgaggcaatggacttggaccaaggtcgcgtatttgtttctcccgttaagataattgcgggtgactatcccgagactcaaggatcagatattgtaattattacagcgggtttagctcaaaaacctggtgaaacacgtattgatcttgtaaatcgtaatattaagatttatgaagagttagttcctaatatcgtaaaatataacccagatgctattttacttgtggtgtcaaacccagttgatattttgacacatattacttataaactatct…	MKTNKVSIIGAGFVGSTTAFALMNSNIASEIVIVDINKEKAQGEAMDLDQGRVFVSPVKIIAGDYPETQGSDIVIITAGLAQKPGETRIDLVNRNIKIYEELVPNIVKYNPDAILLVVSNPVDILTHITYKLSGFPAERVIGSGTVLDTARFQSMLANKFEVDARNIHANIIGEHGDSEIATWSLTTVAGLTIDQYCENVGIEFTEETRQKVTHDVKTAAYEIIDRKGYTNYAVALAITRIVNAILRDENSILTVSSLQDGAYGIEDVYISVPTVVGRTGVKHVIEVPYSSNEVEALQESAEMLRDIVSQSNL
1	fig|6666666.920385.peg.92	peg	1_117085_118902	117085	118902	+	GTP-binding protein TypA/BipA				atgtatatgaaaaaaattattaatatagcagttatcgcgcacgttgatgcgggaaaatctacactagttgatgcaatgcttaaatcagctggtgttttccatgaaaatcaagttgttctagatcaagttatggacagcgatgatattgaacgtgaacgtggtatcacaatctattccaaaaactgtagtgtaaattatggtgacatcaaaattaatatcgttgatacaccaggccacgccgacttctcaagtgaagtagagcgtataattaaaaccgtagatacagttattctccttgtggatagtgcagaaggtcctatgccacaaacacgctttgtacttaaaaaatcactcgaggccggtctaaaaccaatcttattaattaataaaattgataaa…	MYMKKIINIAVIAHVDAGKSTLVDAMLKSAGVFHENQVVLDQVMDSDDIERERGITIYSKNCSVNYGDIKINIVDTPGHADFSSEVERIIKTVDTVILLVDSAEGPMPQTRFVLKKSLEAGLKPILLINKIDKPDRRVEEVIEEVYELFMDLDATDEQLEFPILYGIAKKYIVQKTLEEEGTNIKPLFDTIVEHTPLYPDYDNDPLQFQISSLAYDEYVGRLGIGRITKGQVKRGQAVVVADNDGNTKRQNVSKIFTYDGLKRIETDVAYAGDIVLVSGIDDISIGNTLCDVNHIEPLPPIVIEEPTLSMNFMVNASPFAGKDGKYVTSRNIKERLEKELEVNVGLRVEATESADSFKVSGRGELHLSILIENMRREGYELAISKPRVITQEIDGRKCE…
1	fig|6666666.920385.peg.93	peg	1_118920_120071	118920	120071	+	Queuine tRNA-ribosyltransferase (EC 2.4.2.29)				atgagtttaggcaataaaccattgaagttgactttaattaaaaaatcaaatgaatccaaggcgcgtcttacaactattgaaacgcaccatggtactgttgaaacaccgatgtttatgccggtagggacgctagcaagcgtaaaatttctgtcaccagaagatttacgtaaaataggttcccaagttattttaagtaatacatatcacctatggttaagacctggggaagatgtagttcgtcaagctggcggactccacaaatttatgaattataatggaccaattttaacagacagtggcggatttcaagtgttctcacttggaaaaattcgtacaatttctgaagagggtgttgagtttagaagtcaccttagcggtgagaaactattcttaacgcct…	MSLGNKPLKLTLIKKSNESKARLTTIETHHGTVETPMFMPVGTLASVKFLSPEDLRKIGSQVILSNTYHLWLRPGEDVVRQAGGLHKFMNYNGPILTDSGGFQVFSLGKIRTISEEGVEFRSHLSGEKLFLTPEKAIQVQNALGPDIMMSFDECPPYPATYEYMKNSVERTIRWAARGKSAHQNPETQALFGIVQGGKYADLREHCAKELVAMDFPGYSIGGTSVGEPKDVMWQMIDHTIDFLPEDKPRYLMGVGSVDAIFEGVLRGVDMFDCVLPTRIARHGTAMTSTGRVNIKNRKWEYDFSPLDENCDCECCQNYTKSYLRHLIRCNEGFGMRLLSIHNLRFLLKLMEDIREAIKEDRLLQLRDEVYESYGITGDDHPGW
1	fig|6666666.920385.peg.94	peg	1_120205_121236	120205	121236	+	S-adenosylmethionine:tRNA ribosyltransferase-isomerase (EC 2.4.99.17)				atgaatgtaaatgattttgattttgatttgccagaggaactaattgcacaaactcctgctgaaaagcgaagtgaatcgcgattacttgttgttgatggaatgaacctagaagataaacgcttctacaatattattgattatttaaatgagggtgatgttttagttttaaatgatacccgtgttatcgcagcgcgtttatttggagagaaaccggaaacaggcgcacatgttgaattattaattctaaaatttgaaggaaaaactgctgaatgtttggtaggaaatgcgaaggttgttaaacttggtaccgaattaagttttggagatggacaattaaaagctatttgtacacacgttggtgatgaaggacttagaaattttgatctaatatttgacggg…	MNVNDFDFDLPEELIAQTPAEKRSESRLLVVDGMNLEDKRFYNIIDYLNEGDVLVLNDTRVIAARLFGEKPETGAHVELLILKFEGKTAECLVGNAKVVKLGTELSFGDGQLKAICTHVGDEGLRNFDLIFDGIFLEILDELGQMPLPPYIHERLEDKERYQTVYSRVEGSAAAPTAGLHFTPELLDAIQAKGITIAPVTLHVGLGTFRPVKVDNVLEHKMHSEAYTMTQDTADILNTAKREGRRIIAVGTTSVRTLETVMSKYGTFKECQGNSEIFIYPGYEWKAVDAIITNFHLPKSTLIMLVSAFMGKEEIDHAYKHAVDSKYRFFSFGDSMFLKARNIK
1	fig|6666666.920385.peg.95	peg	1_121246_121788	121246	121788	+	hypothetical protein				atggaacaaacaatgaatacaaagcagagtagttttacgcggtttaaattattttttaagcagggggactataagtttttaggaattatcatcatggttcatgttctcttaggaacgatacatctttttgcctataactcgcttcacccactttcaaaacttttagtaaatcttcccatgatttttcaaataattattgtctcactatacggtcttgtagcatatgcaattccaggttacttgatcgtaatagcaattaaaaataaaagtcgaattttaaagagtgtagattttgcgcttatcgttttatttatgattctctttataacctttagcggtctatacattctatcgttttttgagtcaagtcgcgttgtatggatgatctatagttttgtg…	MEQTMNTKQSSFTRFKLFFKQGDYKFLGIIIMVHVLLGTIHLFAYNSLHPLSKLLVNLPMIFQIIIVSLYGLVAYAIPGYLIVIAIKNKSRILKSVDFALIVLFMILFITFSGLYILSFFESSRVVWMIYSFVNPLMGTFTEKLMRIHWSSILWIVSTAVPSFGLLIGMYIRLKQEGVVE
1	fig|6666666.920385.peg.96	peg	1_121785_122123	121785	122123	+	hypothetical protein				atgaaacgaacatggtcagctttattggtaattcttgcaagtgcaattgtttataaatttctaatttctgttttaccaacttctttagtaggaattgcgactactgtttggatggtgttgatgttggtaattggatacttcttagcaccgttacaaaagaaaaacaatcgttgggtgggaaaagtagtcctatcttttgtgattatttgtatttttggatatcgattgaatctattatcgattcctgaatttacaaccttactcaatgcagtcggcattaccggaacgtttttagatatactcctcatatattgtggatgggcatttttccaggtttaa	MKRTWSALLVILASAIVYKFLISVLPTSLVGIATTVWMVLMLVIGYFLAPLQKKNNRWVGKVVLSFVIICIFGYRLNLLSIPEFTTLLNAVGITGTFLDILLIYCGWAFFQV
1	fig|6666666.920385.repeat.9	repeat	1_122148_123428	122148	123428	+	repeat region				aggaactgacctagttccgtgggactaaagaaaaaaccaagttaggatgaagttaaccgataatttacgggagattgatatcctagcttttcttgtattcgattttcattgtaatattttaaatagtttatcacagtttgtgatacaatttcagtagaaccctttagttctgggtttaattcgaatgtttcacactttagcgaggcatgaaacgattcgataggagcattatcagcgggtgtacccttacgggacatactcatggtaatgcttttattttttactttgagttgatactcttttgatgtatagacactcccttgatcagaatgaagaatacatggctgaacgatatccggaagttgatttaatgtatcaaccacacattctaggttttgt…
1	fig|6666666.920385.peg.97	peg	1_123040_122189	123040	122189	-	Mobile element protein				gtggttcctgaaataatcatcaagctcgttgaagagtatcgcaacactgtatctattaaagatatcttgaatctttttggggtacctaagtcaacgtattaccgttggactaaaaaagagcaactagagtctaataattattctgtcaatgaagcattagtaattgaactttgtaaagaaaataaatttcgttatggatatcgaaaaataactgcattaattcgaaaagaaagaattatcaataagaacactgttcaaaaaataatgcagaaacaccaatgtcaatgccgtgttaaggtcaaacggtatagaaaaaacaaaaatccgaagatcattatgcccaatatcattaatcgcgactttaaatcactacgtcctctagagaaattggtgacagat…	MVPEIIIKLVEEYRNTVSIKDILNLFGVPKSTYYRWTKKEQLESNNYSVNEALVIELCKENKFRYGYRKITALIRKERIINKNTVQKIMQKHQCQCRVKVKRYRKNKNPKIIMPNIINRDFKSLRPLEKLVTDITYIPYGHKMLYLSTIMDLYNGEIIASTLSDRQNLECVVDTLNQLPDIVQPCILHSDQGSVYTSKEYQLKVKNKSITMSMSRKGTPADNAPIESFHASLKCETFELNPELKGSTEIVSQTVINYLKYYNENRIQEKLGYQSPVNYRLTSS
1	fig|6666666.920385.peg.98	peg	1_123342_123025	123342	123025	-	Transposase				atgggaacacgaactatgcatagctatgagacaaagatgaaagttatagaaatgaaattggaaggctattcaagcaggtttattcagactgaacttggaataaaaaatgtaacacaagtcaaaacatggtggagatggtatcgaaatggtgaacactatcgattttctcaacctgtaggcaagcaatatacttttggaaaagggcctgaaggagacacggtcgaagaaacacaaagacttagaattaaatctttggagcaacaaattgaactattaaaaaagtatttggaaagagaaaggatgtggttcctgaaataa	MGTRTMHSYETKMKVIEMKLEGYSSRFIQTELGIKNVTQVKTWWRWYRNGEHYRFSQPVGKQYTFGKGPEGDTVEETQRLRIKSLEQQIELLKKYLERERMWFLK
1	fig|6666666.920385.peg.99	peg	1_123549_124262	123549	124262	+	hypothetical protein				atgattgtatcaggaaaaattagtgttaaggcaattcttaaagaacgtaaacgtgatattgagtttgtagcaattttagataagcacaatgacaaggagtcacgttatgtagagcgcattgcggaaggactcaagatcaaacgaatgtcccgtgaagaaatggacgcattagccacaaataaaacgcatggcggttatctcgtatcatgtggtaagcgaattagtgatcccctcaattatttaccaaagcaaacactttctttaatgtgtattgaaggagtgacagatccatttaatcttggagaaatttgtcgaacggtggcttcactcggatttgatggtatcatcactccaagttatgatttttatgaacatgaagccaagttaattcgtgccagt…	MIVSGKISVKAILKERKRDIEFVAILDKHNDKESRYVERIAEGLKIKRMSREEMDALATNKTHGGYLVSCGKRISDPLNYLPKQTLSLMCIEGVTDPFNLGEICRTVASLGFDGIITPSYDFYEHEAKLIRASAGASESLWWMQSDDLSSDLKAIKAKKVVMAAAHRGDESESLLTYKLPDRVCICLGGALRGLSKSVLDISDVNVRIDYDARVSLSSVGACSVFAYERYRQLEEKK
1	fig|6666666.920385.peg.100	peg	1_124259_126013	124259	126013	+	NAD synthetase (EC 6.3.1.5) / Glutamine amidotransferase chain of NAD synthetase			isu;NAD_and_NADP_cofactor_biosynthesis_global isu;NAD_and_NADP_cofactor_biosynthesis_global	atgaaaattgcaattgcacaattaagagttaaagcaaataatccacaagcaaattttgaaatgattcaagaaatcgtagaaaaatctaagggtaaagctgatctgattgtgtttcctgaacttgcagtcggaggctaccttgttggtgatcgtatgaataaccaatcaaatatcgatgaactaatggcttataatgatcgtattcgattgttgtctgatgagattgggattgtctggggaaatatttatcaaaaaaacgatagactctacaatgctgctttttttgcctataagggtgaatgggtagagagagcgaaccacgagtctgcaggtgtttatatgaagcatttgcttccgaactacggtatttttgatgataaaagatattttgaaccaggt…	MKIAIAQLRVKANNPQANFEMIQEIVEKSKGKADLIVFPELAVGGYLVGDRMNNQSNIDELMAYNDRIRLLSDEIGIVWGNIYQKNDRLYNAAFFAYKGEWVERANHESAGVYMKHLLPNYGIFDDKRYFEPGDHNFEPFIFKGDRISIQVCEDLWDKSSDLKPTELMMQHSPDLMINISCSPWHKHKESMRLEEIRRQNLDIPFIYVNATGMQNNGKNVVLFDGGSMVVSSEAVTYLDANFKQTFDIVDLKVQVTNKPNYEDKMYHALISAIRYFDEEALSYGPKWIVGVSGGLDSSVSIALLVKALGKDRVVGVTMPSQFNRDITKNNAYHLSKVLGFKFLEIPIAAMTDATVESMKFGAYSDVTGLAFENVQARLRGHTLMTISSLENGVVMNNGN…
1	fig|6666666.920385.peg.101	peg	1_126165_128045	126165	128045	+	Choline binding protein A				atgaaaaagaaaaaacacctatttccgaaagtaagtcttatgtcgtgcttacttttaacagcaatgccactacaaacagcttttgctgattcgacagatatttctgtgattccactaatcggtgaacaagttggattgctcccagttttacctgggacagggatacatgctcaggaatacaacaaaatgactgatgcttatattgaaaatttggtatctctaattaatcaaaaagtgaagccgtttcttataaatgaaccaaaggggtaccaaagtttcgaagcagtgaatgaagagattaactcgattgtaagtgaacttaaaaatgaaggaatgagtcttcaaaacattcaccatatgtttaaacaaagcatccaaaacctagcaactagaatcggc…	MKKKKHLFPKVSLMSCLLLTAMPLQTAFADSTDISVIPLIGEQVGLLPVLPGTGIHAQEYNKMTDAYIENLVSLINQKVKPFLINEPKGYQSFEAVNEEINSIVSELKNEGMSLQNIHHMFKQSIQNLATRIGYRSFMQDAMYLENFERLTIPELDEAYVDLLVNYEVKHRILVKYEDKVKGRAPLEAFIVPLRNRIRSMNEIAAEVNYLPEAHEDFLVSDSSEYNDKLNNINFALGLGVSEFIDYNRLENMMEKEIHPLYLELYAMRRNRQIQVVRDVYPNLERANAVVESLKTIKDIKQREKKLQELLEIYIQRSGDVRKPDVLQRFIGKYQSVVDEEKNKLQDYLESDIFDSYSVDGEKIRNKEITLINRDAYLSMIYRAQSISEIKTIRADLESL…
1	fig|6666666.920385.repeat.10	repeat	1_128063_129095	128063	129095	+	repeat region				tcttttatcaaatctcaaccgcaccacttttacttttattaaagtctatctcataggccgttttgaagtcaaatatttttcgcggcattgagttaattttgaagcaaatatcatcaagatattgttgcgctatatcatacattgattttccttttggtataaaccttctcacgattgcattggctcgttcattggttccacgttgaaaagaacagtacggatcacacttatatagtttcacacccaaccgcttggctgtaattcctagtgttttaaattcaagtccattatctactgttatcgattttgttgttatattgttttcttcaataaatttccgaattaagtttgatgtgtaatagtcatatctatattctgctttaataagccagatcattc…
1	fig|6666666.920385.peg.102	peg	1_129008_128070	129008	128070	-	Transposase				atgaagtataaacaattagataaaaaaatgaaagaccaaattgatattctattaagcatcggctattctatgcgcaaggcagcacgtaaactcaatatatctcattctacgatttctagatataaaaataatgtctataagaaacgaacgattgatattcgagacaaatattcccacttaatcgaatatcttcattctcactatgatcctaaagttcattcggtagaagtatgcttgagtaactataaacgatatcatccatataaaccgtgcgttacatcgcagcaagtctataactggattaaccaaggtaagcttgaaataaagccaaatagaatgtgctataaacgtcgaaaacgtaaaaagagaattagtggaatgatgaatcacttgaaatgg…	MKYKQLDKKMKDQIDILLSIGYSMRKAARKLNISHSTISRYKNNVYKKRTIDIRDKYSHLIEYLHSHYDPKVHSVEVCLSNYKRYHPYKPCVTSQQVYNWINQGKLEIKPNRMCYKRRKRKKRISGMMNHLKWNLEEKTVLPISLRPKYIEERNEIGHLEIDSIIGKKHETAAIISIVDRCSRMIWLIKAEYRYDYYTSNLIRKFIEENNITTKSITVDNGLEFKTLGITAKRLGVKLYKCDPYCSFQRGTNERANAIVRRFIPKGKSMYDIAQQYLDDICFKINSMPRKIFDFKTAYEIDFNKSKSGAVEI
1	fig|6666666.920385.peg.103	peg	1_129347_131512	129347	131512	+	Efflux ABC transporter, permease/ATP-binding protein BLi02168				atgaaacgagtcctaaaaaatttaaaaccattcttaggtgcaatactcatttcaattgcgttcttgtttgtccaagctttcgcggatttgaagttacccaactacatgtctcatattgttaatgttggtattcaacaaaacggtgttgaacatgcaagtcccgatgaaataagcaaagatggtcatgacttaattgtagcgatattgccacaagaacaaggtcaagcattctcatcatcgtatgagatgagcggagatcgatatgttattaaacaaaatattgatcgcgaagcaacagatattctcgtaggagaaagtgtttggaccttaatgaatcttggtgaaggttccgaatcagaaatgccggcattaagtggcaaaatcaccgatgattttgat…	MKRVLKNLKPFLGAILISIAFLFVQAFADLKLPNYMSHIVNVGIQQNGVEHASPDEISKDGHDLIVAILPQEQGQAFSSSYEMSGDRYVIKQNIDREATDILVGESVWTLMNLGEGSESEMPALSGKITDDFDIKQMYALTPMFKYMDPSVKEASYTKAAGMEDSLKQQTGVVFAKMFYEELGKDIPTMQNQYILKKGGGMIGITIVGMIATIAVAFVSAKIGSGFSKNLRKEIFEKVQSFSAEEFDKFSSSSMVVRTVNDVNQVQQMITMGIRMFFYAPIMAIGGIIMISQRDTSMTWIIVVTCAALLSFLVVIYFVAVPKFKVMQKFVDRLNLVFRENLSGVMVIRAFGNKDFENKRFDKANSERADLALFINRVMSLMMPLMNFLMNATMLAIIWF…
1	fig|6666666.920385.peg.104	peg	1_131499_133304	131499	133304	+	Efflux ABC transporter, permease/ATP-binding protein BLi02169				atgaatcaaaataacgcttcagtaaaaccttcgaaaccagaaaattctaaagcagttcttaaaaaaatgattgcactgattaaaccctttaaagtaaaaatgattatagttataatctttgcattattatcaaccatctttacaattgttggtccaaaagttatgggacaagcaacgaccgttctatttgacggattaatggctaaagtacaaggcgttggttcggttgattttgaaaaaatcaaagggatcgtattatggcttcttggaatctatcttgctagtttactctttagctatattcaaggatggattatggcacgtatttcacgtgacttaacatacgatcttcgtaaacgtatgcatgaaaaaatcgaaaaattgcccttgaagtatttt…	MNQNNASVKPSKPENSKAVLKKMIALIKPFKVKMIIVIIFALLSTIFTIVGPKVMGQATTVLFDGLMAKVQGVGSVDFEKIKGIVLWLLGIYLASLLFSYIQGWIMARISRDLTYDLRKRMHEKIEKLPLKYFDGTTTGEVLSLVTNDIDVIDQNLTSSITQVITSITTIVGILYMMFSINWQMTLAALLVLPLSFGLIFFIMSKSQVFFRNQQKYLGSLNGHIEEMYGSHVVVKAYNGEERSIAEFDDHNNNLYDAAWKSSFFSGMIHPIMNFVGNFGYVVVSILGGYFASGGIISVGDIQSFIQYMRSFMNPIAQLGNLSSTFQQSLAAAERVFNYLEEPEEVEDADTVIDVSKVEGHVSFENVNFGYDSDVTIINDFSADVKPGQKIAIVGPTGAG…
1	fig|6666666.920385.peg.105	peg	1_133605_133366	133605	133366	-	Thioredoxin-like proteins and domains				atgaccctagaagaacgcattattgaatctctcgataaaattcgtccctacatccaacgtgatggtggtgacatggagtttgttagtgttgatgaaaacggtgttgtgaccgttaaactccttggagcttgcattggatgtggattaatcgattatactttaaaaggtggcgttgaggctttacttatggatgaaattccagaagtaacaggtgttattgcccaagattattttgaatga	MTLEERIIESLDKIRPYIQRDGGDMEFVSVDENGVVTVKLLGACIGCGLIDYTLKGGVEALLMDEIPEVTGVIAQDYFE
1	fig|6666666.920385.peg.106	peg	1_134066_133602	134066	133602	-	acid phosphatase/vanadium-dependent haloperoxidase related				atgagcgataatttttaccccattatttctgcacttgttgcaaatattttagctcaagttctaaaaccgtttttccactatttaaaaacaggtgaaaagaacttaagtatgatttttgaaagtggtggctttccaagttcccataccgctcttgttattggtttaacacttgcgcttggctaccagtctggattttcttcgcaatatttctttatttctcttgtcttttcgttgacagtgatttatgatgctgcgaatgtacgttactatgccggacagaatattaaaattacaaaacaattaattcaagatattgaagtcttaactcaaacaacattagagaatccaatttatagacaaaagataaaagaagtcctcggccataaatgggttgaggtc…	MSDNFYPIISALVANILAQVLKPFFHYLKTGEKNLSMIFESGGFPSSHTALVIGLTLALGYQSGFSSQYFFISLVFSLTVIYDAANVRYYAGQNIKITKQLIQDIEVLTQTTLENPIYRQKIKEVLGHKWVEVVGGFLLGFITASLLYFMRIPS
1	fig|6666666.920385.peg.107	peg	1_134145_135776	134145	135776	+	General stress protein 13 / Glucose-6-phosphate isomerase (EC 5.3.1.9)			isu;Glycolysis_and_Gluconeogenesis	atgaaaagaatgtatatgaacggacagattgtcgaggggaccattacaggaattcaaccttatggagcctttgtctcaatcgatgaaaatacaactggattaattcacatatctgagatttcagatgattttgtgcgtgatattcgccaatttgtgagccaaggtgaacgtatcattgcgaaaataattgatgtgagcgaaggaccgcatcaattacgactctcgttgaaagcattgaattactcttcacgtaaagatcgtcagtcaaaagatcacaaaagacccttagttccaagtgataccattggctttgaaacgcttgcggatatgatgcctcagtggttatcggaaaaggagaatccaatgattagagtagatttaaaacatgctttattagaa…	MKRMYMNGQIVEGTITGIQPYGAFVSIDENTTGLIHISEISDDFVRDIRQFVSQGERIIAKIIDVSEGPHQLRLSLKALNYSSRKDRQSKDHKRPLVPSDTIGFETLADMMPQWLSEKENPMIRVDLKHALLEEDVLSYQDEVCRIHDMIHSRSGKGNDYLGWLDWAERYDIEEFARIKECAKRIQDQAEVLLVCGIGGSYLGSRAAIEMIQGPFPKNDLEIIYVGNTFSSTSVVRILDYIKDKEVACNVISKSGTTTETALAFRMIRQFMEEKYGDEASKRIYATTDKERGLLKPQADAKGYESFVIPDDIGGRFSVITPVGLLPMAAAGLDIDKFMAGVKKATFELNNSDLSSNPAYVYAVVRRMLEKQGKSVEMFVSYESHLVFLAEWWKQLFGES…
1	fig|6666666.920385.peg.108	peg	1_136695_136171	136695	136171	-	Peptide-methionine (S)-S-oxide reductase MsrA (EC 1.8.4.11)				atgagaaatccatacacacgagaactacgtacaatatttgttgctggcgggtgtttctggggtgtccaggaatactataagcgattaaaaggtatcgagaatacggcagttggttatgcaaacagtaatcaagagaacatttcatatcaagaagtttgttcgggaaagacaggtgctgtagaagctgtaatgattcaatataatcatgcagtcatctcccttgatgaaatcgttgatcacttatttcgaattatagaccccacaagtttcaacaaacaaggtaatgatattgggacacagtaccgtacagggatctattatgaacacgaaagtgatcaagaacatcttgaatcactgttaaaaacatatcaagaacactattcaaaacccctagcagtt…	MRNPYTRELRTIFVAGGCFWGVQEYYKRLKGIENTAVGYANSNQENISYQEVCSGKTGAVEAVMIQYNHAVISLDEIVDHLFRIIDPTSFNKQGNDIGTQYRTGIYYEHESDQEHLESLLKTYQEHYSKPLAVEVLPLLNFTRAEEEHQDYLEVHPGGYCHIDFSLAKSSELKQ
1	fig|6666666.920385.peg.109	peg	1_136939_137670	136939	137670	+	hypothetical protein				atgagtgaattaataaactttagagattttggtggatatcccactaaagatggccgaaaaattaaaacaggtattttttatcgttccggttcttaccgtgatctgactgaggaagaccgagcttacgttaaaacattaaacattcaaaatttacatgattttagagaaccaactgagttggataaggatgaacgcaaggaaggccttgcaaagaatgttcatgatatatccgcatcgttacatctcggagggtttgaagaagacccaagtgttccttatacagtgttatcttctgagagtatgattgagttttacgaaaaattaccgttttcgaacccagcttatcaaaatgtgtttaaagtattacaagaagatgatgcagtaccatatttacataat…	MSELINFRDFGGYPTKDGRKIKTGIFYRSGSYRDLTEEDRAYVKTLNIQNLHDFREPTELDKDERKEGLAKNVHDISASLHLGGFEEDPSVPYTVLSSESMIEFYEKLPFSNPAYQNVFKVLQEDDAVPYLHNCTAGKDRTGVATALIQLALGMHEDAIVYDYMLSMEAYDAIFENEVRRLKEGRTVETLLYKVPGLIIKPGYLKSALSAIIEKYGTYESYFEEEYGLDSEKLEALRNRYTER
1	fig|6666666.920385.peg.110	peg	1_138768_137845	138768	137845	-	hypothetical protein				atgtatattaatgaaatgcccagctatatgggagaaaaagtggcagttaatatttctctagacaagcatcgtcctgatgtcagaaattttttgtcatcaaataaaattgcattcataaaagaatctgattctttgagtaaatactctataaattgtgttgagacaatagctgtctattttaacacactattagacgcaataagacaagacaatcaagaactaatcgcacactttgcagaaaatgccaaagaaggttcgtacataaatcttggttacaaaaaaaaattgaattcttacggaaagggcatgggtaaacaaacctttatgcaattagcaaattcaattaaatcttcccctgcatttaagagtggccgtattaatgatatttccgatacttat…	MYINEMPSYMGEKVAVNISLDKHRPDVRNFLSSNKIAFIKESDSLSKYSINCVETIAVYFNTLLDAIRQDNQELIAHFAENAKEGSYINLGYKKKLNSYGKGMGKQTFMQLANSIKSSPAFKSGRINDISDTYLFIPGIGIDVVSDLIANLIYPELSKFTMDVLKEVDSNGISLYSTSTISTIRIKSFNINTKLWEDFNLEVMNFESRNYLLTPMSFCIDEHEFNTELRKYHDKELFPLIKKEMLKNNIVSVDEINRVSKADARDYILGRIRKGNNNYLRSSTTSKYEILEIIAYMYEKNKKNTLAN
1	fig|6666666.920385.peg.111	peg	1_139566_139021	139566	139021	-	Ribonucleotide reductase of class III (anaerobic), activating protein (EC 1.97.1.4)			isu;Ribonucleotide_reduction	atgaagattagactcgcttcctttatttctgactccatagttgatggtgaggggatacgctctgtggtttttacacagggctgtcctcacaactgtcctggatgtcataatcaacgctcaattccttttgacggtggagagcttattgaggttgatgaagttattaatcaaattctagaagctgatttaaaacgagttacattttctggtggtgaaccttttgtacaggctgagcaactctatttgattgcgaaaaggttaaaaaaagaaggatataatttatggtcttatagtggctatacctttgaggcactcttacgacatcgtgatccttttgttcaaaaatatctatcacaacttgatatcctcattgatggtcgttttctaatcaagaaaaaa…	MKIRLASFISDSIVDGEGIRSVVFTQGCPHNCPGCHNQRSIPFDGGELIEVDEVINQILEADLKRVTFSGGEPFVQAEQLYLIAKRLKKEGYNLWSYSGYTFEALLRHRDPFVQKYLSQLDILIDGRFLIKKKNLAALFRGSTNQRIIDVQASIQKGEAIIAEKYRDEFSEETERINDIFI
1	fig|6666666.920385.peg.112	peg	1_141907_139556	141907	139556	-	Ribonucleotide reductase of class III (anaerobic), large subunit (EC 1.17.4.2)			isu;Inteins icw(1);Ribonucleotide_reduction	atggaaggattagaacacttagaaaaaatcacgatactaaagcgtgataaccagaaaatgaaatttaatggtgaaaaaattgcaatcgcaatcaaaaaaggatttgattcccttgaatcaaataaatattccaatgatgatgcaaatcacgtctacatggaggttttgaagcaaattgaagaaatcgcgacacatgaagactatatttccattgaacatattcaggatttaattgaacgtgaacttctccgtcaaaattataccgatgtatatgaatctttttctcagtaccgtaatcgacgcaatgagtcacgaaaaattttcatctcaaaacaacataaatttcttaaagcgattgagaagttaaatcaaaaagaagctgttgaagaagattcaaaa…	MEGLEHLEKITILKRDNQKMKFNGEKIAIAIKKGFDSLESNKYSNDDANHVYMEVLKQIEEIATHEDYISIEHIQDLIERELLRQNYTDVYESFSQYRNRRNESRKIFISKQHKFLKAIEKLNQKEAVEEDSKRENANVDGNSPMGMMLQFGSTVSKEFAKAYQMSEDYYEAHDAGQIHIHDMDFLPMGTTTCNQINLEQLFENGFSTGHGHLRKPKDIISYAALAAIAIQSNQNDQHGGQSIPAFDYYMAPGVLATFKKQFKQKLYDFLEVTEHLEEVDFTKIIKHIDQLPSITVDIQSFEPLMKKDATLMGLLDKAYDKALRTTDRITFQAMEAFIHNLNTMHSRAGAQVPFSSINFGTDISPEGRMVMENYLKALDKGLGKGETPIFPISIFKIKE…
1	fig|6666666.920385.peg.113	peg	1_142235_142414	142235	142414	+	Uncharacterized transcriptional regulator YozG, Cro/CI family				atggcagatcgtaaaatgacgctcaaagaattgtctgaacgaacaggactatctgaagtgaacctttcgaaattaaaaaactctcgtgttaaggcgattcgattttcaacattgaacgcaatttgcacagagttgaagtgtcaaccacgcgatatcttggagtttgtatatgatatctag	MADRKMTLKELSERTGLSEVNLSKLKNSRVKAIRFSTLNAICTELKCQPRDILEFVYDI
1	fig|6666666.920385.peg.114	peg	1_142658_142885	142658	142885	+	Protein translocase membrane subunit SecG				atggcaaaagtattattactaatcatatctgcggttataattgttttatctctattacaaagtggaaaatcagaaggatttacaggagccttttcaggcggaaaaggattagacttattctcgaacacaaaagaacgtggggcagaaaaggttatatctaatttaacgatgggtgcaggaattgtattcttcgctcttgttttgtttatccttaaaacacaagtatag	MAKVLLLIISAVIIVLSLLQSGKSEGFTGAFSGGKGLDLFSNTKERGAEKVISNLTMGAGIVFFALVLFILKTQV
1	fig|6666666.920385.peg.115	peg	1_142916_145105	142916	145105	+	3'-to-5' exoribonuclease RNase R			isu;RNA_processing_and_degradation,_bacterial	atgagtaaatataaaaattatgaagcagtgaagactcaattagagtcattaaaagaaaaagtgttattaagtgcgtttatagagagcgtagttgaaagcaaaaaaataaatgttggtgaaattgatgaagtgcttgaagaaatgtctttaagtaaagagattgtcatcgatggggaagatctttactatatcgataatgtgaagtatggtattggttcttttcgtgttgtccgagaaacgttcgcttttgcggaaacgataagtgattcgttttatattggtaaagacgattttaacggtgcactcgatatggatgatgtgctttttgaaatcaagagtaatgaaaaacgatttggtgttgtgattaaatcagtaaaacgtaatcgcgatgttatttta…	MSKYKNYEAVKTQLESLKEKVLLSAFIESVVESKKINVGEIDEVLEEMSLSKEIVIDGEDLYYIDNVKYGIGSFRVVRETFAFAETISDSFYIGKDDFNGALDMDDVLFEIKSNEKRFGVVIKSVKRNRDVILGTMKKDGKKLFFIPYDNKITFKVEYDASNLDLKENDRCIGRITSVGERIHVDIISVLGQADEPGMDVLSVLFVYGIDNDFKQEVLDEIKNVPTEIDQNETKHRMDHRDQYVITIDGEDAKDLDDAIYMEALNGGYRLYVHIADVGHYVQPQTALDQSAYERSSSVYMVDRVVPMLPKELSNGICSLHPNVDRLTMTCQIDISYAGEVIDYNIYESVICSKRRMSYKEVNTSPDLGEVQEMVSMMLDCARRLQYKRNQAGQIGFDSA…
1	fig|6666666.920385.peg.116	peg	1_145080_145520	145080	145520	+	tmRNA-binding protein SmpB			isu;Translation_termination_factors_bacterial	atgaccgtcgtcgcaaaaaatcgtaaagcatttcatgaatactttattgaagatcgttatgaggctggaattgttttgacgggtacagaaataaaatccgttcgtcagggcaaagtccagttaaaagatgcctttatttcgatcgtgaacggtgaggcatttattaaaggaatgcacatcgcgcagtttgaacaaggaaatcggttcaatcatgatgaaacgcgcgaacgcaagttacttttgcatcagcatgaaatagagaaacttgttaaagcgcaacaacttcaaggatatacaatcgtacctctagatcttcacttatcacgtggtcgtgcaaaacttgaaattgcaactgcgaaaggaaagcacctcttcgacaaacgtcaagttgaaaaggaa…	MTVVAKNRKAFHEYFIEDRYEAGIVLTGTEIKSVRQGKVQLKDAFISIVNGEAFIKGMHIAQFEQGNRFNHDETRERKLLLHQHEIEKLVKAQQLQGYTIVPLDLHLSRGRAKLEIATAKGKHLFDKRQVEKERSIKRDIEKAMKR
1	fig|6666666.920385.peg.117	peg	1_145654_146208	145654	146208	+	LemA protein				atgaaactttggatgataatcttagcaattgtggttgtaattgcattgtttgcaatttcagcttacaacggattagtaaaacttcgtaatatggttgaggaagctttctcaacaatggatgtatatttgaaaaaacgttacgatttaattccgaaccttgtagaaacggtaaagggttatgcaggacatgagaaagatacactcgaaaatgttattgcggctcgtaataaggctgtaaatgctcaaggcatggaagaacaattagctgcagaaggtgatttaagcaagacaatgggacgcttatttgcacttaccgaaagttaccctgatcttaaagcaaatacaaactttatggatttacaaggtcaacttaaaacaattgagacagaaattgcgcaa…	MKLWMIILAIVVVIALFAISAYNGLVKLRNMVEEAFSTMDVYLKKRYDLIPNLVETVKGYAGHEKDTLENVIAARNKAVNAQGMEEQLAAEGDLSKTMGRLFALTESYPDLKANTNFMDLQGQLKTIETEIAQSRKYYNGVTRQYNTKRETFPTNIFANMFGFGRKPLYEVDNESERQNVKVQF
1	fig|6666666.920385.peg.118	peg	1_146251_148194	146251	148194	+	hypothetical protein				atgaaacgcataaaacagttgttatttattatggtgttagctttaacacttttcataactcctttatcggcaaatgagacaaagagcaacgcagcgagtttaccgaatccaacgtcttcagatattcagaatcattataaggattatggatttccagtagttggggaatcatttgatattactttggatgttaaagaagatggtcgcataaatatcaatattgtcttggatgcatatttccacgagccaagacaagggatttttgtaacaatttccgaccgctataatgattatgactttggcgaaggaaaaaaagattatgttttcccaacatcagatatccgagtgaagaatcgtgaggttgatattgatcataatagtgatggagctgtattaaaa…	MKRIKQLLFIMVLALTLFITPLSANETKSNAASLPNPTSSDIQNHYKDYGFPVVGESFDITLDVKEDGRININIVLDAYFHEPRQGIFVTISDRYNDYDFGEGKKDYVFPTSDIRVKNREVDIDHNSDGAVLKIGTPGKYLQGSQQYEFSYVVNTRDLELSRGDLLYQNLITKYWDFPMMKTSFKIHMPKEFEATPKFYATSANLPVNYKVEGTTITGSFDQPIYNEALTVWLDLPHNYFVFPVFDNTRITVTIAGILAFAISVLFFKYGREHPVVETVEFSAPYGLSSAEIGYVYRGYSKSQDIVSLIIYWASKGFLTIEELDEKGTNIKLTKIAELSDVRNREELRVFNALFKNREEVTTKELNTKFGNVISNATASLSLRFRQNKEERIFSKKSTV…
1	fig|6666666.920385.peg.119	peg	1_148282_149976	148282	149976	+	Heterodimeric efflux ABC transporter, permease/ATP-binding subunit 1				atggatttttttaaaggttacaaattcaaaacggtaattgcagttgtttttaaatttatagaagccgtttttgaattgtttttaccattattaatggtaaaattaatcgatgtcggtatcgctggaaatgattttaaatacatttataagatgagtggatacatgttattgttcacaatattgggttatacgtcttcaattgtctgtcaatatttggcatcccaaatttcgcagcaagtcggagggcgtattcgtctttcgttgtttaaaaaaattaatactctgtctcttggagacacgaatttatattcgagctccatgttgacaactcgtgttacaacggacgtgaatcaaatccaggaaatgattgctaaaacaattcgcctggcggttcgagct…	MDFFKGYKFKTVIAVVFKFIEAVFELFLPLLMVKLIDVGIAGNDFKYIYKMSGYMLLFTILGYTSSIVCQYLASQISQQVGGRIRLSLFKKINTLSLGDTNLYSSSMLTTRVTTDVNQIQEMIAKTIRLAVRAPMIMLGSLYALYHLSPTLGKQLMIALPLFLVVVGLFMRFSMVYHLDAQTSLDQVGHKVKEYLSGVRIVRAFSQNDREINNFTNHNNTLENKQLKVGFVSTLSSPLTSFMMNLVLVVLVYSGALQINEGMMTQGQMVAVINYCTQLVMTLIVFMNLVMIFARGYTSKKRVDEILELESSMDVSGESILSEGPIKIEFQDVSFAYPHTNRKVLRNLNLKINPSETLGIIGLTGSGKSSLVKLLPRLYDVSDGTLKINDKNITSYSVES…
1	fig|6666666.920385.peg.120	peg	1_149963_151645	149963	151645	+	Heterodimeric efflux ABC transporter, permease/ATP-binding subunit 2				atgaaaaaaaatagaaaacttcttttgttttgtgttctagcgagcatcgtctcaagcattgctttagtcataacgccatactttcttggtaaagcaattgatggcatggtgggttatcaaaacgttgatttaaaatacgcgattgaaatgttaagttatacagcgattgcatacctaattcattttatattaagttgggcaaccaatcgcatggcaaatcgattctctgttcgatttgtttcgaatctaagatcaaaactcatggaaaaaatctcccgtctaccaatctcttttatcgatcagcacgcacacggtgatattcaaaatttatttgtaatggacagtgagctcattattgatggattgtatcttttgttgacacagtttctgggaggggta…	MKKNRKLLLFCVLASIVSSIALVITPYFLGKAIDGMVGYQNVDLKYAIEMLSYTAIAYLIHFILSWATNRMANRFSVRFVSNLRSKLMEKISRLPISFIDQHAHGDIQNLFVMDSELIIDGLYLLLTQFLGGVFVVLVAAFYMIRINVVMSLVVFVMVPIVYFTSKMISRKSFGYFQRQQELSGKLSGRTSEFVDNYQLVLTSNYQDQAIHEFSTINDELNKVGEKAQFMSALTNPTTRLMNNLSYVLLGLTGAFGVLNHTITIGLMTSFLSYSMMFSKPFNEFSAIISQIIAAKASYERLQKVLDEEDQIDCTHEERLEGKTVVFDNVNFSYDGKNKIIENLNLDIKPLSKVAIVGPTGAGKSTMLNLLMRYYDVDSGSILIDDLNVDEVSRSSIRQT…
1	fig|6666666.920385.peg.121	peg	1_151768_152928	151768	152928	+	Diadenylate cyclase spyDAC; Bacterial checkpoint controller DisA with nucleotide-binding domain			isu;Bacterial_checkpoint-control-related_cluster icw(2);Bacterial_checkpoint-control-related_cluster	atgccatttgccttaataacatttcaatcaatcatcaatagtttaaaggctatcgtagacttttcaattatttgggttttggtttattacattttaagaattgttagaaataattctcgaactgttcagattttcaaaggaatcgtattaatcattgcgatgcgctttgttgctcataaactaagcctcactacattaaaagctctactcgatctattgattcaatatggattcttagtcgtagtcattatttttgtgccggaaatccgagctatgttggaaagactcggaaaaacatccgttttttcagcactccattctttatccggtaatgagaaagaaaaacttgtggacgagcttgttgatgcagcaacagtgcttgcagaacgaaaaacaggt…	MPFALITFQSIINSLKAIVDFSIIWVLVYYILRIVRNNSRTVQIFKGIVLIIAMRFVAHKLSLTTLKALLDLLIQYGFLVVVIIFVPEIRAMLERLGKTSVFSALHSLSGNEKEKLVDELVDAATVLAERKTGALITLEQGHSLADYIKTGTPINSSVTSELLCSIFVTSTPLHDGAVIIQGDRIACASAYFPPTAQDLPTRYGARHRAAIGLSEVTDSVTIIVSEETGTISIAEGGKLREMDAASLREYLNLLIQNSEKEVSQSLGAHRKQRKFNLSKLNVDPIKIEKVDSSDLNLKSTEPTETNVEKRDFSKLMGIFKKKPKDTDSKDKSSENEQDLTKSQDDSSQDEDVKTSDIEESVTKADDTNSSDKLNDEGGEPNESEER
1	fig|6666666.920385.peg.122	peg	1_152909_154300	152909	154300	+	Uncharacterized secreted protein associated with spyDAC			icw(1);Bacterial_checkpoint-control-related_cluster	atgagtccgaagaaagataagaaaaataaaaaatttgattctgaggataaacttgagcttgcgcagattatcgcagaacgatctgaaaaaattacgaatttaaccgaatcaattggtgatgctttccttcgagtattacgttggctaagtgcatggtttgatcgaattctctttaatcctcgtcatgctaaactcgtggcgttcgcagttgcgttacttatctattttgcatttaacgtatctgcatcaacaccatctcctgtaaatcaagcacgtcaaattccagacgttccagttgttgtaaaatataactcagagatgtatgaagttgtagattttgatgaaaaagtagatgtcattgtatttggggactatagtgatatttcaatggtaaaccct…	MSPKKDKKNKKFDSEDKLELAQIIAERSEKITNLTESIGDAFLRVLRWLSAWFDRILFNPRHAKLVAFAVALLIYFAFNVSASTPSPVNQARQIPDVPVVVKYNSEMYEVVDFDEKVDVIVFGDYSDISMVNPQNDLKVELDLSGLAEGTHQVNYKTNITSARIRTTITPASANVTIRIKEAKRMTLSTEFVNQNKLGSQYVLGTPELETQDVTIKASKETMSQVAFVKALIDVSGQTEQFTTDAEIVAYNQQGERLTTVDVLPKTVKAKVDVTSPNKTVPIKPVFQGDIPEGKAIASLSMDNEAMTIYAQQSVLDSIEEIKVPIQASGLTKDTKLVHNISLPSGVRHGTVSKVNFDIKLGEGETKKFDDIPILFVHNVNQLKISPGTSGDQKTATTTS…
1	fig|6666666.920385.peg.123	peg	1_154314_155636	154314	155636	+	Phosphoglucosamine mutase (EC 5.4.2.10)			icw(2);Bacterial_checkpoint-control-related_cluster isu;UDP-N-acetylmuramate_from_Fructose-6-phosphate_Biosynthesis	atgggtaagtattttggaacggacggacttcgcggtaaagcgaatgaagctctaagtttggatattgcaattaaagtgggacaatacttaggttactcgtttaaaggtgagaaaattgtagttggccaagacacacgactttcttcaggaatgtttgcaagtgcaattgctgcaggagcaacttctatgggtgctgatgtatatctacttggtgtttgtgctactccagcacttgcatacgcagttaaaaacgaaggcttcgctggtggtgtaatgatttccgcgagtcataatccttactacgataatggcttaaaatgctttgcttcgacaggtatgaaaatatctgcagatttagaagaaaaaattgaagcgtacattgatggtgaaatatccatc…	MGKYFGTDGLRGKANEALSLDIAIKVGQYLGYSFKGEKIVVGQDTRLSSGMFASAIAAGATSMGADVYLLGVCATPALAYAVKNEGFAGGVMISASHNPYYDNGLKCFASTGMKISADLEEKIEAYIDGEISIDVAHSNEIGRVVEFPEGLETYIQYLESLIDVRFDGLNIVLDTANGSAVSSAERLFKDLGACVTVMNNNPDGLNINTECGSTHPESLQAKVVEMGADMGFAFDGDADRCLAVNHKGEMVDGDEILFILGRFFKSEKQLKEDTIVSTVMANLGFLKSCQKSGLNVITTDVGDKHVYASMNENDYKLGGEQSGHIILKDYATTGDGVLTALVIAEIASKAGKTLAELGSECIRFPQLLQNVPVNDKQAVMNHDSVKEAENRIHRALGDE…
1	fig|6666666.920385.peg.124	peg	1_155647_156303	155647	156303	+	Transcriptional response regulator CssR				atgaaatatgtgatcagtattgtagaagatgaaaaagatttaaatgaacttgtaaagagttatttagaaaacgctggttatgaagtccgctcttattacacatatgatgaagcgaatgcccatgttcaagatgacgatgttcatctatggattttggatattatgcttgatgataagagtggttttgacttgattgaacgcattaaaatgcattcgcctgctactccggtaatttttatgtctgcacgagataaagaatttgatcgaattattggtttggaaaagggtagtgatgattacattacgaaacctttttcacccaaagagctagtgttgcgggttaataacattattaaacgttcttataatcaagaccttcaaacggaagttgatggttat…	MKYVISIVEDEKDLNELVKSYLENAGYEVRSYYTYDEANAHVQDDDVHLWILDIMLDDKSGFDLIERIKMHSPATPVIFMSARDKEFDRIIGLEKGSDDYITKPFSPKELVLRVNNIIKRSYNQDLQTEVDGYVIDEKQRKASKDGYELELTTKEFDLLMLFVKNRGVAFTREQILVHVWETNYFGSDRVVDDTLRRLRKKMPGLNIQTIYGFGYRLG
1	fig|6666666.920385.peg.125	peg	1_156300_157634	156300	157634	+	Sensor protein cssS (EC 2.7.13.3)				atgatgagaaatattcgtgagtttataagaaagctatcgttaacacagcaattaattgcaattgttgtttttacttttgctttctttttagtattctttttcggagcgttgtcattaaatatcgataaatttgttgataaacaaatgtatgacttaatacatcgaacacaacaaaatgttatctacaactataaacgtggcttagatgatgttgatttatatggagcaaatgatccaaatatcatccatgtcattcgaaataaagatggaagcataaaatcaaatggattgagtctcattaacgtcgatttattaaaacaagttaagatccaaatggatgcagttgagcttgaacagagtattaactatcgttttaaagatagcagtctttatacaatt…	MMRNIREFIRKLSLTQQLIAIVVFTFAFFLVFFFGALSLNIDKFVDKQMYDLIHRTQQNVIYNYKRGLDDVDLYGANDPNIIHVIRNKDGSIKSNGLSLINVDLLKQVKIQMDAVELEQSINYRFKDSSLYTITNIPDKQASIATLISRNYQNEFKSLLLNNVINMILIIIGVVFLLLLVWVSYIIHPLNQIRAYIEKIKRNEDAELNIERHDEIGELADVLVEMNEELKRQERVKEEMIQNISHDLKTPIATIKSYSEAIKDGVYPYETLEKSVDVIIQHADRLEKKVYNLLMLNRMDYMTHEQIDQNSNIELRETIESVIVSSSQIRPEIELILNAEEHNVFFGTEEPWRVVVENLLDNALRYAKTKIIITLKDNYVSVYNDGSTINENRTEQIFNA…
1	fig|6666666.920385.peg.126	peg	1_157635_158360	157635	158360	+	Maebl				atgaaacaaaaaattgattcacgcattgcagtattaattgatgctgaaaacgttccatatgctaatatagggggcgtattaagagaagttgctcgttatggtacacctaccgtaaaaagaatctacggagactggacaaaacaaacagcttctggatggaaaagtcatttgttggaacatgcaattactcctatccaacaatactcttacaccaccgggaaaaattcttcggattctgcgatgataattgatgcgatggatattttgtatgagggaaatgttgaatccttttgtattgtctcttcagacagtgattttacgcgccttgctgtgcgtttaagggaggcagggaagtatgtgattggaattggggaacagaagactccaagtgcctttatc…	MKQKIDSRIAVLIDAENVPYANIGGVLREVARYGTPTVKRIYGDWTKQTASGWKSHLLEHAITPIQQYSYTTGKNSSDSAMIIDAMDILYEGNVESFCIVSSDSDFTRLAVRLREAGKYVIGIGEQKTPSAFIASCDKFIYIEIIDLVETESVDSKTKLSVDKKNKLHQLIASSINDLADDNGYVFMGDLGNLIMKKQPDFDPRNYGYYQLTPLIKALGQFDIDERRIPNSNVKHVYIRNK
1	fig|6666666.920385.peg.127	peg	1_158390_158953	158390	158953	+	Septum formation protein Maf				atgcataagaaattagttttagcgagtcaatcaccaagaagacgagaattagtaacgaaacttggggtggcttttaatgttgtatcaccgacaagtgatgagacccttgattcatcgcttacagtggaaggacaaatagaaaaaatatctgaagaaaaagcattgagtgtttttgagaattatcaagattgtgttgttctaggatcggataccgtagttgtgctcaacggagaagttcttgggaaaccaaaaaatgaagaagacgcaaaagatactttaatgaaattatctggatcaaaacatgacgtcattacaggtgtgtgtcttgtttcatcagaatgcaaacgtgtattctcagttaaaactgaagttgaattctttgaacttacagaagcagaa…	MHKKLVLASQSPRRRELVTKLGVAFNVVSPTSDETLDSSLTVEGQIEKISEEKALSVFENYQDCVVLGSDTVVVLNGEVLGKPKNEEDAKDTLMKLSGSKHDVITGVCLVSSECKRVFSVKTEVEFFELTEAEIDAYVATKEPLDKAGSYSIQGFGSVFVKEIVGDFYSVMGLPISRVNQELIHNEW
1	fig|6666666.920385.peg.128	peg	1_159209_159805	159209	159805	+	hypothetical protein				atgaaagtagaaggtgttattgtggattacgaaataaaggaattaaattatgaggcgttcattcccatctacaacaattttatgatcaacgatttcccagatgatgaattgagatcattacacagtattaaaagaatgtttagagatggtcgttattcggttttagtgatggttgaagatgatgtacttcttgcttacgcaaactttataactgatgaagatgggcgcgttgcgcttctcgattattatgctgtgacgcaagcgagacgtggtcaaggaattggaacactgttcttacaaaagatacgagaaacacttgatgttgatggattattgattgagagtgaaagaccggataaggctgagacagaagaagatcgcatcactcgcacaaaacgt…	MKVEGVIVDYEIKELNYEAFIPIYNNFMINDFPDDELRSLHSIKRMFRDGRYSVLVMVEDDVLLAYANFITDEDGRVALLDYYAVTQARRGQGIGTLFLQKIRETLDVDGLLIESERPDKAETEEDRITRTKRIGFYEQNDSIITEYTWEAYGVIYNLLYLPIGKDVDNVDVGYKIKEMYGFTLPKSLLEKYTKLYIE
1	fig|6666666.920385.peg.129	peg	1_160452_159838	160452	159838	-	Substrate-specific component PanT of predicted pantothenate ECF transporter			isu;ECF_class_transporters icw(3);Coenzyme_A_Biosynthesis	atgaaagctaaaaagaaaactttaaactacacactctttaccctctttgccgcaattattatcttactctcaataacgccccttggttttatacatcttggttttatcaaggctacaattgtccacattccagttattatcggatcaattatcttaggaccaacagcaggcgctggattaggattaatttttggtataaactcaatcatcaataataccatcagcccatccatactatcctttgcattctcgccactggttcccgttatcggaacgacttcaggaagtccgtttgcattaataattgcactccttcctcgaatattggtagggatcgttccttactatattgtagaaagccaattcattaaaaaagactcaattcgccttggtctagct…	MKAKKKTLNYTLFTLFAAIIILLSITPLGFIHLGFIKATIVHIPVIIGSIILGPTAGAGLGLIFGINSIINNTISPSILSFAFSPLVPVIGTTSGSPFALIIALLPRILVGIVPYYIVESQFIKKDSIRLGLAGFIGSMTNTILVMGLIYLLFKDAYGSARGIEGLAVTKAILSVIIINGIPEAIVSTLITIPITKALYKVRRK
1	fig|6666666.920385.peg.130	peg	1_161197_160442	161197	160442	-	Pantothenate kinase type III, CoaX-like (EC 2.7.1.33)			icw(2);Coenzyme_A_Biosynthesis	atgatttgtgtgattaatattggtaacaccaatactgcatttggttttggggatagcgatttgactgatcaattcacaatccctacccatgcttatcaaactcaaaacgattttcttaaatattttgaagttcaaaatcgacacaaacacattgataactgtgttatcgcatcggtgagacctgataaaacagaattaattaaatgctcgatggattcatatttcaaactaaacgctaaagttttagaacatggtgatgattttggaatagacttctccctttatccctacggtaaactcggaatggaccgtattatcgctttgtacgccgcaaaagaactttatggggagaacattgcagtttttgatttagggactgccacaacggttaatgtgctc…	MICVINIGNTNTAFGFGDSDLTDQFTIPTHAYQTQNDFLKYFEVQNRHKHIDNCVIASVRPDKTELIKCSMDSYFKLNAKVLEHGDDFGIDFSLYPYGKLGMDRIIALYAAKELYGENIAVFDLGTATTVNVLSDNQFKGGAIMPGVRLGLSVLGEKTGLLPTINLNDTPHYLGLNTEQNILSGALFGTASVLKNYRELISQDYPNTTFVVTGGNSKAILPLCNAPWNFQPDLLLQGLLTWWTQKGRTYES
1	fig|6666666.920385.peg.131	peg	1_161742_161194	161742	161194	-	Phosphopantothenoylcysteine decarboxylase (EC 4.1.1.36)			icw(1);Coenzyme_A_Biosynthesis	atgaaaacaattttattaggtgtcagtggtagtatttcagcctataaatctgctgatttagccaatgaacttacaaaaagaggttatacggttcatgtgcttatgacccattctgcacaagcatttattaccccacttacattacaatcactaactaaaaatcctgttcattataatgtcttaaatgaagatgatccacataaaatcatgcacatagatttagttaagtcagcagacttgttattgatagcacccgcaaccgcaaacatcatcgcgaaaatcgctcatggtattgccgatgatatgttatccaccactacattagcagtccatggtattcctagactcattgctccggccatgaatacttatatgtacgaaaatgaggcaacatctgat…	MKTILLGVSGSISAYKSADLANELTKRGYTVHVLMTHSAQAFITPLTLQSLTKNPVHYNVLNEDDPHKIMHIDLVKSADLLLIAPATANIIAKIAHGIADDMLSTTTLAVHGIPRLIAPAMNTYMYENEATSDNLELLRKRGWIEVEPRSSLLACGDYGKGALAEIETILACVDAALEGVTA
1	fig|6666666.920385.peg.132	peg	1_162497_161739	162497	161739	-	Phosphopantothenoylcysteine synthetase (EC 6.3.2.5)			isu;Coenzyme_A_Biosynthesis	atgaaaacaaattataatgtttgtatcacatcgggaggaacttcagaacccattgatacagttcgacgcatcaccaatacttctacaggtcgtttaggtagtaaaattgcagatgcttttattgaagccggtgcaaatgtttattatgtttatgccaaaggcagtgccctccctacgttggcttgtagacaatatgaggtcgatacggttgattccgtatcggaagttcttactctgctttttgattctgtttcctttgatgtcatgattcacgcaatggcgatcagtgattatgaggttgacacaatctcttctcttgatgccatgtctacaagtattcatgcgctactagcgcaaacacctaaaccatctcaagaagaaattaagcaagcattacgg…	MKTNYNVCITSGGTSEPIDTVRRITNTSTGRLGSKIADAFIEAGANVYYVYAKGSALPTLACRQYEVDTVDSVSEVLTLLFDSVSFDVMIHAMAISDYEVDTISSLDAMSTSIHALLAQTPKPSQEEIKQALRDSKEPTRSKISSANKNLVLTLKQTPKVINQLKAKQPNVFLVGFKLLSNTNLESLKNAAFSQINQAGSDLVVANRLEDIHHSEHIAYFIDKTGLIHQAHTKEEIASSLVQILYKKSKESI
1	fig|6666666.920385.peg.133	peg	1_163101_162481	163101	162481	-	hypothetical protein				atgactcgtgtttcaaatgaagccatgcgcaaagcaaaatatgaacttattcttgaaaaagcacgtcttgtcttctgtcgcaaaggttatgcaggcgttacgatgaaagatattatcgaggaatgtgagattagtcgtggaggaatttacctatatttcagctcagtggaagagatatttaaagatgtcgtcttgtcgcgagagcgtcgtaaatttgaaggaatccgggattcagttcatcaaaatgttgattttttggaactcttggatgcttatttcttaacacagaaaaagcgactgttgaatatgagcgagagtttgttacgagcaatgtacgagtaccatttcactcataaatctgaagcagattttgcttttagagaggctcaagttgataat…	MTRVSNEAMRKAKYELILEKARLVFCRKGYAGVTMKDIIEECEISRGGIYLYFSSVEEIFKDVVLSRERRKFEGIRDSVHQNVDFLELLDAYFLTQKKRLLNMSESLLRAMYEYHFTHKSEADFAFREAQVDNIRNTLEEMLSLGVKQNYVVNPNIDALRDHMMFMIEGLSVYSLLGGLTEANVDEQFKQLRAMILAKDVSYENKL
1	fig|6666666.920385.peg.134	peg	1_163681_163193	163681	163193	-	hypothetical protein				atgaatacaaagaatcaacctgcttttatacacttatcagaatcattacatcttgtgaaatttgatgtattgtcggatgaagctcgatcctggatggaaaatgaagatttgatgtttgctcttcgcggagatcggatgattttttctgatcaagaagttgcgtcttattatacaaatctcgctgagaacggcgaactttattatattgaaattctaatcggagacacctttcatcaatgcggaagtgtcgcactgataggaaatcaaataaaaattattgttgatccgaaatatcaaaaccaacatattggaacctttgctgtggaaggcttgttatttcgagcaaccgtattaggcatcccacaaatatttgctcaagtaagagaccacaacaccttt…	MNTKNQPAFIHLSESLHLVKFDVLSDEARSWMENEDLMFALRGDRMIFSDQEVASYYTNLAENGELYYIEILIGDTFHQCGSVALIGNQIKIIVDPKYQNQHIGTFAVEGLLFRATVLGIPQIFAQVRDHNTFSLKLFQNLGFKIIDEADQVITMCCDTKPF
1	fig|6666666.920385.peg.135	peg	1_163819_164382	163819	164382	+	hypothetical protein				atgaatacaattataggacttggtattgtacttgaagcctcagataaaacaattggacaaattgaaaatatcctggatcttgtggacagttataaaactaaaatggaaattacacatcctaaagacggtgattatcacgattggattaccgaaactgtggatggaaatatctatacaacaatcgaaaaacttgcttaccgaacatcttacgctgatatcgaatttaagattggaaataaagatgtggaaacacgtatgagtatcaccaatgagacggatgcattggtcgtaaaatttgatattgtggaagagcatcttctacctgaaaaaagtgtagaacatttagaagcaacaacacaattaatgactcagatttttgagattattgatcgtaatgtg…	MNTIIGLGIVLEASDKTIGQIENILDLVDSYKTKMEITHPKDGDYHDWITETVDGNIYTTIEKLAYRTSYADIEFKIGNKDVETRMSITNETDALVVKFDIVEEHLLPEKSVEHLEATTQLMTQIFEIIDRNVEYEYLFCDSEAEYLYSKQRLLEVGHQPYALFKMNDRNTVYAEWYLDGFTLRGSH
1	fig|6666666.920385.peg.136	peg	1_164632_165201	164632	165201	+	hypothetical protein				atgaaagaaactaaaaaaattaaaagaagaattattcttagtattttcgtattaattgttgcatgcgcatgtctatattacttagttacatttgatgcgggtgagagtcctcaagaatttccatatgagagtggaaactatattgtgggaacagatttagatccaggagaatatatgcttcttacggatcaagaaggctattttgaaataagaaatcaaaattcatcacagattaagagcaacgacaattttaaagggaattcaattatcactttaaatgagaatgaagtaattgaggtttcaagagcacttatatatccttatatagcttcgccagaactcaagcctcaagcagatggcatgtataagattggggaacatttagatgctggaacgtat…	MKETKKIKRRIILSIFVLIVACACLYYLVTFDAGESPQEFPYESGNYIVGTDLDPGEYMLLTDQEGYFEIRNQNSSQIKSNDNFKGNSIITLNENEVIEVSRALIYPYIASPELKPQADGMYKIGEHLDAGTYKLKTELSGYYEITTSSDHNVDDILENNNFTDTVTIYVKDGEYLKLNSALILERPSS
1	fig|6666666.920385.rna.7	rna	1_165345_165272	165345	165272	-	tRNA-Thr-GGT				gccgccatagttcaatggtaaaatagagcaatggtaatgctcagttccgagttcgattctcggtggcggcacca
1	fig|6666666.920385.peg.137	peg	1_165529_166434	165529	166434	+	hypothetical protein				atgaaggacttaactttagtaatattagctgccggaatgggaagccgttacggtggattaaaacaaattgacaaattcggaaaaaatggcgaggcaatcatcgatttttcaatctatgatgcaattcaagcaggatttaataaacttgtattaattattcgtgaggaacatgaagcaatttttgaagcagaacttgttgggaaaattagaccgtttatcaatgtggaatatgctttccaaagtataagtgatgttcctgaatggtttgaaggggttgaaggccgtgaaaaaccttggggaacaacacatgcgttgcttgctgctcgtaaccaggtttcaggaccttttatgattatcaatgcagatgactattacggaaaagctgcttttgtagaaatg…	MKDLTLVILAAGMGSRYGGLKQIDKFGKNGEAIIDFSIYDAIQAGFNKLVLIIREEHEAIFEAELVGKIRPFINVEYAFQSISDVPEWFEGVEGREKPWGTTHALLAARNQVSGPFMIINADDYYGKAAFVEMARFLNEDVTDQQAAMMGYIVDNTITDNGTVTRGVCKNVDGFLTDIVETDGIKRTDKGVVGGPDETLIADGTQVSMNFWGFTPAIFDLMESKFETFLKEDVAKNPMKSEALLPNDVGSLINDGKLSVKILDTPDRWFGVTYQEDKPMVLAQFAKFQEDGTYPEKLWDKA
1	fig|6666666.920385.peg.138	peg	1_167984_167031	167984	167031	-	Cell wall surface anchor family protein			isu;Sortase	atgtttaaaaaaataatatcaataagtttgatgtttattttagtgtttgtgggcacaaataaaactatagctgctcaagaacctgagaaagagacaatcaccgtttattctacagaaactgaagaatggaataaccttttaagtggaaaaatgggaagggctgaaaatagaatcggagatgtgttagattacactggtggatattcaggtctttcatttctcaactatcaactacttttcacaacagcagattatgacttgatggactttaaagtttatatcactagcttttcagataacaaaaaaacccgagaatatgaatatgataacggtgtaagatggcttgataaaaaaaataataacgagtattatatcgtgcctcgtgactatccccaaaac…	MFKKIISISLMFILVFVGTNKTIAAQEPEKETITVYSTETEEWNNLLSGKMGRAENRIGDVLDYTGGYSGLSFLNYQLLFTTADYDLMDFKVYITSFSDNKKTREYEYDNGVRWLDKKNNNEYYIVPRDYPQNNKGAIEAINFPPNNDNYKQIIVKTEEEAQALTNIHYKVNVGDTVLEITLGDLLSNSDTHFHMASFMGLTRSGSWTFSDFYMSTVFRATYEKEIEPSKGADIYVNYIDEDNNHLHPQKTLSGNIGESFTTEKEEIPEYTFKHIHGEPDGVFSDIQQEITYVYSKNIKRLQFQTHLLMMISQSHLR
1	fig|6666666.920385.peg.139	peg	1_168265_168984	168265	168984	+	Conserved uncharacterized cytosolic protein, putative				atgtatgaatcaaattttcaattttatccactaataatggatgaaaaaccacacagtgttcgtgtggatcttaatgcacttgttttcgaggaagggtatccccacctctatgtcgttagaaagccgtataaggggcgagacaatggatttccgacggaactagcttttgatgccttgaatacgtttgaggtcgctataaccgatctcttaagtcctatggatgttcagcttatcggtgctataactggaaatgatgtttgtgactatttctttgtctctaaagattgtattgcgcttgagtctatcctcaaagaacacttccccgaagaagtcatcggggtcattgttcgcgaacacgatgattttgaaatctacaaaagtgtactttacccaaatgaa…	MYESNFQFYPLIMDEKPHSVRVDLNALVFEEGYPHLYVVRKPYKGRDNGFPTELAFDALNTFEVAITDLLSPMDVQLIGAITGNDVCDYFFVSKDCIALESILKEHFPEEVIGVIVREHDDFEIYKSVLYPNEFQIAIIYNQNLCMNLENEGERFEVERDVEVLTVFERLEDAQQFGQHFEQFADSFTLEPREDGMIQTRMIASIVPTLPTMNGISQHIVTLTNQYNGYYEGWKCSVHK
1	fig|6666666.920385.peg.140	peg	1_170387_169041	170387	169041	-	PTS system, galactitol-specific IIC component				atgtcaattttaaattttattgttgatcttggtcctgccgtaatgatgccaatcatctttaccctctttgccttagcgcttggagttaaatttagtaaagcattcaaatcaggattaatggtcggtattggttttattggattgaatatcgttattgaattactaacaaaaaacttggaaccagctgcaaagcaaatggttgcgaatttcggtcttaacttaacagttcttgatgttggttggccggctgcaagtgctatcgcatttggttcagctgttggggtattaattattcctgttggaattctggttaacattattatgttatctaccaaaacaacaaaaacggttaacgttgatatttggaacttctggcattttgcctttacaggttctctt…	MSILNFIVDLGPAVMMPIIFTLFALALGVKFSKAFKSGLMVGIGFIGLNIVIELLTKNLEPAAKQMVANFGLNLTVLDVGWPAASAIAFGSAVGVLIIPVGILVNIIMLSTKTTKTVNVDIWNFWHFAFTGSLVFMITNDLIVSLLMAAFNMVIIMVIGDRTAPLVEKQLGLPGISIPHAFTASFAPIAYVLNAIIDKIPGINKIKLDEKAFQKKFGMFGDPAILGTFVGILLGLVAGYDFKGITNLAIVMAAVLVLTPKMSAILMEGLMPISEAVQAKIQKKYGENSNLLIGLDSAVGVGNPVTLTISLVMVPITIILAFIIPGNQFLPFASLAGLPFMFVLIAPLCGGDFFRTLIVGIFTVSIGLLIGTNIAPIFTEAAKAANFAIPGGSALISSID…
1	fig|6666666.920385.peg.141	peg	1_170836_170390	170836	170390	-	PTS system, galactitol-specific IIA component (EC 2.7.1.200)				gtgtttaatgaagatttagtatttttagacttaaaagtttcgtctcaagatgagttatttgatgttatgaatcaacatctcttagatcttggatatgttaatgaagcgtatttagatgcacttaaggaacgtgaagcaacttatcctactggacttgcagcacctgtgtgtagcgtcgcaattccccatgtagattcaagttatattcataaacctggtattgcatttgtacgtgtatcacaaccgatttcatataaagaaatggttaccgataacgaccttgaagtaaaactattctttttcttacttgtgaaaaacaaagaagaacaagttcaaatcttaagcaaacttatgggtacattctcggatgatgatttcttaaatcaattattacaagga…	MFNEDLVFLDLKVSSQDELFDVMNQHLLDLGYVNEAYLDALKEREATYPTGLAAPVCSVAIPHVDSSYIHKPGIAFVRVSQPISYKEMVTDNDLEVKLFFFLLVKNKEEQVQILSKLMGTFSDDDFLNQLLQGKTNTEILDILTKGVA
1	fig|6666666.920385.peg.142	peg	1_171138_170854	171138	170854	-	PTS system, galactitol-specific IIB component (EC 2.7.1.200)				atgaaaactattattgtagcatgtggatcagggatcgcaacaagcactgttgccacatcaaaacttaaagcaggacttgaagcaaaaggcctccttgatcaagttaaatttattcaaacttctcttgctgaattaccatccatcgcatccaatcaagatgtgatcgtaactacagcacaaggtggagaaggttatggtattcccgttgtgtccggtctatccctcttaacaggtatgggtgctcaagcaacgattgataacgtaattgaaatccttggcttatag	MKTIIVACGSGIATSTVATSKLKAGLEAKGLLDQVKFIQTSLAELPSIASNQDVIVTTAQGGEGYGIPVVSGLSLLTGMGAQATIDNVIEILGL
1	fig|6666666.920385.peg.143	peg	1_173076_171151	173076	171151	-	hypothetical protein				atggaattaacacaaagacaaaatagtattcttttgttgataatcaatgcacatgatgcgattaccagcgatgatattgcaactgaactgaatatttcgagtaaaacggttcaacgggaagttcaagcaatcgatagcattttaaagaaacgcaacatggcaatcacctcgttacgcggtaaaggttaccttattgatgactcccataaaaacgaaatgtggaaaacgtatttctataacgatgagtttgacaataacgtattaccgaatgtaagacaatctcgggttgaatggattattcgtaaaattgcgaatggtactttgaatggtacttattttacattagaagcccttgctgataatttatttataagtttatcaacactcaaaagagatctt…	MELTQRQNSILLLIINAHDAITSDDIATELNISSKTVQREVQAIDSILKKRNMAITSLRGKGYLIDDSHKNEMWKTYFYNDEFDNNVLPNVRQSRVEWIIRKIANGTLNGTYFTLEALADNLFISLSTLKRDLVSVRRILREYHIFLENDYKRGLVLTGDENSIRRLINDYLVLEKSTIDINRIIGQNTPRMDIIERIIVTCIQKYQLHLTDIGFKNLSIHIEIALTRIEQGKLGLSNTTTSIKTDSNAYLCAEALAVMLEEALTLKIPESEIINIYIHLSSQKKLHTDIDNINSESHHNLQILNEALDDIYRIYGSDFRHDEILKQGLMTHLESALKRIELGLSIRNELLDEIEKNYPFEIQIAKVLAFHFLKTNAIAFNLDEVGFLALHFCGARERA…
1	fig|6666666.920385.peg.144	peg	1_173260_174456	173260	174456	+	Uncharacterized MFS-type transporter				gtgaagttattgattgaaaaatacaagatgagtatatttgtggtgttaaatttactcttaacgatagggatgaatttaggacaccctgtaacaccaacccttttaaaatcattggatttaccaccgcatgtttttggtttgtcctttgcggcgatgtgtttaacgaattttatatttgcgcttgtttggtcaaatgttgcaaatggaatgaagaaaacgcgtattttaatgatttcatcgattggatatgctattgctcaactattatttggttatgcattaaatcgatacagtatttattttgcgagattactcagtggtatctttgcgggtggtttccaagttgggctgatgagctatgttgtgaatgaagcgcccgaagatcgtcaatctcattac…	MKLLIEKYKMSIFVVLNLLLTIGMNLGHPVTPTLLKSLDLPPHVFGLSFAAMCLTNFIFALVWSNVANGMKKTRILMISSIGYAIAQLLFGYALNRYSIYFARLLSGIFAGGFQVGLMSYVVNEAPEDRQSHYITISSIIVSVGAALGFFIGGYLGDVSVRLTFVIQAVFQIILGILFYLILGSHENIEEKMEWSMIRNSNPLKVLQSSRHLMKDVVLILLIVTFTSSVGTTLFDQSFNYYIKDIFNFVPSQNGIIKAITGLFAVVLNVILIRRRNRKKQGVELGLLKTVFIAMGSLAIIVSFSQTSKPFVGFALAWFGMYTVMIPILQNSVISNKHSVEEGNQLAGLYNSLLMLGKIFGALLTSLIYTISPSSTFMFAGVIFILSFIILLKPEKRMK
1	fig|6666666.920385.peg.145	peg	1_174552_175622	174552	175622	+	hypothetical protein				atgaaaaatattgcgatcattggtggaggaaatggtgctcatgcagcagctgcagatttaacactcaaaggattttccgtaaacttaattgaagatgctcgatttaaacatcatatgcaaacggtgtttgatacgtttcaaattcacgtaacaggtgttgtggatggtattgcgaatcttaaatccgtcacaacagatttacaaaaaggtattgaagatgcagagattataatcgttgcggtaccagcctttgctcacaaagattatgcttatcgtcttgcaccatgcttgaaggaaggtcaaacagtattcattgttcctggaacatttggaagtttaatctttaagaaagccatggaggatgttggtaatcaagcaaatgttgcttttgcagaagct…	MKNIAIIGGGNGAHAAAADLTLKGFSVNLIEDARFKHHMQTVFDTFQIHVTGVVDGIANLKSVTTDLQKGIEDAEIIIVAVPAFAHKDYAYRLAPCLKEGQTVFIVPGTFGSLIFKKAMEDVGNQANVAFAEAHTLPYATRIIEPGHVMIMSRFNPLKVGVLPAKESIRVCHLLSELYDGIQPVESVVACGLNSLNPVIHVPGCILNAGRIEKAQGEFYFYTEGFTSCVVRTTEILDQERIRLLEAFGYNLESVNKGVGGPDASDDLHKVISENPSFASIKGPADVKGRYYSEDIPFGLATWAKFASHLNIEAPVMDSLVTLGSSILEKDCWSMGPSMEDLGLKDLNIQQIKAFIE
1	fig|6666666.920385.peg.146	peg	1_176798_175656	176798	175656	-	hypothetical protein				atgaagacaataaaatttaaagataaaacactgcattttgtatccaccgctcacgtatctaagcaatctgttcttgatgttcaacaggcaatagaaacagtacagccacaggctgtttgtatcgaattggatgataatcgagctcgaaatctcatggaatctgataaatataaagaaatcgatattaaacaaataataaaaaccaaacgagttggcgcctttatcgctaccttggttctttcttcttatcagaaaaaacttgcggatgatcttaatacatcagtaggacaagaaatgcgacaggcaattgtaagtgctcaagatgtcgatgcttcagttcattatattgaccgagatgttcaagtgacgtttaagcgtatttggggtaatcttactttc…	MKTIKFKDKTLHFVSTAHVSKQSVLDVQQAIETVQPQAVCIELDDNRARNLMESDKYKEIDIKQIIKTKRVGAFIATLVLSSYQKKLADDLNTSVGQEMRQAIVSAQDVDASVHYIDRDVQVTFKRIWGNLTFFKKISLLSTLLFSVFEDDNVSEDDVENLKESDLLFESVREMDEKLPAISKSLLHERNAFMAEKIKALSEQEIVIVVGAAHTEGLIESLNHEHSLYELNQVPAKKRFNISGWIVPGVIIALLFALTLKNPHMALKDLFVWFALSGGLATLGALLCLAHPLTILTTALTAWIGTLSPVLGVGMFAGLMEAYQRPPTFEDFDSLSDHATQPKMWYKNKVLRILLIFVITSLFSSIGTFIAGGNIIGSLFK
1	fig|6666666.920385.peg.147	peg	1_176958_177341	176958	177341	+	hypothetical protein				atgttagacgctaatctaaagaaaatacgattaaaaagaaaattaacgcagcgtgagctcgcgaaacgtgtaaattattctcaacaagcagtcgcaaagtgggaagtagggatatcaaatcctgacatttcaaacctcgtaaagatttgtgaggaattgaatatttccgttgagtgtcttttgtgtcaaaaaccaaagcatatgcaagaatttgatgagtggagtttacatctagcgttttatcatgtattgaatttatgtggaacacatcacgaaattggtcttgatattcgtgatcttgatgaggaaaacaaaattagacttattaatgacttggttatgttcttacgaaaaaaagcacatttaatccaatctgagttatag	MLDANLKKIRLKRKLTQRELAKRVNYSQQAVAKWEVGISNPDISNLVKICEELNISVECLLCQKPKHMQEFDEWSLHLAFYHVLNLCGTHHEIGLDIRDLDEENKIRLINDLVMFLRKKAHLIQSEL
1	fig|6666666.920385.peg.148	peg	1_177637_178224	177637	178224	+	LSU ribosomal protein L10p (P0)				atggaggtgaatcatttgcgtacagaaattttagaaaataaaaaagctgttgttgcagagattcaagataaagtaatgaatgccggatcaacagttattgttgagtaccgtggactaaccgtagatcaaatgactgaactacgtcgtcaacttcgtgcagaaaacgttgaatttaaagtttataaaaactcaatgttccaacgcgctgtcgaaggcacagactttgaaggtttaaaatccgaattaacaggacctaacggtgttgcgtttggagaagatgctgttgcgcctgctcgagtattagctaacttcgctaagaagaacaaaaagttaatccttaaagctggtatcgttgacggtaacttagtagaccaagaagaaatcaaagaactctcagca…	MEVNHLRTEILENKKAVVAEIQDKVMNAGSTVIVEYRGLTVDQMTELRRQLRAENVEFKVYKNSMFQRAVEGTDFEGLKSELTGPNGVAFGEDAVAPARVLANFAKKNKKLILKAGIVDGNLVDQEEIKELSALPNHDGMVAMLAGMLQSPIRSFAYAVSQVAEQRTEGGEVVEEAAVAEEAPVVEEVKEEATEA
1	fig|6666666.920385.peg.149	peg	1_178247_178618	178247	178618	+	LSU ribosomal protein L7p/L12p (P1/P2)				atggcaaaattaacatcagaagaactaatcgcttccctaaaggaaatgacaatcttagaattaaatgaattagtaaaagcaatcgaagaagaattcggagtttcagcagcagcaccagttgcagttgcagcagcagcagacgctggcgaagaagaaggaccaagtgaagtttcagtaatcttgaaagaaatctcaggttcaaaagttggagttatcaaagcattacgcgacatcacaggtttaggtatgatggaagctaaagcattggttgacggagcaccaacagcaattaaagaaaacatcaaaccagcagaagcagaagaaatcaaagctaaacttgttgaagctggcgcagttgtagaagttaaataa	MAKLTSEELIASLKEMTILELNELVKAIEEEFGVSAAAPVAVAAAADAGEEEGPSEVSVILKEISGSKVGVIKALRDITGLGMMEAKALVDGAPTAIKENIKPAEAEEIKAKLVEAGAVVEVK
1	fig|6666666.920385.peg.150	peg	1_178643_179227	178643	179227	+	16S rRNA m(2)G 1207 methyltransferase (EC 2.1.1.52)				gtgagtcattactttacagacaattctaatttgaataaaaaccggagagatatccctttccggtttttagacattagtttttcagttatctcggatgatggggttttctcgaaagatggtctcgatcgcggtaccgaagcacttctcaaagtttgtgtcgaccaacccttaaaagggaaggttgccgaccttggttgtggtattggggttgttggcgttatcctttcgcatttctttagtgatcttgaaatgacgggcgtagatgttaatccgcgttcggttgaactcgccaatataaactatgaaaaatataatgtgaatggaattaataaaattcaagatggattggatgggatgtatgattttgtaatcagcaatccaccgattcgtgttggaaag…	MSHYFTDNSNLNKNRRDIPFRFLDISFSVISDDGVFSKDGLDRGTEALLKVCVDQPLKGKVADLGCGIGVVGVILSHFFSDLEMTGVDVNPRSVELANINYEKYNVNGINKIQDGLDGMYDFVISNPPIRVGKEKMYSLFDNAYDVLNKDGMFIFVIRKSHGAKSAQAKCEALFGNCELLKKEKGYYIYCASKR
1	fig|6666666.920385.peg.151	peg	1_179326_183444	179326	183444	+	DNA-directed RNA polymerase beta subunit (EC 2.7.7.6)			icw(1);Mycobacterium_virulence_operon_involved_in_DNA_transcription icw(1);RNA_polymerase_bacterial	atggagaaaaaccaagtatatagtgtaaagaaatttggtaataaggctacccgtcgtgattattctcaagttagtggaaccttagaattgcctaatttggtagaaattcaaacggatgcgtatgaatggtttaaaaacgagggactctttgaagtttttaacgaaatctatcctattcaaagctataatgaaaatgtaaaactaaagttcattgattattcatttggtgaacctaaatataacgtggacgaatgccgatcacgcgaagcaaactatgctgcgccacttcgagcaacaatgcgtctagaagtaattaataaacaaactggtgaagttattgaaaaagaagaagaggtgttcctcggtgatcttcctttaatgacagaaacaggaaccttt…	MEKNQVYSVKKFGNKATRRDYSQVSGTLELPNLVEIQTDAYEWFKNEGLFEVFNEIYPIQSYNENVKLKFIDYSFGEPKYNVDECRSREANYAAPLRATMRLEVINKQTGEVIEKEEEVFLGDLPLMTETGTFIINGAERVIVSQIVRSPGAYFKSENDDKTGRDTFMSELIPSRGTWLEFMSDDRKAANGRVINMKVDRKRTIVSTILFKSFGLSLDLQEGEDAFDTHSFKTFLNAMNLPVYDEWEEIDSEKREFLTLYALLYTAFFGNYPEIVNSLVLDKTVTFEDSLRVMYENQRADEIPTTDGAINLMNAKFLDPRRYDLNKAGRYKIHKKLEVYNRVNGTVLTSDIKDINGNVVFEKGTHITRRDDVLKLREVLREGGHMNVFPLKNIFSAPDV…
1	fig|6666666.920385.peg.152	peg	1_183462_187238	183462	187238	+	DNA-directed RNA polymerase beta' subunit (EC 2.7.7.6)			isu;Mycobacterium_virulence_operon_involved_in_DNA_transcription isu;RNA_polymerase_bacterial	atgagtattaataattttgactcgatacaactcgctttagcgtcccctgagcgcattctagaatggtctcatggagaagttaaaaaaccagaaacaattaactatcgttcacaaaaacctgaacgcgacggattgttctgtgaaaagattttcggtcctacaaaggattgggaatgttactgtggtaagtacaagaaagtacgctaccgtggtgttatttgtgaccgttgtggtgttgaagtaacgaaatcagctgtacgtcgtgaacgtatgggacatattactttagctgcacctgttgcacatatttggtatctacgtggtattccatcacgaatgagtttattactaaacattacccctaaaattttagaagaagttgtatacttcgtaaaatgg…	MSINNFDSIQLALASPERILEWSHGEVKKPETINYRSQKPERDGLFCEKIFGPTKDWECYCGKYKKVRYRGVICDRCGVEVTKSAVRRERMGHITLAAPVAHIWYLRGIPSRMSLLLNITPKILEEVVYFVKWVIVDPKKSGLQYKQIIDDREYREYINQYGPNGFVAQAGGEGIKSLLENMDLEKERNEILDLLENAKGDKRKKLIRRLETVEAFINSDNMPEWMVLTELPVIPPDLRPMLQLDGGRFAASDANDLYRRVITRNNRLKRLLEMGTPQVIVQNEKRMLQEAVDALIDNGRRSKPVTGAGGRPLKSLSHSLKGKQGRFRANLLGKRVDFSGRSVIAVGPDLKMYECGIPKEMAIQLFKPFVVNEMKVRGISNNAKAAEKLIERQDPRVWD…
1	fig|6666666.920385.peg.153	peg	1_187363_188130	187363	188130	+	Inositol-1-monophosphatase (EC 3.1.3.25)			icw(1);Di-Inositol-Phosphate_biosynthesis	atgaataaaaaagcagaatttacgattaatcttgtacgcgaagccggcgaacggattaaagacatgatgaaagaagacattaatattagtttaaaatcttcaagatctgattttgtaactaatgtcgacaaacaaactgaggtgtttctagtctcaggtattaaagaagcatattcaaatcaaaatttcttaactgaagaaaaaaccgtagaaacgatgggacaagatcatctctggattattgatcccatagatggaaccacaaactttatttaccaaaaacagaatttcagtatttctgttggttactaccacaaaggggcaccggtttttggaattgtttacgatgtgatggcagatgaaatgtttgtaggtattgttggagagggagcatatcta…	MNKKAEFTINLVREAGERIKDMMKEDINISLKSSRSDFVTNVDKQTEVFLVSGIKEAYSNQNFLTEEKTVETMGQDHLWIIDPIDGTTNFIYQKQNFSISVGYYHKGAPVFGIVYDVMADEMFVGIVGEGAYLNNIKLPMLDQSILLKDSIVSGDVYRPGLFSLTPEELKPLFITHRFLGSGALEVCHIAAGRWQSYVFPSLKVWDFAAAVIILQCVGGTYHFGDLEDALYFDNEARVFIAASNQNIKDSLKVLL
1	fig|6666666.920385.peg.154	peg	1_188141_188908	188141	188908	+	Inositol-1-monophosphatase (EC 3.1.3.25)			icw(1);Di-Inositol-Phosphate_biosynthesis	atgcaatcaaaattagtatttgcgaagcagttagtttatgaagcaggagactatgttcgcgaacatatgaaagaagaattaaatattgatacaaaatcagctcgaaatgattttgtcacaaatgtggataaaggcacagaaaagtttctagcggatcgtattaatgcgaagtatcccaatcaaaattttataacagaagaaaaaatggtttcatctacaggtctagataatttatggattattgatcctatagatggtacttcaaactttatatttgaaaaacgtaatttcgcgatatctgttggatattatgaagatcaaaaacctgtatttgggattgtttatgacgtaagtcgtgatgagatgtatgtaggcgtaaacggggatggtgcttatctt…	MQSKLVFAKQLVYEAGDYVREHMKEELNIDTKSARNDFVTNVDKGTEKFLADRINAKYPNQNFITEEKMVSSTGLDNLWIIDPIDGTSNFIFEKRNFAISVGYYEDQKPVFGIVYDVSRDEMYVGVNGDGAYLNDRKLPMISQTITLMDSVVYSDTKTLDLMFGDAVKAHDEFMSVRYMGAASLEICGVAAGRHQVYLSRRLKVWDIAAATIILEAVGGAFTYDTCDNKIIFEDKNFEFMCASNPTVIQELKDRR
1	fig|6666666.920385.peg.155	peg	1_188913_189740	188913	189740	+	Lysophospholipase (EC 3.1.1.5); Monoglyceride lipase (EC 3.1.1.23)			idu(2);Triacylglycerol_metabolism idu(2);Triacylglycerol_metabolism	atggaatcttatttaaaaattaatgatgaggtttcgctgcgttatgcagctgattgtgttgataatccgaaagcaattgttttaattaaccatggttttgcggagcatattggtcgatatgatcacgttacggagcattttaataaggcaggacttagtgtatatcgttatgatttaagaggtcatggtcgtacagactcaccgaaaggtcatatcgattcatatttatcatttatctcagattgtaatgagatggttaagtttgtaaaagatgagaatattggtgtacctgtttttatgttgggtcatagtatgggtggtcttgttactacaatgtacgggattgcacatccttacgaactaaaagggcaaattttatccggacctgcagtagcacca…	MESYLKINDEVSLRYAADCVDNPKAIVLINHGFAEHIGRYDHVTEHFNKAGLSVYRYDLRGHGRTDSPKGHIDSYLSFISDCNEMVKFVKDENIGVPVFMLGHSMGGLVTTMYGIAHPYELKGQILSGPAVAPLPPVEGNMGKVLNVVGKSFKKINIRNVVEDDICSVPEVVSAYKNDPDVLHKATAGFMREFLIKAPEFVAKNVSRYRYPVLICHGESDKVVPIEVGEWLYENISSKNKHFIAYPGLYHEILNETMYPEILDTMVEWMFLQLSK
1	fig|6666666.920385.peg.156	peg	1_189809_190657	189809	190657	+	Transcriptional regulator, AraC family				atgaacacacttgaacacttacaaaatgcaattgattatatcgaaacacatcttgattcgtctttgaaattagaagatattgcgatacattcaaattattcaccttaccattttcataatttattctctgccttaacgggtatgggggttatggattatgtaaggcgaagacgcttgagtgaggcagggatgctttttataagtcagaaagttaaggtcattgatttagcggtgcattatgattatgaaagcgcagaatcatttagtaaggcatttaagaaacaacatcattacactccaagtgaaattaaaaaacgaaaaggttcgttacaaacgacgtttccaattaaaatcacacacaatcaaaaaggagcggttaagatgaagatgcgtattgaa…	MNTLEHLQNAIDYIETHLDSSLKLEDIAIHSNYSPYHFHNLFSALTGMGVMDYVRRRRLSEAGMLFISQKVKVIDLAVHYDYESAESFSKAFKKQHHYTPSEIKKRKGSLQTTFPIKITHNQKGAVKMKMRIEEKESVNIAGYQKTFSYENGANLKEIPMFWDEINQSAKDLDLFKMNDHKIEGIVGLCQQASDGFMTYLIGTSCDFQEGLVNVELPKSRWLVFDAVGPLPQSVQNTWRDIVSLYLPTCSEEIDGSMDLEVYSQEDPNSESLVTEIWLRIKA
1	fig|6666666.920385.peg.157	peg	1_193828_190724	193828	190724	-	Hyaluronate lyase precursor (EC 4.2.2.1) @ polysaccharide lyase, family 8				atgaaacataccaagacaatactttgtaccgggcttgcgctcgtactgagttctaatgcaatgttaattcatgcagatgaaccgacaacaatcactgagaaacaaccgcttttttttaatgccgaaagtaaaccggtaaacccaaaagacttggctctgactatacaaaaaggccatcgaaaatttattacttcgtacctcaatgatccacagagccactatctctatgaatctaccgaaccagcgattgcaagcatttctgaaaacggacttatttctggacttaaagaaggaaaatccacaatcattatcaagtcgaaagatacttcagaaaccgtacaaactgttacgatcgatatcaaaaaagacgataatcttgacccacactttatcacgatg…	MKHTKTILCTGLALVLSSNAMLIHADEPTTITEKQPLFFNAESKPVNPKDLALTIQKGHRKFITSYLNDPQSHYLYESTEPAIASISENGLISGLKEGKSTIIIKSKDTSETVQTVTIDIKKDDNLDPHFITMESRWQKRAVGDEGINLNDKHIQDYIRVVDGKADEAFNTLDKNPNPEFPWGNEDNKTVAAHNTRQFTNLKSIAIAFGTYGSQYYQDEATLNFITTQLDFLINDQMYGSPFTVKTHGNWWDWQIGIPMRLLDILSIVNDYIEQDDITRYLKGIEVYNTNLTTLLNGAPATGANKTDVGLITLGVGIMKQDASLLDYVNQEMPEVVQYVSSGDGLYKDGSLVQHKDIAYLGTYGNDLVKGIGKIASIVADTPWAMDPATMQNIYTLIDE…
1	fig|6666666.920385.peg.158	peg	1_194056_195345	194056	195345	+	D-alanyl-D-alanine carboxypeptidase (EC 3.4.16.4)			idu(2);Murein_Hydrolases idu(2);Metallocarboxypeptidases_(EC_3.4.17.-)	atgataaaatatatgcaagaacataaatatggtgttatgggtgttgcacttgcagtcaccttattaggtttagcgatgatggcttacatgatgtcaggagcaacaattcgtgcagttgatgatgaagttattttggtggagaaagatagtgatgtgtctctatcgcttttacatgacaaaatcgctgtagatccagaaacatctgattatgatgtcgttgttgtaagcgataatggagaattatctgtacaagatcataatgatatggtgattcagaagcggaaactcgatctgaaaccgaaagggattttagttgagggagacctcaaattacgtattttcttaaaagagaatcccaaacgtgacgtttttttgaatcttaaagtagaagatacgatt…	MIKYMQEHKYGVMGVALAVTLLGLAMMAYMMSGATIRAVDDEVILVEKDSDVSLSLLHDKIAVDPETSDYDVVVVSDNGELSVQDHNDMVIQKRKLDLKPKGILVEGDLKLRIFLKENPKRDVFLNLKVEDTIAPKVIVSYEGNTVKEDELSIQVGSSKITAVAKDYAFGSLTESLKVNVKGSIDYDEAGTYELIYSADDKTNQVERKIKVKVLEEDVEIAKETEKATEDEKTEIPNDYDSGTSSVVDSHSELVLVNKHRSLSRDFYPNLSYIPAEYAVSEGYEATPNTVSSFVQMVDALYEETGLWLLATSSYRGYDFQEELYTNYVASHGQAQADLMSARPGHSEHQTGLVIDVVTPGGNMFAFSETHQSLWVNRNAHRFGFIVRYQAGKEHITGYQ…
1	fig|6666666.920385.peg.159	peg	1_196128_195379	196128	195379	-	Oxygen-insensitive NADPH nitroreductase (EC 1.-.-.-)				atgaataacacaattaaacaacaactcaaccatcgtaccatacgacaatttacagatgagccaatatcacaagaaattattgataccttggtttccgtcgcacaagcgacatccacaagtaactacatgcaatcttactcgattatcagtattacagacaaagtgaagaaaaaagcaatcgcatcaattggtgcacaaccttatattgaaaatgttggacacttatttattttcgttattgatcaacatcgtaatgcaaccattgcgaaggaaggaaacattgaagatatcgaagtgcttcagacttttgatcgcatgatgattggttatacggatgcaatccttgcagcccaaaatacgatggtagccatcgaaagcatgggaatgggcggtgttttt…	MNNTIKQQLNHRTIRQFTDEPISQEIIDTLVSVAQATSTSNYMQSYSIISITDKVKKKAIASIGAQPYIENVGHLFIFVIDQHRNATIAKEGNIEDIEVLQTFDRMMIGYTDAILAAQNTMVAIESMGMGGVFLGSILNDAQAIIDVLELPEYVFPVLGLGFGYPNQEPQLKPRMPQHLMHFENRYPKVDSITNAMCDYDETVTEYYDLRDANKRIDSFTNQIKQSMSRRHPGRMQLKETMNKQKLGIK
1	fig|6666666.920385.peg.160	peg	1_196221_196901	196221	196901	+	Protein disulfide isomerase (S-S rearrangase) (EC 5.3.4.1)				atgaaagtacaagtatggtccgattttgtctgcccgttttgctatgtgggaaaaagacatttggaagaagcaataaagcaattagataaagatatagaagttgaattcatgagttttgaattagatcaaaattacgttgataatccggatttaaatattcatgaaatgttggctcaaaaatataacatatccgttgatgaagcacgtatgaataatgagcgtgttggttcaatggctcaaagtgttggtttaaattatgattttgatgtaatgaaatatacgaatacatttaaagcgcataaagtatttcagtatgcgaagttaaaaggtttagggaatgagtacagtgaaatgttaatggacgcatacttttcaaaaggtgtctatttgaatgatttg…	MKVQVWSDFVCPFCYVGKRHLEEAIKQLDKDIEVEFMSFELDQNYVDNPDLNIHEMLAQKYNISVDEARMNNERVGSMAQSVGLNYDFDVMKYTNTFKAHKVFQYAKLKGLGNEYSEMLMDAYFSKGVYLNDLDALIEMGASIGLDAEGIKYAFESDEYGLSVRQDEQWAQMIGARGVPHFVIDDQVSLSGAQPIETFKSAIQHVETLNAQKNDSMMCTDGVCTID
1	fig|6666666.920385.peg.161	peg	1_196979_198583	196979	198583	+	hypothetical protein				atgaataaacgtaaatctatacaaattggtatcgttattcttgtttttatcatactggatatctggtttggaaatacttatcactatatggatattggatccatgctatatctcagtacatttattttagtgattgcaggtattttatttattgaccgagaaaactataaaaaattctttaatacctttggaattattgttggggtttttgcggttgttttcttagtcgggagtgttacatcatcacgaatgattaatgcgaaacgttatgcaaatgttttaggtcaggtaagacctgtggaatttaaagacttatatggtgaagatcacaacattgaagtttcttatgttgataaagattcggcactcctttctgcagagaaaaaaatgggagagtta…	MNKRKSIQIGIVILVFIILDIWFGNTYHYMDIGSMLYLSTFILVIAGILFIDRENYKKFFNTFGIIVGVFAVVFLVGSVTSSRMINAKRYANVLGQVRPVEFKDLYGEDHNIEVSYVDKDSALLSAEKKMGELSEVSSRFDINTNEFTQINYQGKMARVAPFVYADTFKKYTNFSSGVPYYVLVTTGDGNMNAKSEIVTLPSPIKYYPGAPLQYDLRRHVALHHKFSYLDDWNFEIDDTGHPYWIVQSITKRVGIWGAKDMDSVIVVDAVSGETARYELNEIPEWVDSVYPTDMMLSHAKDHFTLKGGYFNSFMQQQGVMAVDQQEGSYNYVSIDDEIYIFTGIRPIKLDSSSTTGLLFMNKRTGETLQMDLPGVSITAAEMTSVGSIQEKGYTPTTPI…
1	fig|6666666.920385.peg.162	peg	1_200040_198643	200040	198643	-	MATE efflux family protein				atgaatctaaagcgatttgtaggcgataaagacttttacaaaaaagctttatttattgcaattccgttaatgctacaacaacttatcagtacgtctgtaaacttattagacaacttgatgattggtcagctcggggaccatgcattatcgggtgttgccaccgtaaatcgttactttattatcgctgtttttggaaccaatggcgtgattgctgcatcagctgtatttatggctcaattcttcggggcaagagacgaagaacatatgaagcaaacattccggttttcaattctaacatctatgttgataatgagtacattcgtcatcctcgcattactttttccaggaaatattatccggttctttgtaaaggatccaaaagtaatagagcaaggtatg…	MNLKRFVGDKDFYKKALFIAIPLMLQQLISTSVNLLDNLMIGQLGDHALSGVATVNRYFIIAVFGTNGVIAASAVFMAQFFGARDEEHMKQTFRFSILTSMLIMSTFVILALLFPGNIIRFFVKDPKVIEQGMRYIYVCALAFIPNLFTLSIAGSMRATGDSKTPLVASVISMITNFCFNYCLIYGNFGAPRLGVLGGAIGTFIARCVELTFISYFLVTGNYAFKTRIRDMFDISRTLVKRITAKAFPLALNEVLWASGMALLLRFYATRGAEVISGYSIATTVSDMFFTMNAGMSVAITILVSQPLGANKLDEARENGYRLLGFGVILSAVFGTLLLGSTFMIPKIYSVSAEAMWTAQTFLRIQAPLFSIYVINTTCYFILRAGGDTRSTLMLDSGYM…
1	fig|6666666.920385.peg.163	peg	1_200202_200744	200202	200744	+	chromate reductase				atgattaaaattgtgatgatggttggaagtttacgtaaaggttcttacaatatgatgctggggaaacatatccaaaaacggtatgctgatcagttagaaattgaaattttagatattgatgttccaaactataacggagatttggataatccaacggataccccagagaaggtaaaagtcatgaatcaaaaaattcatgatgcggatgcagtatttatgattactccggagtataatcatggattatcgggtgttttaaagaatgcgatagattgggcaagccgtactcaacctgggcttaagaataaacctggcttaattgcgtcatgttcaatgggacaaactgcgggggcacgtggatatttaaacctttatacagtacttgatacaatgcctatg…	MIKIVMMVGSLRKGSYNMMLGKHIQKRYADQLEIEILDIDVPNYNGDLDNPTDTPEKVKVMNQKIHDADAVFMITPEYNHGLSGVLKNAIDWASRTQPGLKNKPGLIASCSMGQTAGARGYLNLYTVLDTMPMWLLPGNDILIGAVHTKFDESGMLIDEGTVTFIDGVMNQFIEYYNQVK
1	fig|6666666.920385.peg.164	peg	1_200817_201923	200817	201923	+	hypothetical protein				atgaaaccaattaaagtattatttgcccatggtggtacgcttgaaaaagcaggtactgaagcgtatatgatgagtgtatttagaaatgttgatccaaacaaggtacatattgattttcttgtttttggatgcaaggaaggccattacgataaagaagttataacaaagggtggaaagatttttagaattcctttaacaccacaagaattttttggtaattatccttcacgtaaaacaattctaaaaatgctcgaaaaagagcaatatgatattattcacagtcatatgaatgcattgaatccattgttgtttcgatctgctcgaaaaatagggattccgtatatgatttctcattctcatgggagtcgtcattttgttgacaatgtcttgctgattaaa…	MKPIKVLFAHGGTLEKAGTEAYMMSVFRNVDPNKVHIDFLVFGCKEGHYDKEVITKGGKIFRIPLTPQEFFGNYPSRKTILKMLEKEQYDIIHSHMNALNPLLFRSARKIGIPYMISHSHGSRHFVDNVLLIKYKDQLMKKIPDYADVLLACSKEAGDFLYPGHDYTIMNNGIDLAQYEYNEVTRKRLRKELKLDDQLVFGHIGRFNFQKNHKFLVEVFAEILKTKPNAILALAGEGELLDDVENQVKNLGIEDHVKFLGLRDDIPDVLQVLDVFMLPSVFEGLPYVLVEAQAAGLLCFASDTIDRQSALTDNFHFLPIDNPHEWSDYIVGHLDYERRSTREQLIEKGFDEKVNVKKLEQIYVNLVKK
1	fig|6666666.920385.peg.165	peg	1_202010_202570	202010	202570	+	hypothetical protein				atgaaaaaatcagaagtttattggaagttgtttaaatcatcgtttcatttaagtgcatttacgtttggtggcggatatgtcatcattccgttgatgcggactaagtttgtggaagaattagaatggattgaggaagaagagatgatggacctgatggcgattgcgcaatcgtcaccggggtctttagcggttaatgcatcaatcttagtgggatataaaatcgacggaatcataggggctatgttttccattctcggtacaatcttaccgcctttaattttacttacaataatttctcagttttatgcggagtttaaagcgaatgtgtttgtgaatgctgcgttacacggtatgcaagcgggtgttgcggcagtcattgtggatgttgtgatgtcgatg…	MKKSEVYWKLFKSSFHLSAFTFGGGYVIIPLMRTKFVEELEWIEEEEMMDLMAIAQSSPGSLAVNASILVGYKIDGIIGAMFSILGTILPPLILLTIISQFYAEFKANVFVNAALHGMQAGVAAVIVDVVMSMARQVFKLKRTLPVVIMVTSFIAAYFLKINVLYIIIAAGFIGALHQGSTSEVSQ
1	fig|6666666.920385.peg.166	peg	1_202567_203130	202567	203130	+	hypothetical protein				atgattctttgggaactttttatttcttttatgcaaattggacttgtaagttttggtggtggttatgctgcccttgcaccgattcaaagtcaagtcgttgtaggtcatggttggcttacgatgactgagtttactgatttaattaccatttcgcaaatgactccaggaccgattgctttgaatgccgctacgtttgtgggattaagggttgcagggattcccggtgctgtagcagcaaccttgggtaatgtttttccatcgattgtgattgtgctttttcttgcaacgatttattacaaatttagtgacgtcaccatcattcaaaatgttttggatggacttagacctacagtggtggctttaattgcttcagcagggcttacaatccttgttacagcg…	MILWELFISFMQIGLVSFGGGYAALAPIQSQVVVGHGWLTMTEFTDLITISQMTPGPIALNAATFVGLRVAGIPGAVAATLGNVFPSIVIVLFLATIYYKFSDVTIIQNVLDGLRPTVVALIASAGLTILVTAFFGEGAIAFSQFDVSNGFLFVIAIIGLRKFKLDPTKIIILTGLLGIGAMVLEKL
1	fig|6666666.920385.peg.167	peg	1_203195_203605	203195	203605	+	Transcriptional regulator, Xre family				atgaaacttagtgataatttaaaacgattacgagaggagaacgctctcactcaggacaaggtcgcacagtctttaaacgtatcacgacaagcagtctcaaattgggaacaaggcaaacggtatcccgatgcgattatgttgatacagatatcagagttttatggtgtgcctgttgatgatttactaaagtcggatagggactatgcaaaggcactggttattgataaggctcgtttcgaagaagtgttgtttataggaactcaaatcttaatgataatcacgatctatttttggaatgatgttccaggaatggtttttatatttatgggatgtattcttgtatcggcttttaccgaggaagtttgtgaatatatcgaatggggcttaaacaatattaaa…	MKLSDNLKRLREENALTQDKVAQSLNVSRQAVSNWEQGKRYPDAIMLIQISEFYGVPVDDLLKSDRDYAKALVIDKARFEEVLFIGTQILMIITIYFWNDVPGMVFIFMGCILVSAFTEEVCEYIEWGLNNIKIKK
1	fig|6666666.920385.peg.168	peg	1_203905_207429	203905	207429	+	hypothetical protein				atggacaaaagaaatgaacatagaatcctaaaatgcttaaccatatttgtactgtcgattggacttgtatttagtcatgcacgaccaatttatagtgatactcaacccgtaattgattttgtaaatactacaggtgagtctgaagttatttcgatgaccgagtcaaaggaatataaagctacagtaatgtttgaggggaaaacaccagaggagcttaaaacattggctgaaactgcgtcatggactttgacgcgggaagaagggggccaaaatgaagaagattttccatatcaatatttgggagcacctttagatgaatggacagtctttacaactaaatttaccactacgggagatcctttattcaaagatattaaaacagaggtaattccaggagga…	MDKRNEHRILKCLTIFVLSIGLVFSHARPIYSDTQPVIDFVNTTGESEVISMTESKEYKATVMFEGKTPEELKTLAETASWTLTREEGGQNEEDFPYQYLGAPLDEWTVFTTKFTTTGDPLFKDIKTEVIPGGLQLTFKNVLMFGVNGIDGRERPLIRNALLDYTGTYDLKLVEGDQVLATTPVLFKPYNSYTLYSEIDQRLADLAALALSKGIHAEVREFGQTAMGRPMNAIFIADTAETLSNHIALNERAESDPQSVIQDIESGAIDYKVPILYNNIHSDENPGIDAIMEFLTVMIENADGSVEYRRVNGLTSEGKAQVEAEKNSRGIKWSELIENDVTGVGYIRDDVKSEEHPNSTDAAADLSEEQLSKFYEMEHVDLNIKAMLEDVFFIVVPAEN…
1	fig|6666666.920385.peg.169	peg	1_207966_207478	207966	207478	-	Thiol peroxidase, Tpx-type (EC 1.11.1.15)			isu;CBSS-257314.1.peg.752 isu;Thioredoxin-disulfide_reductase	atggaaattacaaaaaaaggagttccaacttctttagcaggatctcttcctgttattggacaaaaagcaccagcatttaaacttaagaatttagaggatgtttatgtaggtacggagacacttgcaggaaaagttgtcttacttagtgtcttccccgacatcaacacgcgtatctgtgatttacagacgcgtcatttcttccaagttgcaagtgagcttgaagatgtaacaattgtgaatatttctaataatactaaagaagagtttgcatcatggtgtgcaaccaatggcattgatagtgaaatgttacgggatgaagatcattcatttgcagacgcttatggtatttggattcctgaatttgaagtacttgcacgatcgatatttgtgatcgaccaa…	MEITKKGVPTSLAGSLPVIGQKAPAFKLKNLEDVYVGTETLAGKVVLLSVFPDINTRICDLQTRHFFQVASELEDVTIVNISNNTKEEFASWCATNGIDSEMLRDEDHSFADAYGIWIPEFEVLARSIFVIDQAGVLVYSEIVPEMAQEPNYEAAIAAAKNI
1	fig|6666666.920385.peg.170	peg	1_208082_209452	208082	209452	+	RNA methyltransferase, TrmA family				atggatatgaagaaaatacccgtaataaaaaatgaacaattaacacttgaagtactggaccttacatttgaaggatttggtgtggttaagaaagatggttttccaatctttgtggaaaattcaataccgggtgagaccgtgacaatctctgtcacaaaagtgaccaaacgctatgcttatggtcgcattataagcattgaaaatccatcacccaaacgtgtcgcgttggttgataaagttggaacacgcattggcaccatgccgcttcaacacatggcatatgatcttcaatgtgagtataaacagaatcaagttaaagcaaccttaggacgagtaattgatcttgaaggtgttccagtcctaccaacacttggaatggaaaatccatggcactaccgc…	MDMKKIPVIKNEQLTLEVLDLTFEGFGVVKKDGFPIFVENSIPGETVTISVTKVTKRYAYGRIISIENPSPKRVALVDKVGTRIGTMPLQHMAYDLQCEYKQNQVKATLGRVIDLEGVPVLPTLGMENPWHYRNKATIPVQSVKGVLETGFFKRGTHELIPVENFYIQEEALDKAILVIRDLLRHFKIEAYQEANHTGLIRNIMVRQGHYTEELMIVLVTNGTELPFEKDIVNSIVEALPKTVSIVQNINTKQTNVILGSEQRILFGEDLYHDQLLGKTFKISSKSFFQINTKQTEVLYQQAIEMAEVTSDDVVVDAYCGIGSITLNLADKAKFVYGVEIVEDAIIMAKENAKLNHIENVQFEVGEAEKIMPTWVKEGIEIDVLVVDPPRKGLDPLFID…
1	fig|6666666.920385.peg.171	peg	1_210830_209499	210830	209499	-	Putative Dihydrolipoamide dehydrogenase (EC 1.8.1.4); Mercuric ion reductase (EC 1.16.1.1); PF00070 family, FAD-dependent NAD(P)-disulphide oxidoreductase			isu;Mercury_resistance_operon isu;TCA_Cycle isu;Mercuric_reductase isu;Mercuric_reductase	atgaaaaaggtaaagaatgttattattggttttggaaaaggcggaaaaacgctcgcaaaaagacttgcttctgagaaagaagaagttttagttattgaaaaatcacctgagatgtatggtggcacatgcattaatattggatgtattccttcaaaagcattaattcacggtagtgaaactcacatcccttttacggctgcagtcagtgcaaaagaccaaacagtttcccttcttcgaaataagaattatcacatgcttagtgacaatccactcattacagttgtagatggaacagctcgttttgtttcaaatatgattcttgaagtaacaagcgatgcgatggaaacatatcaaatcgaagccgaacggatttttattaatacgggatctgttcccatc…	MKKVKNVIIGFGKGGKTLAKRLASEKEEVLVIEKSPEMYGGTCINIGCIPSKALIHGSETHIPFTAAVSAKDQTVSLLRNKNYHMLSDNPLITVVDGTARFVSNMILEVTSDAMETYQIEAERIFINTGSVPIPPQSPTLQNSQYLIDSTQAMNLTKLPSDLVIIGAGYIGLEFASMFKAYGSNVTILDEKEVFLPREDREIANTIYDTLTDMGISINMDVTISAVDDYQDHALVTYITQDELHSIRASKILGAIGRKPNTDDLGLEHTDIKRDQRGAIIVDAHLKTTVPNIWALGDVKGGQQFTYISLDDFRIVEDDLFGDHQRTTENRTTVPYTLFITPPLSRVGLTEQQALEQNIDYQVFKQALSTIPKAHVSGNTKGLFKILIDRSTNQIIGASL…
1	fig|6666666.920385.peg.172	peg	1_211087_215646	211087	215646	+	hypothetical protein				atgaaaaaaagtaaatatcgcatggttatgacacttttatcagttagcctagcgataccattgttaccaattacaaaaattagcggggacaactctatgaaaatcatctcagtaaatgattatggtgcggatgcatcaggaatgaaagaaagtggaccagctgttaccaaagcacttgaggaagcaaaggcatttgatggaccggtcgaagttcagtttgatccaggaacataccgtataaccaaagagtttgcgcaaacgcgggaaatccacacatccaatacagacagtgttgattttccaaccaaacatattggacttttaatcgaagataaccataatctaacactcaatggtcaagggtcacaaatacttttcgaagggaatatgatggctttg…	MKKSKYRMVMTLLSVSLAIPLLPITKISGDNSMKIISVNDYGADASGMKESGPAVTKALEEAKAFDGPVEVQFDPGTYRITKEFAQTREIHTSNTDSVDFPTKHIGLLIEDNHNLTLNGQGSQILFEGNMMALGVVKSSNIKIHNLSWDFLVPTTSEMTVFDFDTENKTVDFFIPSYFNYEMQGNSILWKSEMDSSGNPYWTERNGHRNYGIQVKYPTEMMGRSYYANQDPFHGVSNIETLSSGLLRFTYNTKPQIDPVLGMNYQLLSNTERSTAGALVWESKDVTFEDVKISYMHGFGLLVQMSENVYFNRLRMETDIETGKNTSSYADGIHVSGSKGKIEITNSFFNNTHDDPINIHGTFTRVEKRISDTSLQLNYIHKQQGGFPQFYPGDKVVFYS…
1	fig|6666666.920385.peg.173	peg	1_215733_216122	215733	216122	+	hypothetical protein				atgggaatgaataaagaatttaatgccgttaaggaatttcatgagaaatttggacatccagtaaaaaatgagcctgtaatgatggatgcagatcgtgcagcgaaacgttatgcatggatgcttgaagaaattaatgaatttatcgaagcggaagatattgttgaacaggcagatgcgatgatcgatacaatctattttgctttaggaacgcttgtagagatgggaattgaaccagaaccactctttgaaattgttcaacatgcaaatatgagtaagctttgggaagatggtaaaccacattacaatgaagatggtaagaccattaaacctaagggttgggaagaccctcacaagaaattagaagatgcgattgaagcaatgaaaaaataa	MGMNKEFNAVKEFHEKFGHPVKNEPVMMDADRAAKRYAWMLEEINEFIEAEDIVEQADAMIDTIYFALGTLVEMGIEPEPLFEIVQHANMSKLWEDGKPHYNEDGKTIKPKGWEDPHKKLEDAIEAMKK
1	fig|6666666.920385.peg.174	peg	1_216158_216658	216158	216658	+	hypothetical protein				atgacaaagcgaattaaaacaacaaaacaagagattgcggattattgggcttcccaaatcgatgcgctgaacttgacggtatcttcgaaacaagcgggtacacactgttggcgatgtggtgtaaaaaaacgtttagaccgatgtcatattcttgcggagtctttaggcggattggatacgccatcgaattttgtattgctttgcaagcattgtcatatagataatcccaatatcagtaatcctcaaatcatttgggattggctgaaggcatattccgtaagctcagaacacgtgtattggtttgagcaagggcttcgagagtacgcatatatttataacgaaagcgtagatcggacattagttgattcgaagttgtttcaagaatattttcaagaacaa…	MTKRIKTTKQEIADYWASQIDALNLTVSSKQAGTHCWRCGVKKRLDRCHILAESLGGLDTPSNFVLLCKHCHIDNPNISNPQIIWDWLKAYSVSSEHVYWFEQGLREYAYIYNESVDRTLVDSKLFQEYFQEQMKNVSHHFGQPRNNPATIAGAIKLTMDEINKDR
1	fig|6666666.920385.peg.175	peg	1_216943_216668	216943	216668	-	hypothetical protein				atgaaaaaaaagtatttaattgtatttctaattattactaatttatgttctttaagctacattggttggaagcaatcacaacctgttccctacaaatctgagttaagagtctttgtagaagagatttcacggattaccggagaaagcccagatttgatcaaagatgaaatacgaacacttgcgaaagacaataatttaaataaaatggaagccgcacaaattcggcttcgagatgcaattttgtcgcaaaacgaacataatctatttcaagaataa	MKKKYLIVFLIITNLCSLSYIGWKQSQPVPYKSELRVFVEEISRITGESPDLIKDEIRTLAKDNNLNKMEAAQIRLRDAILSQNEHNLFQE
1	fig|6666666.920385.peg.176	peg	1_218864_217092	218864	217092	-	membrane-anchoring domain / Glycerophosphoryl diester phosphodiesterase (EC 3.1.4.46)			isu;Glycerol_and_Glycerol-3-phosphate_Uptake_and_Utilization	atgaaaacatttaaaataattgagacacttaagaaaagttttattcaaatcaaagatgacacattccgttatgtacttattattatcctcgcggaatcaatgtcgctactattaattaaacagattgcagatcgtgtgtttaaaattgcactgtttagagcaaacatcatcgggattacaaacgagaatttttgggaactattaggaagtcctacatcacttatattcttaattatgagtgtcctactcatcgcgatttttattttatttcaacttactgtaatcataaaatttgcgaatcgtccctatgaaaatcgaaaattgggaaaaaacgattttattaatccgctacgaaaaatattttcgtcgcaaattttactcatattagtttatatattt…	MKTFKIIETLKKSFIQIKDDTFRYVLIIILAESMSLLLIKQIADRVFKIALFRANIIGITNENFWELLGSPTSLIFLIMSVLLIAIFILFQLTVIIKFANRPYENRKLGKNDFINPLRKIFSSQILLILVYIFLIMPNANIGLTTNITSNVHLPRFVVDAVLENPAGLIAYTSAIVLAFILNIRLFFTPVIFITRDELSFIESAKESWALTKKRSFKIFQLVTVITLLTSAITIAGVFLLSIPMALVPDTKIQVAKITGALSVSMIFFFLAFTISYSSIFTLQATVVAYHEILGEKPYLREKNFAPKKHHLLVNIVMVVVFIVFGVNVYLNTPSDALTSSTKVVSHRGESVKAIENTLESLQIASTYKPDYVEMDIQMTQDGHLVVFHDNTLKRLSKQS…
1	fig|6666666.920385.peg.177	peg	1_219392_218946	219392	218946	-	Negative transcriptional regulator-copper transport operon			isu;Copper_homeostasis	atgaaacacacgaaattggtatcagattcagaatggcaagtattacgtgtattgtggacattagatcatgccacaagtcgtgaggttgccgaccattttaaacacgttaaaaattgggaacctgcaacaactaaaacattgattagccgtttggtgaaaaaaggttacgttaaagcggatactgaaggtaaagcttatgtctaccgtcctacaatgactgagcagcaaggaacacaaagtcgaattatggaagcatttgattcaatttgtgctcaagaagttgggaatacgttgcgaaatattatagatcactatgatctctcccaccaagataagaaaatgttgttggatgtgttgagcgataaaaaatctgttgattccgtcgactgtaattgcgtt…	MKHTKLVSDSEWQVLRVLWTLDHATSREVADHFKHVKNWEPATTKTLISRLVKKGYVKADTEGKAYVYRPTMTEQQGTQSRIMEAFDSICAQEVGNTLRNIIDHYDLSHQDKKMLLDVLSDKKSVDSVDCNCVVSCGCDQDNCTCKKA
1	fig|6666666.920385.peg.178	peg	1_219569_220210	219569	220210	+	hypothetical protein				gtgatcgaagtgatatttattgccatgtgtattaaaacagaaaaaaatcgagaacttgtgaaaaaagtggtgacgcaatgtagtgagattttgttgttaccaattgttgctgattctgttcggaaagttgatcaacattatcaaattgtgataacagatcattgtttcgcgcaatcgaaacatctaggattagatcaacatgtagtgtatcttgatgttcctatggtggatgatgtcctgaaacatacttaccatattccgttttgtccaaataaactttatcaatgcttgttgacgataattcaggagcaccgtccttggtcagattgtattgtgattgatggaaaaccctcacaacgtgtctgtgcagaggatatttattatgtagaaacagaaggc…	MIEVIFIAMCIKTEKNRELVKKVVTQCSEILLLPIVADSVRKVDQHYQIVITDHCFAQSKHLGLDQHVVYLDVPMVDDVLKHTYHIPFCPNKLYQCLLTIIQEHRPWSDCIVIDGKPSQRVCAEDIYYVETEGRKIAVVTKNGRFYSNRIFSIWEKLLSRFTFEHCYRGIMVNLKYVRAVSSSLLFLNDGTRLPISRRRYQRFYRNYNRLRKQ
1	fig|6666666.920385.peg.179	peg	1_220273_221274	220273	221274	+	similar to Ketopantoate reductase				atggatattttaattcttggtctggggacgattggaacgctttatggttccttgttttctcgtgccggtcataatgttgaacatttccttcgtgaaggaaaagaacatgtcgattgtgttcatgtgaagttacttgatggaagacttaatccaaaaggaaaagaactctcctacgactataaaattaatccatcaacaaaaaaagagtatgattttatttttgtcagtgtctcatcgggtaatctaaaggaagcaatggattgtttaagaaatgcgaaaattcatggaaccgtattactattcactggagtatggacagaccataagcgtctggatgaaattatgggtttctacaattatattttaggatatcctgtaggtggaggctcaatggatgag…	MDILILGLGTIGTLYGSLFSRAGHNVEHFLREGKEHVDCVHVKLLDGRLNPKGKELSYDYKINPSTKKEYDFIFVSVSSGNLKEAMDCLRNAKIHGTVLLFTGVWTDHKRLDEIMGFYNYILGYPVGGGSMDEEGVLKAVVNEYVMIESKSHARIQNYNLMMSLFKSCDITFEIPHDMLEWMWVRMSVSAAIVSTVALYGNLSFPGPSVEYVMTNSKALAHCIRTIRETLLIARGRGINMNHFKQEILPYKFPAGISGWGMKVKFKTSRIARESMKRHNNIDDLMYICYEVYQEGKRQCVPMPHFTENMQAMLVKLDEQEHIDQSLYNHITNL
1	fig|6666666.920385.peg.180	peg	1_221868_221311	221868	221311	-	Transcriptional regulator, AcrR family				atgccaaagattatacataatattgaagaagaaatatttgcgagcgcagagcatcttttttatttacatgactatgaagatgtaagtatgaaaatgattgcaaaggaaacaaacattgcagtcggtacactttataattattatcgtgataaagcgtcactgtatgctgcagtcgtgcataaaagttgggccgatacgtttgctcgtttgaaaaattgtattaccacagaggtcgactttaacgcaaaatttcggaaacgcttagaggttttatactatgactctgaaaaaagacatggacttggagtgcattttaaacgtgttcgtggaatgaatgccgaaagtttagaagatctacaaggttttgttcttacgaatattaaagaagtgttcaaagat…	MPKIIHNIEEEIFASAEHLFYLHDYEDVSMKMIAKETNIAVGTLYNYYRDKASLYAAVVHKSWADTFARLKNCITTEVDFNAKFRKRLEVLYYDSEKRHGLGVHFKRVRGMNAESLEDLQGFVLTNIKEVFKDMPIANPWVFDTEIITKLIYSLLSNLSFLIENYPLSKQDNIDFLYHSLIAFFQ
1	fig|6666666.920385.peg.181	peg	1_222007_222672	222007	222672	+	Peroxiredoxin, Bcp-type (EC 1.11.1.15)				atggaaaacaacagtacattcccattgttgggagaaaaatttcctacattaaatgtgaaaacgactcaaggtcaaatgactttaccggatgcatatgaaggaaaatggttcgttctatttagtcacccaagtgacttcacacctgtgtgtacaacagagtttattggatttgcgaaagcggcagatgaatttaatgcaattggggcagaactaattggtctatcaattgatggcgttcatgctcatatgaaatggattgaatggattgatgaacatgcaaatgttaagattccattcccaattattgctgatgaacttggacgtgcagcatcgcaacttggcatgcttcattctgcaatgggtacaaatacagttcgtgcagtctttatcgtagatgat…	MENNSTFPLLGEKFPTLNVKTTQGQMTLPDAYEGKWFVLFSHPSDFTPVCTTEFIGFAKAADEFNAIGAELIGLSIDGVHAHMKWIEWIDEHANVKIPFPIIADELGRAASQLGMLHSAMGTNTVRAVFIVDDKGVLRLTMYYPQEVGRSIDEILRATKALQTADKYSVAIPENWPNNEFIGDHGIVPPASTIADAEKRKAQANEGDTEYLDWWFVHKPIK
1	fig|6666666.920385.peg.182	peg	1_223312_222755	223312	222755	-	transporter accessory protein, putative				atgaaaaaaacattacttgtcctactcgtttcaattttcgtattaaccggttgcacctcaaataatctcatgaaagattataaaggtttcaccaagaaagatcaccactatgtaacaacagattccgaaacgattattaaaaatttagaagattctaaagaaggtatttactacattggctacgcagattgtccatggtgtgtcgcactcgtacctgaaatggaaactgttatcacagatttagaagcaagctacaaagaacaaggaatcgaaattaagcctgagattatgatgttggatgttcaaaattctgaatatagtaataacgacgacttaaaaaaacgattatctgattgggataaacaacttcctgaagcacttcgttcaaatggatatgta…	MKKTLLVLLVSIFVLTGCTSNNLMKDYKGFTKKDHHYVTTDSETIIKNLEDSKEGIYYIGYADCPWCVALVPEMETVITDLEASYKEQGIEIKPEIMMLDVQNSEYSNNDDLKKRLSDWDKQLPEALRSNGYVPFVVAIDKDGKVQTHLGTVDGHKPPVALTETQVKFLHLRLKNMFDGIDAHRN
1	fig|6666666.920385.peg.183	peg	1_223453_224256	223453	224256	+	23S rRNA (guanine(745)-N(1))-methyltransferase (EC 2.1.1.187)				atgacatattttaaatgtccgaattgtggacaagcattggaagaacaggatcgttcatacgtatgttctaagggtcatcagtttgatcgggccaagagtggttatgtaaatttgctcatgtctcaaaaagataaaatgaagcaacatggcgatgataagcagatggttcgtgcccgtagagattttttagataaaggttattatggattattgcttgagcagattaaaaatgtctttgataagttttcgtgcaagcaaatcttggatgcgggatgcggtgagtgttggtatacagaatcattactgaaacccgaaaggacggtttacggtgttgatatttcgaagaatgcggttgatttaggatcaaagcgtaattctgatttgacgctcgctgttggt…	MTYFKCPNCGQALEEQDRSYVCSKGHQFDRAKSGYVNLLMSQKDKMKQHGDDKQMVRARRDFLDKGYYGLLLEQIKNVFDKFSCKQILDAGCGECWYTESLLKPERTVYGVDISKNAVDLGSKRNSDLTLAVGSTFDLPLISDSFDGCLSVFAPFKIEEILRVLKEDGIFIQVFPLANHLMELKEIVYDKPYANDVDVKMYEGFQLLDVMQIKGPIEITSTEDILNVFAMTPYAHRTPKENIERLTQYSHLNVGLEFGLAIYRKETL
1	fig|6666666.920385.peg.184	peg	1_224253_224867	224253	224867	+	Pentapeptide repeat family protein				atgaaaagacctcaatttatcgaagagtttgtagtgagcaatgctcgagtgctattttcggaattaaaacgcaatacacggtatgaatcatgtttgatttatcaagatcacgcattggtaaaatgtgaacaagtttgttttagtaaatgtgaatttgagatggatgcttgtgatcgggcagagtttttagatgtcgtgtttgaccgttgtgacttaagcaatcattctctacaaaaaagttatctttatcgatgtgaatttctttcgtgtaagttaatggccagtgaaatttatgacagcaaagttaaagatgtcgtttttaaagatacgctaatgaattttatgaatttatcacaatcaagttttgagaatgttttgtttgatggatgtcgacttaat…	MKRPQFIEEFVVSNARVLFSELKRNTRYESCLIYQDHALVKCEQVCFSKCEFEMDACDRAEFLDVVFDRCDLSNHSLQKSYLYRCEFLSCKLMASEIYDSKVKDVVFKDTLMNFMNLSQSSFENVLFDGCRLNESSLMMAKYKNMKFKNCELTGLNLSDTRCNALDLTSCTFDTIVYSPSLIKGMRIRADQASALIGYLGLIID
1	fig|6666666.920385.peg.185	peg	1_224886_225284	224886	225284	+	hypothetical protein				atgagttttatatcttcgctttttaaaacacgaacacctaaacatattttagaggttcgcaatcaaaaagaatttataaattatttcttagaactattgccgttgttaggttatgattcgattcaagttcccgaatcaaaatatgcgcatggcgtcaatgttgttgcaaagaaagatgggatgcgttgtgcatttaaaatcgtatttaatcctagagaagtagggacagagccgatttcagaactcgcagctgcattagtgttccataaagcaaaaattggtattgttgttacaaacggtgcgttcactgaaaaagcagagcaatactcaaacattaaacgtatcaatctctgggatgtttatcacttagataagttagaaacaagattaaatttatag	MSFISSLFKTRTPKHILEVRNQKEFINYFLELLPLLGYDSIQVPESKYAHGVNVVAKKDGMRCAFKIVFNPREVGTEPISELAAALVFHKAKIGIVVTNGAFTEKAEQYSNIKRINLWDVYHLDKLETRLNL
1	fig|6666666.920385.peg.186	peg	1_225294_225428	225294	225428	+	hypothetical protein				atgaataaattagtgaataaagctgtgaaaaaggcgaatcgtaaaccatcaatgtttttggcggcgggattaatcgtaaccaatattgttcttatggcaattgttaaagaaggttctaaaaatgaagaggcgtaa	MNKLVNKAVKKANRKPSMFLAAGLIVTNIVLMAIVKEGSKNEEA
1	fig|6666666.920385.peg.187	peg	1_225727_228129	225727	228129	+	Leucyl-tRNA synthetase (EC 6.1.1.4)			isu;tRNA_aminoacylation,_Leu	atgtataaccatttaaaaattgagaaaaaatggcaaaattattgggatgaacatgaaacgtttaaaacagatgttcataactttgatttaccgaaatactatgttttagacatgttcccatatccatcaggaaatggactgcatgtaggtcatccacgaggatatactgccacggatgtaattgcacgttataaacgtatgaatggttttaatgtattacacccaatgggatgggatgcttttggtttaccagcagagcaatttgctttgaagaccggtaaccaccccaatgaatttacaaagcaaaacatcgatcactttaccgatcaaattaaaagtctgggactttcctatgattggagtcgagaaatctcaacaactgatccaggttattacaaa…	MYNHLKIEKKWQNYWDEHETFKTDVHNFDLPKYYVLDMFPYPSGNGLHVGHPRGYTATDVIARYKRMNGFNVLHPMGWDAFGLPAEQFALKTGNHPNEFTKQNIDHFTDQIKSLGLSYDWSREISTTDPGYYKWTQWIFTKLYDMGLAYVDEKPVNFCPELGTVLANEEVIDGKSEVGGFDVIRMPMRQWVLKITEYADRLLEDLDLVEWPDSTKEMQINWIGRSEGSNVIFKIADHDKEFTVFTTRADTLFGNTYCVLAPEHPFVKEITTAENIDEVNAYVEKVLHKSDLERTELNKEKSGVFTGAYAINPVNGKKVPIYIADYVLAAYGTGAIMAVPAHDTRDFEFAKKYNLEIIPVIEGGDIAVEAYTGDGIHINSGFLDGMGKDEAIETMQSWLV…
1	fig|6666666.920385.peg.188	peg	1_228209_228529	228209	228529	+	hypothetical protein				atgaaaagtattgttttggcctatggatatgtcattttggtcatgatgttgtttctttcgattgtgtcgttttctgttttcaaacgtgaatatcaacaaaaacgatttcaattccgaaatgctttggaaattctaatccaagaaatgcatcctgatgataatcttaaaactgtttttgcggaacttatgaatgatcaacatggtgaaatagtcgatctttcgtatcatttttatccaaagttgctgcaggttatatataaaacgaaagtaaggggattggatattgtatttggggaattgatgattgaggaggggttttaa	MKSIVLAYGYVILVMMLFLSIVSFSVFKREYQQKRFQFRNALEILIQEMHPDDNLKTVFAELMNDQHGEIVDLSYHFYPKLLQVIYKTKVRGLDIVFGELMIEEGF
1	fig|6666666.920385.peg.189	peg	1_228568_229209	228568	229209	+	hypothetical protein				atgatcgtaagttttattgaaataatgacgcggattcgatgtcggtttgaaaaagtttatcgccttaataccgatttaacacaacgtgaaaaaattgaagatcatcatttggaggaaatatcgttgccagaaaaaggcatcaacgaatttatgattcgtaataaggaaaatgtcatcggtcggtacgtgaaacttggacacacggtgtataaggggcaaatcgttgatcgacgtgactttgaacactttgatgatgctcgcggaaaaccattattgctacttgaacctgaagaagtgcttatgagtgcagaagcgtcgatggtgaatacaggaggaaacgtgttaagggcaggagattatgtaaacttaagcgtgaaactacgtgagtttgatggggga…	MIVSFIEIMTRIRCRFEKVYRLNTDLTQREKIEDHHLEEISLPEKGINEFMIRNKENVIGRYVKLGHTVYKGQIVDRRDFEHFDDARGKPLLLLEPEEVLMSAEASMVNTGGNVLRAGDYVNLSVKLREFDGGSRIMPLLKGVRVVNVRDRDGHEIEAGKQPSVFSFAIPQKIESIIHKAIEIGDLSVVICNGIPSVINDLQKEVVDHFNNIL
1	fig|6666666.920385.peg.190	peg	1_229340_230176	229340	230176	+	Type II/IV secretion system ATP hydrolase TadA/VirB11/CpaF, TadA subfamily			idu(1);Widespread_colonization_island	atgtggagaatttgctcacgtctatctaatattgtaaaccttccatttaatcaacaacatcctgttttggaaacggatttaaatgaattgcgcattagtgtcatccatccaagtgttacacgcttcttaagtgtctcaattcgaaagacaacgtttaaattgcgtttgagtgaaacctatattgaatcttcgtcatacatgagcatttctgctcttaaattcttaaaatacgcagtgcgctctaagtgtaatatcttagtaagtgggcttccaggggcaggtaagactgaattgattaagtttttggctggttatatcagtcgcgatgaacgaattatcacaattgaagattcctatgaattacatctaaaacaaatttatccacctttagatacagtg…	MWRICSRLSNIVNLPFNQQHPVLETDLNELRISVIHPSVTRFLSVSIRKTTFKLRLSETYIESSSYMSISALKFLKYAVRSKCNILVSGLPGAGKTELIKFLAGYISRDERIITIEDSYELHLKQIYPPLDTVEIKVDERFNYSQAIKASLRQRPNWLLLSEVRGSEIVDLLRCISTGASVMSTVHARSAMEIPDRIQQMTPINATEHINEQKISDAINIGIHIDLKISSGGIQRYVREIVVFTREGHYRLYTFKGKRLQTKIPELIKEKAELYGVKW
1	fig|6666666.920385.peg.191	peg	1_230170_230988	230170	230988	+	hypothetical protein				atggtagtagttttagtcattgtattcatatatatttatcgtaaccgtcatgattttatacaagcaataaaatgtgttagccaatatgaactttatacgggtatgtataaaacatatcaactttatctaattgcttttatcctacttgtttccatcgtatttattggaatactatttagacttaaaacacccctgattgccttgctcagtgcattttcgatatgttgtggtgttattctacttcatatattgtgttgctatcagaatcaaaaaaataactttcaatccttgtatctttttctaagttcaaacgcatcgttttttagaaattgggaaaaagtattaccgtgtttagagcacactgtagctactgaaccgtcctttaaatcttatacagac…	MVVVLVIVFIYIYRNRHDFIQAIKCVSQYELYTGMYKTYQLYLIAFILLVSIVFIGILFRLKTPLIALLSAFSICCGVILLHILCCYQNQKNNFQSLYLFLSSNASFFRNWEKVLPCLEHTVATEPSFKSYTDIILNDIECGTSLISAYKKISTHYLVVTLAVIMEMAETYGNAGLDHALLSYEEDLDQWKVYTEKLNQELLGMRLKVLLLTIMSIGIAYLSIGMLSETVEIVHSWFYQYAVTGFLIVILIVLMETMKGMKVSWICEEECID
1	fig|6666666.920385.peg.192	peg	1_230981_231706	230981	231706	+	hypothetical protein				ttgattagagtttgtataagtgttctctatatttttatagttcatatatttggagaacctttaatcgatttattttttctaaagcaatatcataaatttcaccgaattacgcgagttaatccttcacgtaatatgaaactacataaaaatctattgtatattttggctccttgcattttatgtggtggaagagcaattttatgtggtggtatgatgctcttatttattgaagtttcagtcttttttagagcataccgtaactataaaaaagaaatttcgatgcttctttatgaattcccaatgtggttaagggaactgcaatgcttattagcctataacacggtttatcaggccatcaagacaagttatgagattgcaccgaagtcattgcgctactct…	MIRVCISVLYIFIVHIFGEPLIDLFFLKQYHKFHRITRVNPSRNMKLHKNLLYILAPCILCGGRAILCGGMMLLFIEVSVFFRAYRNYKKEISMLLYEFPMWLRELQCLLAYNTVYQAIKTSYEIAPKSLRYSINELVKGIEMHPSSIDPYHAFLKDYDSLEVRRVMKVLHRVGTAGTDDATTRLNAMIAESHHWLMFSRNQKKEMKITQISAMGLVPLVGVGILFLLLMGLVVVSLMEGG
1	fig|6666666.920385.peg.193	peg	1_231742_231855	231742	231855	+	hypothetical protein				gtgcttgtggtaacagtaattgcgacgggtatgattgttttttcgaatgaatttaaagatgtgttgaaaacaacactccttaatcagtggcaaacaatgacaacacgtaattaa	MLVVTVIATGMIVFSNEFKDVLKTTLLNQWQTMTTRN
1	fig|6666666.920385.peg.194	peg	1_231855_232172	231855	232172	+	hypothetical protein				atgaagcaagcaattgaaggatacttacaaataatacttatgatggtatccatttgtgtattattttgtattattgacctaaatcataagcaaaacaacttggctttatgtaaggaacatgtgattaccagaatgaatcactatcatagctcggaaattcagacagcggatttagaaatgtgtaatggcacttcaattcaaactaaacgggaggcgggtcgttatcgggtaaagttgataaaaagtatttcactattttcaattgatttaccactaaaacttgaagattcaggtcttacatacatgatacagacgtag	MKQAIEGYLQIILMMVSICVLFCIIDLNHKQNNLALCKEHVITRMNHYHSSEIQTADLEMCNGTSIQTKREAGRYRVKLIKSISLFSIDLPLKLEDSGLTYMIQT
1	fig|6666666.920385.peg.195	peg	1_232243_233019	232243	233019	+	Pantothenate kinase type III, CoaX-like (EC 2.7.1.33)			idu(1);Coenzyme_A_Biosynthesis	atgatcttaacaatcgatgttggtaactcaaatacggtaatagttggttatgaaaataatcaaatagtttataaaaagagaatcattactgaaaaaaataatgttgtttcgtattacacgtcccatcttgaatcgctggaattcaatattgaggctgtggtcttatcaagtgttgttccaaacatcacaaatatgattgttgatgttttaacagaacaatttacttgcggtatctataatgtatcgattgataatattcaaaattttgaggtgaaattagataatcctaatgaaattggagcggattttattgcgaccgctgttggtgctttttcacagtataaaacgcctattattatcgctgacattggaagtgcatcaaaaataagtgtcattgat…	MILTIDVGNSNTVIVGYENNQIVYKKRIITEKNNVVSYYTSHLESLEFNIEAVVLSSVVPNITNMIVDVLTEQFTCGIYNVSIDNIQNFEVKLDNPNEIGADFIATAVGAFSQYKTPIIIADIGSASKISVIDREGAFSGGVIIPGIQTSLDALVHYIPHLPTVSLEVPPNVIGTNTHSCIQSGLTYGLVAQIQGLATRMEKELGMKCTKLITGGYAELIHDELPDFVHKPDLLSDGLRILYQNDYLKSTCVIDDNEY
1	fig|6666666.920385.peg.196	peg	1_233073_233873	233073	233873	+	hypothetical protein				atggtatttaaaatagtattattcatttttattcttatagtagttttagtgctctacggattactggaatactattggctcaaaacaaaacaaataaatataaaggattttaaagtaaaaaaagatattcctgaacaattaagagggaaaagaattgtgttcatttctgactttcaatttgatcatcgaggtcgtaattttctagaccatgctgcacaaaatgttgtcaataaaacgaatagtcttgaacctgacttagttatcttagggggagattacattcaccaaaagcatcgcagaaacaatcgcatttttgattacttaaaagaaattgaagcacctaaagtgggggtattgggaaatcatgattaccgtgatctcgaaacctcgctagaaggt…	MVFKIVLFIFILIVVLVLYGLLEYYWLKTKQINIKDFKVKKDIPEQLRGKRIVFISDFQFDHRGRNFLDHAAQNVVNKTNSLEPDLVILGGDYIHQKHRRNNRIFDYLKEIEAPKVGVLGNHDYRDLETSLEGLKYANVQVIKNEVVRFHGMNIIGVDDYKRGKIKLPKYDNSLNLLVTHNPDYAPKLDSDADIDFALAGHLHGGQLTFFGLYAPAANHSEYGQRYRYGIVHDENHSIYITSGVGGTVNLIPIRIFARPEIVVIDF
1	fig|6666666.920385.peg.197	peg	1_234003_234344	234003	234344	+	Transcriptional regulator, PadR family			idu(1);CBSS-1352.1.peg.856	atgcttagtagtgatgtaatgagaggatacaatgacacgattgttctttatattttgcgctcgaatgattcgtatggatatgagattggccaaaagattcaagaactttcgaaccgaaagtatactataaaagaaacaacgctctattccacattcgcccgtctcgaaaaaaacgggtatatcaaatcatatagtggtggagaagaaacaaaaggtcgtcaacgaacttactatcatattacagattcagggaaccaatactatcttgagaaatgttttgagtggaatctggtaaaggaaattatagatatttttacacaaaatcaggaggatacattatga	MLSSDVMRGYNDTIVLYILRSNDSYGYEIGQKIQELSNRKYTIKETTLYSTFARLEKNGYIKSYSGGEETKGRQRTYYHITDSGNQYYLEKCFEWNLVKEIIDIFTQNQEDTL
1	fig|6666666.920385.peg.198	peg	1_234341_235255	234341	235255	+	hypothetical protein				atgaatcaaattttagattatatcgaagtgatgtttaaatctctgccacaaacagacgaagttgaaagactcaaaatgaacatgacagactcgatggaattgaaatttaatcagtatattgaagaaggaaaacgagagtcagaggcaattggacttgtaattggagagtttggaagtattgaagaactcaaagaggcccttggattaaatgtggccgatgatgaagacatcgtttatcttgaaactgcgcgcgttgatgagtatcttagatttattagaagattcgcaatgatgatttcaataggggttgcagtaattatgattggaattggttcaacagagttttttgataatctgattattttctttctttctctcatcgtaggtgtgacgatcttt…	MNQILDYIEVMFKSLPQTDEVERLKMNMTDSMELKFNQYIEEGKRESEAIGLVIGEFGSIEELKEALGLNVADDEDIVYLETARVDEYLRFIRRFAMMISIGVAVIMIGIGSTEFFDNLIIFFLSLIVGVTIFVYYGMLYATYDDITDKGIVDSVQYQRLNQIQKNYQPFFIRSIVLGVALCIIAVFSVVYLEEFMHIKQYSSLLFMVITSLAVVLFINAGVNQTHITTLTTRHEWAKSKAGSARLNETLKREERIENITGILMGLAAMVYLVLGFTMNLWHPGWIIFPIVALVGELIASIKKE
1	fig|6666666.920385.peg.199	peg	1_235713_235264	235713	235264	-	Low molecular weight protein tyrosine phosphatase (EC 3.1.3.48)			isu;Protein_deglycation isu;CBSS-176280.1.peg.1561 isu;LMPTP_YfkJ_cluster	atgaaacacattttatttgtatgtctagggaatatttgtcgttctcctatggctgaaggtatatttaaaaatttatacggagatcaatatgttgttgggtctgccgctacaagttcttgggaacatgggaatcctgtacatcctggaacagcatctattttggaagagatgggggtttccactgatggattgtcttcaacacaaataaaaatcaacgatttttatgaatatgattatattattgggatggacaaaagcaatgttgaaaacatcttaaagattgcacctaaaggaaccgaacacaaagtttacctattcctagatcttgtagatgatttaaagggacaagaagttcctgatccttattatactggtgatttcgaagagactaaaaatctt…	MKHILFVCLGNICRSPMAEGIFKNLYGDQYVVGSAATSSWEHGNPVHPGTASILEEMGVSTDGLSSTQIKINDFYEYDYIIGMDKSNVENILKIAPKGTEHKVYLFLDLVDDLKGQEVPDPYYTGDFEETKNLILQGSHAWNQFLTKKE
1	fig|6666666.920385.peg.200	peg	1_236427_235726	236427	235726	-	LrgA-associated membrane protein LrgB			isu;Murein_hydrolase_regulation_and_cell_death	atgatttcactttataatagtccccttttcggacttgtgcttacttttggtgtctatcttggatctcaacaattacaaagaaaattcaagtcaccacttttgaatccactcctcattacatccttaacaattattgttcttctcaccgtgtttggtatcgattatgaaagttataaccaaggcggtaagtttttaaccgcactgattggccctgccacagttgcacttgcgattcctctttataataatctcgatctacttaaaaagtataaaaaacttgtgcttatcagtacactgacaggtgttatcgtacatgccctttgtattttagttctttctttagttttaaatctcgattcaaagatgatcgcaacagtaatccctaaatcggttacgacc…	MISLYNSPLFGLVLTFGVYLGSQQLQRKFKSPLLNPLLITSLTIIVLLTVFGIDYESYNQGGKFLTALIGPATVALAIPLYNNLDLLKKYKKLVLISTLTGVIVHALCILVLSLVLNLDSKMIATVIPKSVTTAIAADVALSLGGIKTLTICIVIVTGIFGAALAPIINKCFHINNPLAQGLALGTAAHAVGTSKAIEMGELQGTMATLSLILTGLVTVAMSPITLKIITAIM
1	fig|6666666.920385.peg.201	peg	1_236780_236430	236780	236430	-	Antiholin-like protein LrgA			icw(1);Murein_hydrolase_regulation_and_cell_death	atgaacatactaagtcaattatttttaattctcgcattttcttatgcaggtgaaacgattacaacactgctccacttacctgtacccggaagtattgttgggctttttcttttattcggcgcattacagttgaagcttattaaagtaaaacatgttgaagaatcagggtcgtggctaaagaataatatggcgtttctttttgttccagcaaccgtaggtattatgccttatttcgacattatccaaaaatcctggttaaatattacaatcattttaatcgtttcaaccttgattacgtatattgttacaggagttgttgctgagtttttaaataagagaggtgtacattaa	MNILSQLFLILAFSYAGETITTLLHLPVPGSIVGLFLLFGALQLKLIKVKHVEESGSWLKNNMAFLFVPATVGIMPYFDIIQKSWLNITIILIVSTLITYIVTGVVAEFLNKRGVH
1	fig|6666666.920385.rna.8	rna	1_237012_236937	237012	236937	-	tRNA-Lys-TTT				gtctcgttagctcaggtggtagagcaactgacttttaatcagtgggtcgtaggttcgagtcctacacgagacacca
1	fig|6666666.920385.rna.9	rna	1_237092_237017	237092	237017	-	tRNA-Thr-TGT				gccgacttagctcaattggtagagcaactgatttgtaatcagtaggttgggggttcaagtcctctagtcggcacca
1	fig|6666666.920385.rna.10	rna	1_237198_237123	237198	237123	-	tRNA-Val-TAC				ggaggtttagctcagttgggagagcatctgccttacaagcagagggtcagcggttcgagcccgttaacctccacca
1	fig|6666666.920385.peg.202	peg	1_237403_238893	237403	238893	+	Glycerol kinase (EC 2.7.1.30)			isu;Glycerol_and_Glycerol-3-phosphate_Uptake_and_Utilization	atgaagaactatattattacacttgatcaaggaactacaagttcacgcgctattattttcgataaagaatctaacattattgcgaaagcacagacggagacaacccagatctatccaaaacaaggatgggtagaacaagaccctatggaaatctgggcaactcaaagtggtgttcttaatgaagtcttagctcgggcagggataggtccagaggaaattgagacgattggcattacaaaccaacgtgaaaccactgtcgtatggaataaaaatacaggacgtccaatttataatgcgattgtctggcaatgtcgtcgtacggcatccatttgtgaagatttaaaacaacaaggattatcagactatatcaagaagaatacaggattaattattgacgcc…	MKNYIITLDQGTTSSRAIIFDKESNIIAKAQTETTQIYPKQGWVEQDPMEIWATQSGVLNEVLARAGIGPEEIETIGITNQRETTVVWNKNTGRPIYNAIVWQCRRTASICEDLKQQGLSDYIKKNTGLIIDAYFSGTKVKWILDHVEGARDQADRGELMFGTVDSWLLYNLTGGKVHATDYTNASRTLLYNIKRLEWDQTILKALDIPMNMLPKVFDSSHLYGYTNIQGYQIPISSVVGDQQAALFGQTCFNSGDVKNTYGTGCFLLMNTKEQFVESENGLLTTIAIGLDGKIEYALEGSVFIAGAVIQWLRDELGIIDDASDVEYFAQKVRDCGGVYFVPALTGLGAPYWDMDATGTIFGLTRGTNKNHIIRAALESIAFQSYDIMKAMEEDSKIKI…
1	fig|6666666.920385.peg.203	peg	1_239770_238943	239770	238943	-	hypothetical protein				atgatacgtacatgtgatgctatggatttggaagaagcaatggattatgcttggtctcatcaatcaaatcctttaactcaatcatttccaaggtataaaactaaatcagagttttcaaaaataataaaaaaatcgctttgtctcgctaagtataacgaaaataacgagattgtaggttttggggcatttatgattgctgaagatgattgcatcatgcaaaccgttgcaggtatttacgcttcagatgactttcatgaagttctacgctcttttgtggaatatttaaaacgtgctttccctaactatcagttactttgtggttttcccatttcaaatcaaacggctcttgaaacttacgatgacttcgatgcagtattaattgatgattgtactgttatg…	MIRTCDAMDLEEAMDYAWSHQSNPLTQSFPRYKTKSEFSKIIKKSLCLAKYNENNEIVGFGAFMIAEDDCIMQTVAGIYASDDFHEVLRSFVEYLKRAFPNYQLLCGFPISNQTALETYDDFDAVLIDDCTVMLLDVERIPKLKCATLHMEPLLESNEQRFKHHHDQVNPDIFWSADKIFRNKKPWLVFLEMSNQSVVGSITLKKYNRVYAEVFSFYSSMESAYEFLNRTVRYCADQGIEKILFFVDTENAIALAAATANGFREQDHYFSFKIML
1	fig|6666666.920385.rna.11	rna	1_240088_240015	240088	240015	-	tRNA-Gly-TCC				gcgggtgtagtttaatggtaaaactccagccttccaagctggctacgggagttcgattctcctcacccgctcca
1	fig|6666666.920385.rna.12	rna	1_240341_240268	240341	240268	-	tRNA-Gly-TCC				gcgggtgtagtttaatggtaaaactccagccttccaagctggctacgggagttcgattctcctcacccgctcca
1	fig|6666666.920385.rna.13	rna	1_240425_240350	240425	240350	-	tRNA-Lys-TTT				gtctcgttagctcaggtggtagagcaactgacttttaatcagtgggtcgtaggttcgagtcctacacgagacacca
1	fig|6666666.920385.rna.14	rna	1_240516_240433	240516	240433	-	tRNA-Tyr-GTA				ggggagatagcgaagtggctaaacgcgggtgactgtaaatcatctccttagggttcggcggttcgaatccgcctctccccacca
1	fig|6666666.920385.rna.15	rna	1_240606_240531	240606	240531	-	tRNA-Thr-TGT				gccgacttagctcaattggtagagcaactgatttgtaatcagtaggttgggggttcaagtcctctagtcggcacca
1	fig|6666666.920385.rna.16	rna	1_240689_240614	240689	240614	-	tRNA-Val-TAC				ggaggtttagctcagttgggagagcatctgccttacaagcagagggtcagcggttcgagcccgttaacctccacca
1	fig|6666666.920385.peg.204	peg	1_241910_240930	241910	240930	-	Phosphate acetyltransferase (EC 2.3.1.8)			isu;Pyruvate_metabolism_II:_acetyl-CoA,_acetogenesis_from_pyruvate isu;Ethanolamine_utilization isu;Fermentations:_Mixed_acid isu;Fermentations:_Lactate isu;Propanediol_utilization isu;Threonine_anaerobic_catabolism_gene_cluster	atggatttatttgaaggtttaaaagaaaagatttccgggaaagatattaaagttgtttttccagaaggtattgatgcacgaattattggtgctgcagtacgtttagcagctgatggactgtgtcatccaatcatattaggtaataaagaagtaattttatcgtcagcacaagatttaggtttcttgatggataaagtagagattatcgatccagaaacttaccctgaagacaaaaaagaagcaatggttgatgcccttgtggaacgtcgtaaaggtaaattagctaaagaagatgcttacgagtggattaaaaatgttaactactttggaacaatgttaacatatatgggtgatgcggatgctatggtgagtggtgcaattcactcaacaggtgatacg…	MDLFEGLKEKISGKDIKVVFPEGIDARIIGAAVRLAADGLCHPIILGNKEVILSSAQDLGFLMDKVEIIDPETYPEDKKEAMVDALVERRKGKLAKEDAYEWIKNVNYFGTMLTYMGDADAMVSGAIHSTGDTVRPALQIIKTKPGVSRTSGAFIIFKRHESYLFSDCAININPNSQELAEIAVESAKTAELFDIDPIVSLLSFSTKGSAKSDEVDKVVEATRIAQELAPEYQIDGELQFDASFVPTVAQLKAPESNVAGNARVFIFPDLQSGNIGYKIAQRLGGYEAIGPILQGLNKPVSDLSRGCVEEDVYKLAIITAAQTLIK
1	fig|6666666.920385.peg.205	peg	1_242831_242004	242831	242004	-	Leucine-rich protein				atgacatttaacgacttacaaaaactctacccaagtgctcgtatgagccaaattaataatgcctctgaaaatgagtttgtacttcatgatgggcatcaatattttatgattaacacctcactcctaaataaaacagagaaagatttactatctttaatgtttaaagaagaagatcaaaagtctatttggtatcaacaccttatcaatggagaagcattaaataatacttccaacaaactctaccatttcgttcatttccacgtgaaatatttaaaccaaaatcatgacttatggttaaaaacattccaacacttctttactgcaccccttgatgctttctatattaataatcattccggtatcattgtcttagattcacgcaattatgatatcgaatca…	MTFNDLQKLYPSARMSQINNASENEFVLHDGHQYFMINTSLLNKTEKDLLSLMFKEEDQKSIWYQHLINGEALNNTSNKLYHFVHFHVKYLNQNHDLWLKTFQHFFTAPLDAFYINNHSGIIVLDSRNYDIESLEGFIAALDDDFSTNTSLYIGADRMIHDDLISLFKEETFLFHKSGYPTRINNFANTYLKAYVTPKIRSSSIGSSIRQLILSQDDMVETITCMWNHEGNVTSSAQALFIHRNTLNYRIDKFNELTGLSLRHLDDLLLAYLLIV
1	fig|6666666.920385.peg.206	peg	1_242928_244031	242928	244031	+	Maltodextrin ABC transporter, ATP-binding protein MsmX				atggcaaatattagcttaaagagtatttataaacgttatgataaaaatgatcatgatacggtagtggattttaatctagaaattcaagatcaagaatttattgtgtttgttggtccatcaggatgtggtaaatcaacaacattaagaatgattgcaggtttagaagatattacttctggtgaattgtggattggtgatcgtttggtaaatgatgtcgaaccaaaagatcgtgatattgcgatggttttccaaaactacgctttatatcctcatatgacagtatatgataatatggcatttggtcttaagattcgtaagacgccgaaagatgagattgataaggctgtaaagaatgcagcagaaattttaggtttagacacatatttagatcgtaaacca…	MANISLKSIYKRYDKNDHDTVVDFNLEIQDQEFIVFVGPSGCGKSTTLRMIAGLEDITSGELWIGDRLVNDVEPKDRDIAMVFQNYALYPHMTVYDNMAFGLKIRKTPKDEIDKAVKNAAEILGLDTYLDRKPAALSGGERQRVALGRAIVRDAEVFLMDEPLSNLDAKLRVAMRAEITKLHQRLKTTTIYVTHDQTEAMTMADRIVIMKKGIVQQIGTPKEVYNSPNNVFVAGFIGSPAMNFFNGRIENGRFIASENLNVPIPEGKYKVLQDNGYEGKEVIFGIRPEDIHDEPLVLDSQPESIVKALISVSELLGAETMVHASIDVQDFISRLGVNEAYSSGQEVELSMNLSKGHFFDIDSENIIK
1	fig|6666666.920385.peg.207	peg	1_244085_244387	244085	244387	+	hypothetical protein				atgaaagagtataaaaatattatctatatagcattgggtttaattctttctgcaattacttacggattaagctttattttacctttcgatttttatgcgatgttagaatttttggcgtcgttagttttattagggattgtgctggttggacttggtaatgtgattattgggagtaaagagaagaaaaatccaaatagtaatcataaaaagcaacgccaagagttaataagtgtttcaacagatatgttttttatcgtattaccaatgttggttcttattgtatataattatgtagtacgataa	MKEYKNIIYIALGLILSAITYGLSFILPFDFYAMLEFLASLVLLGIVLVGLGNVIIGSKEKKNPNSNHKKQRQELISVSTDMFFIVLPMLVLIVYNYVVR
1	fig|6666666.920385.rna.17	rna	1_244536_244610	244536	244610	+	tRNA-Gln-TTG				tgggccatagccaagcggtaaggcatcacactttgactgtgacattccctggttcgatcccaggtggcccagcca
1	fig|6666666.920385.peg.208	peg	1_245355_248438	245355	248438	+	hypothetical protein				atgaaaaaacaaagtacttatgctaaaaaatcattggtaatcgtgttatgtcttatgctcggcgtgggaaccgctcaagttgcgtttgcaaatgaagatactgaatttatttcagaagattccgttgtagtaacagagccaactgatcaaaagcaagaagaaaccacagaagttgtagaagaaaacgaaactacagaaggtgaagattctgaagagtcagaacaagtagtagaagtggaaaaaaaagaaatcgttgaaacagttgaggaaacgacttctgacgaaacaaaaacagaagaaacagtagaaggttctacagatgttgaagaagttgaaaaaacagaagaaactgtaaaagaagcaactaaagatgacgctaaaaaggttaaagcagttaaa…	MKKQSTYAKKSLVIVLCLMLGVGTAQVAFANEDTEFISEDSVVVTEPTDQKQEETTEVVEENETTEGEDSEESEQVVEVEKKEIVETVEETTSDETKTEETVEGSTDVEEVEKTEETVKEATKDDAKKVKAVKYNLGAIKNKTELEAAFAGALEGDVITLATDFVAEDITLKAPNANIVFDANNVTLKNSTLEIVTENNKTITIKNLIMDGSGHTGNLLRINNQVGIVNLTNATFTNNDGTPIHADIKAGTDFNIDGVLISNNLGRVGGSAIQIAENSGGTINITNSTISNNTGKTGGYSSGAIGSKFFYGNISIENTVFSGNHNDSVNTGVFGGGGGAIAFHYFRGNMTIKQSYFKGNKAGGDGHSETYDGGAIYIFDGRDGATVDIDQTTFAYNEAK…
1	fig|6666666.920385.peg.209	peg	1_248601_249509	248601	249509	+	ABC transporter, ATP-binding protein				atgaaattagaatttaatcaaatcaataagttttttgacgaacatcatgttcttaaagatatttcttttgaagttaatagtggccaaatttttggttatcttggacgtaatggtgctgggaaaacaacatcaattcgaattttgatgaatgttttcaagtcgaattcaggttctattacgatggatggaaaaccattcaatcctgaagattaccggataggctatctacctgaagaacgtggtatgtattcgaaaacaaaggttattgatcaacttgtttactttgcaatgcttcgaggtgccacacgtgatgaagcgatgacttctgtggcttactgggcaaaacaatttaagattgaagagtatctcggtcgaaaattagaaaccttatcaaaaggg…	MKLEFNQINKFFDEHHVLKDISFEVNSGQIFGYLGRNGAGKTTSIRILMNVFKSNSGSITMDGKPFNPEDYRIGYLPEERGMYSKTKVIDQLVYFAMLRGATRDEAMTSVAYWAKQFKIEEYLGRKLETLSKGNQQKVQITQAFLNDPDILILDEPFSGLDPVNSQVFQDALTDYIADDKIIIFSSHQMSYVETFCDDIAIINEGSIVLNGSLNSIKKELGKDKIRIQARNYNTKELMEKLRTDLVSVESDEKSVIVSLSKELSKKSWMTSIIESDIDLKLLSDYEPSLQDIFVAKVGDHHE
1	fig|6666666.920385.peg.210	peg	1_249502_250737	249502	250737	+	ABC transporter, permease protein				atgaataaactcaaaacggtttttaaatttgaatttttagaaatgttgcggaaacgtagtgttaaagtaacgactctaattttatgtattgcagtgttgttgataacatcagtgccaacaattcaatctgtgtttatggatgaaaaatcagatgagacacagacaagtgaagttgtcccagaggaacgaaatgaatggggatttatttttgaagataattcagtcgataaagagaagtttacagtgcttcttggactggatcagcttaaacaatttgattctgaagacaatatgaagactgctcttcttaataaagaaattaaaaagggatatattgtttacaatagtacatcttataaagttctaacaattgataaggatatgttcggttttgaggat…	MNKLKTVFKFEFLEMLRKRSVKVTTLILCIAVLLITSVPTIQSVFMDEKSDETQTSEVVPEERNEWGFIFEDNSVDKEKFTVLLGLDQLKQFDSEDNMKTALLNKEIKKGYIVYNSTSYKVLTIDKDMFGFEDSIIEDTLKTMAIDENFKGSNIDVSDARNAMNVSITSEIEAIGKDSSQGFFIAYVILFAMYMLILFFGQSVATSVAREKDSRTMELLITSTDPKVLILGKVFAMGAVGLLQVGTILLSVFIGFMLNKVNYDPDILMMVQGSLTVSTALVYFVFSVAGYILYLYIFAALGSLISKVEDVSSATTPITVLFVIAFFIASSSLSAPDSQLTIISSYVPFVSLFTMPIRFMLTSVNWIEIVISMAIMILSTLVIAKISVYIYRFGSLNYGN…
1	fig|6666666.920385.peg.211	peg	1_251575_250790	251575	250790	-	L-Aspartate dehydrogenase (EC 1.4.1.21) homolog				atgaaaaaattaaaattagcgttaattgggccaggatttctcaacgatatcgtagctcaagcttgggtagatggttatcttcctgaatatgaacttgttggagtattaggtcgaaacccaattcgtaccgctgcattcgcaaactactatggttgtaaagcatgttcaacaattgatgaactaatggcacttgagccagactatacatcggaagcagcttctgtaaaatcagttgttgactacactgaaacagtactacgttccggttcaaatctagttgtcttatcaattggagcatttgctgatgcgacattttataatcacgtacaagaagttgcgcgtgagacaggtaaaaaagttcatatcgcaagtggagcagtaggaggatttgatatttta…	MKKLKLALIGPGFLNDIVAQAWVDGYLPEYELVGVLGRNPIRTAAFANYYGCKACSTIDELMALEPDYTSEAASVKSVVDYTETVLRSGSNLVVLSIGAFADATFYNHVQEVARETGKKVHIASGAVGGFDILRTATLMSPVNVKMTGMKSPRALVHTSLNREGLIDTQEPVEVFSGTTKEAIAALPTHVNVSVAIALASAGPENTTLKINAIPGYVGDEHRIMLEGEEIKTDLKIYSRTSRVAGWSIVAVLQNIVAPIVF
1	fig|6666666.920385.peg.212	peg	1_252206_251667	252206	251667	-	hypothetical protein				atggaaaatcacgtaattatctatcaaacaaaagagcccaaacttcatacccttgatgcttgtattcaagattttacgaaacgatacaaactcgataacacttggtatctttataaaactgcaaatggaaaacccattatcctaaacaatgatttttactatagtaaaactattactgcggcattttccacctacgcattcagtctgaatccaatcagtattgacatccaaaaattcgaagagaatatagacttcttgaaaatcgcaaatcggttttaccatcacaaagaagctgagtatgtaaaacatcacggtatccaaagtttctacgaaatctggtgtcttaaagagtgttatataaaattttttgatcttcgtatcgaaaaagattttcaacat…	MENHVIIYQTKEPKLHTLDACIQDFTKRYKLDNTWYLYKTANGKPIILNNDFYYSKTITAAFSTYAFSLNPISIDIQKFEENIDFLKIANRFYHHKEAEYVKHHGIQSFYEIWCLKECYIKFFDLRIEKDFQHFSVLELLENRVKNLFYTPLPINSEYYGSLLTETPTTFEFVSIKTND
1	fig|6666666.920385.peg.213	peg	1_252342_253856	252342	253856	+	Long-chain-fatty-acid--CoA ligase (EC 6.2.1.3)			isu;Fatty_acid_metabolism_cluster isu;n-Phenylalkanoic_acid_degradation	atgaatcatatattaaagcatctcgaattaagtgcagaacgttatccagataaagtcgcagtcattgaaccaaatcagacaataacttatgaaaatctgaataataaggctcgtatcgcggcaacatggtttataaatcaatttgaaatgaataaaccgattgttatttttaaggagaaggggattgatacactttctttaatgtttggtacagcctatgcatgctgtccttacgtaatcatagatccatcacaacctaacgagcgtatcatttcaattctaaaaacattaaaaacgaattatattattggcgatgatgatcaaaaagatcgtattgaaaaatttggtccaaaggttaaatttataaatattaaaacagtgttttgtggaaaatcagag…	MNHILKHLELSAERYPDKVAVIEPNQTITYENLNNKARIAATWFINQFEMNKPIVIFKEKGIDTLSLMFGTAYACCPYVIIDPSQPNERIISILKTLKTNYIIGDDDQKDRIEKFGPKVKFINIKTVFCGKSEDSLIENRLSSHISTNPLYILFTSGSTGNPKGVVVSHQSVIRFIRDFTDKFRFSSHDVIANQAPFDFDVSVKDIYSSIMKGSTLVLIPKSYFTNPVTLLDFICESKATVLTWAVSALCLVSQLKGLSYRKPNQLRQIMFSGERMPIKHLEKWREACPNTEFVNLYGPTEITCNCTYYVLESQREYAEELPIGIPFYDDEVFLLNEKDELVKDSEMLGEICVGGLSLALGYFNNQVQTDRVFVQNPLNPYYRDIIYRTGDLGYYNKNG…
1	fig|6666666.920385.peg.214	peg	1_253853_255025	253853	255025	+	Diaminopimelate decarboxylase (EC 4.1.1.20)				atgaatctgaaagaactgtgtacatctaacaatgaactcaaaacaccatgttatatcttcgatgttgattttttagaagaacatgtcaaagaaattaaggcatcattaccgaataatacaaagttatgttatgcaatgaaagccaatccgtttttagttggtattctcgacaaaatggtggattcatttgaagtatgctctcccggagaataccgaatttgtcaaaggaataatatttccaatcgaaaaattattctttctggggtttataaaaattctgaagatatcagggagattatacagatggaagagcaacccatctataccgtcgagtcaatgaaacaaatggaattactcaacgatttatcaactgagtatcaaaaacagataaacgtaatc…	MNLKELCTSNNELKTPCYIFDVDFLEEHVKEIKASLPNNTKLCYAMKANPFLVGILDKMVDSFEVCSPGEYRICQRNNISNRKIILSGVYKNSEDIREIIQMEEQPIYTVESMKQMELLNDLSTEYQKQINVILRLTSGNQFGMDAPEIERVLDQTNRYRFIKWHGIQLYSGTQKHKLNKVLGEIESLKSYIETLRSRYQISLPCLEFGPGLGVQYFESDKPTLSVSEFSSVLRSINYDGTIVLEMGRIIVAACGTYLTRVVDIKTNDMKHYAILDGGIHHVSYYGQFLGMKCPSIERIDMEKSPGLHAQWNLCGSLCTVADVLIKDYETPLALNDVVAFKNVGAYSITEGISLFLSRDLPQVNLYRKQTGIEIIRDTIEIDRLNSVKEK
1	fig|6666666.920385.peg.215	peg	1_255028_255258	255028	255258	+	hypothetical protein				atgaataaattacttgaaattttagaggatattaaaccgaacatcgattatgaaaaagaaaatgagcttgtagataaacgaattcttgattcgttttcaatcctcacattggttgcggaattggaagattcctttgacattgaaattccgtatgatgaaatcaaaccgaataattttaatacactcaagaatatgtgggaaatggtaagtcgtcttagcggtgaaaactaa	MNKLLEILEDIKPNIDYEKENELVDKRILDSFSILTLVAELEDSFDIEIPYDEIKPNNFNTLKNMWEMVSRLSGEN
1	fig|6666666.920385.peg.216	peg	1_255258_256775	255258	256775	+	Probable poly(beta-D-mannuronate) O-acetylase (EC 2.3.1.-)				atggcatatcataattatatttatctcttcctgtttttaccgattgtaatgattgcttatcaattgtgcaataaaaaatatcggtacttagtaatgcttcttggaagcattactttttatctcttaatgagctcaaaattaattgtatatttgctgcttattagtctatcaacttatgtcattgggctaggcttatctcaatcgaaacaaaagtataaaagactcctactgtgtcttggtattctcattccattagggattttgacggtcttcaaatattacaactttatcggagaaaatcttaattctgttataaagggattcgaattaaccattccatatcgaaagtttattcaaccaatcggtgtttcatttttttcattacaagcaataagttat…	MAYHNYIYLFLFLPIVMIAYQLCNKKYRYLVMLLGSITFYLLMSSKLIVYLLLISLSTYVIGLGLSQSKQKYKRLLLCLGILIPLGILTVFKYYNFIGENLNSVIKGFELTIPYRKFIQPIGVSFFSLQAISYLVDVKMGKTKAEQNPLKILLYLSFFPTIIEGPIARYDQVIPQLSAGEAITYSSLTFGLQRILWGLIKKIVIADRLDPFVGSVFKNVDTNGGVVILIAILAYTLQLYSEFSGTMDIVLGSAEIFGVKLPENFNQPFFSRSASEFWRRWHMTLGGFFKDYIFYPISLSKFNRKLTKSLKAKIGKRYSRLVPTLGALLLVWICNGLWHGAQWQYLAYGMYYFVIIALGMILEPIFSVFFHKTKINRESRILDGFRWVRTMVIVNVGMML…
1	fig|6666666.920385.peg.217	peg	1_256784_257734	256784	257734	+	hypothetical protein				atgaaaataattagatcaattttgtttacccttggttttattgctatattatttacaataacacctctttttgctccctatgaaatcgaccaatttgccaaaggaaacagtacagcatttaacggcatttttgcggaagataccaatcgtcttgatatgcttttcacgggtgatagtgaatcatttacatctttcatgccaatgcgattttgggaaaaactcggtattaaatcgtacaatattgcagtcgcatctcaaaatttagcagatggtcataagacaataaatcatattattcaaaagcaaaatccgaaattgattgttttagaaacaaatcaagtttataccaatattggaggacttgcgaatcttgtggacaaatcgatgacaaatacgttg…	MKIIRSILFTLGFIAILFTITPLFAPYEIDQFAKGNSTAFNGIFAEDTNRLDMLFTGDSESFTSFMPMRFWEKLGIKSYNIAVASQNLADGHKTINHIIQKQNPKLIVLETNQVYTNIGGLANLVDKSMTNTLANVFPILNYHDNWKQILSLQKAQSVEIKRNPLKGWRINRKENAYEGGPYMHKTLEEREIPTLNRHYLDEIVSLCKEHNIQLLLVSVPSPRNWSYEKHNGVSNYAKENQIPFLDLNLEADSMGINWQEDTYDKGDHLNIKGAEKVTKRLVEYVGQNYQIKSEYTEAEQDLWKKDFDAFIQQINP
1	fig|6666666.920385.peg.218	peg	1_257830_258525	257830	258525	+	Two-component transcriptional response regulator, LuxR family				atgaaaaagatacttatcgttgatgacgacaaagaaatcagagatttaatgaaacgttatttagaaatcgatggttatgaggttgtagtagcttcagatggtcatgatgcaatgcgcgcgctcgatgaaagcattaagctcgtaattttggatgtgatgatgcctgaaataactgggtttgaggtgagtgaggcaatccgaaaacattacaatgttcctatcttatttgtttccgctaaagccacagaacaggataagtttgttgggttttctgttggaggcgatgattatctaagcaaaccattttctttttctgagctaagccttcgtgttaaatcactcttaagacgctatattcagtatgatcgagcaacagaaaatgcattggaacagaataaa…	MKKILIVDDDKEIRDLMKRYLEIDGYEVVVASDGHDAMRALDESIKLVILDVMMPEITGFEVSEAIRKHYNVPILFVSAKATEQDKFVGFSVGGDDYLSKPFSFSELSLRVKSLLRRYIQYDRATENALEQNKVNTIDSITIDLEKGITLKDGLPLDLTEREFRILKLLATNRGKIFSIQSIYENVWQDEYLYSSANTVMVHIRNLRKKIENCPENPKIIKNIWGRGYKID
1	fig|6666666.920385.peg.219	peg	1_258518_259834	258518	259834	+	Two-component system sensor histidine kinase				ttgattaaacatcgtacacagtcactcacgcttggattaaaaatatttctcattacggttggttcaatcatggcgtcgttgttagtatttgtaatcacaatcacggtatctattgatccaattgctacatatgtgaaaggtgaggaacggattcactcaagaatgcttaacgataagcaggatctacaacactacattattgataacgatattacgccaatgaatatcgaagatttgagtccgtggttagaaaatcacaaatatatgattatctatatcgtggatgtggataacaataacattgtgtatacaaacgatgatctttttgtaagtaaagaactagagattgccgggaatacatcacttgaatcgacgatgctatatatcggtggcaagtat…	MIKHRTQSLTLGLKIFLITVGSIMASLLVFVITITVSIDPIATYVKGEERIHSRMLNDKQDLQHYIIDNDITPMNIEDLSPWLENHKYMIIYIVDVDNNNIVYTNDDLFVSKELEIAGNTSLESTMLYIGGKYFYIDMLYSVRAEVENYATYLALILSSITFLLVFYYGIRNITKRVKQLTNEIEIIGAGTPNSFISDKGNDELGRLSFEINALITELSQKNQELVISENALKELVTSLAHDLRTPLTSLIGYITLIKLEAQSEDIEDLANRCEQKALQMKTISDELFSLFSTLSLNEDSELPLERVHVQDFMEGAADRLKSDLNLKDFEVVIHQTVNEEHHYVNLNIYYMDRLFENIISNVLKYAEPKSTIKIEITIENSSCTLEIENAIRVDQVTEE…
1	fig|6666666.920385.repeat.11	repeat	1_259859_260898	259859	260898	+	repeat region				ttcttttatcaaatctcaaccgcaccacttttacttttattaaagtctatctcataggccgttttgaagtcaaatatttttcgcggcattgagttaattttgaagcaaatatcatcaagatattgttgcgctatatcatacattgattttccttttggtataaaccttctcacgattgcattggctcgttcattggttccacgttgaaaagaacagtacggatcacacttatatagtttcacacccaaccgcttggctgtaattcctagtgttttaaattcaagtccattatctactgttatcgattttgttgttatattgttttcttcaataaatttccgaattaagtttgatgtgtaatagtcatatctatattctgctttaataagccagatcatt…
1	fig|6666666.920385.peg.220	peg	1_260805_259867	260805	259867	-	Transposase				atgaagtataaacaattagataaaaaaatgaaagaccaaattgatattctattaagcatcggctattctatgcgcaaggcagcacgtaaactcaatatatctcattctacgatttctagatataaaaataatgtctataagaaacgaacgattgatattcgagacaaatattcccacttaatcgaatatcttcattctcactatgatcctaaagttcattcggtagaagtatgcttgagtaactataaacgatatcatccatataaaccgtgcgttacatcgcagcaagtctataactggattaaccaaggtaagcttgaaataaagccaaatagaatgtgctataaacgtcgaaaacgtaaaaagagaattagtggaatgatgaatcacttgaaatgg…	MKYKQLDKKMKDQIDILLSIGYSMRKAARKLNISHSTISRYKNNVYKKRTIDIRDKYSHLIEYLHSHYDPKVHSVEVCLSNYKRYHPYKPCVTSQQVYNWINQGKLEIKPNRMCYKRRKRKKRISGMMNHLKWNLEEKTVLPISLRPKYIEERNEIGHLEIDSIIGKKHETAAIISIVDRCSRMIWLIKAEYRYDYYTSNLIRKFIEENNITTKSITVDNGLEFKTLGITAKRLGVKLYKCDPYCSFQRGTNERANAIVRRFIPKGKSMYDIAQQYLDDICFKINSMPRKIFDFKTAYEIDFNKSKSGAVEI
1	fig|6666666.920385.peg.221	peg	1_261244_260927	261244	260927	-	hypothetical protein				atgaaatcatcatattttgacggatcaatttggtcctatattggattacagttagttaatattattatcgcaattttcactttaggtttaggtacaccttggattctcgttcgaacctatcgttgggagtcagaacatacagttatcaatggacaacgttttcgctttaacggtgactctgtaagtctatttggtcactgggtcatatggtggattttgactctagttacatttggattatatggaattattgtacgcgtaaaacttatctcgtggcgtgtcgagaatactgaaatgcttggtaactacgaatattag	MKSSYFDGSIWSYIGLQLVNIIIAIFTLGLGTPWILVRTYRWESEHTVINGQRFRFNGDSVSLFGHWVIWWILTLVTFGLYGIIVRVKLISWRVENTEMLGNYEY
1	fig|6666666.920385.peg.222	peg	1_261546_261259	261546	261259	-	hypothetical protein				atgagcacatttttcaaattaaattggttagtctttgtagtgaccatcgcaatactgtttgcagggtattatgctgagaagaaaaaacatatcatcagccaccaattcggtattgaaatgaaaagtttttatggattaatcgctttattaggtattattatcgcaattataaattatgttgcgattgtgatctttggttcatggcaaaccatgatcttcgctaccctcataacggtagctcttggatcagttgtattttactttttaaaacatcgaaataaaaaatag	MSTFFKLNWLVFVVTIAILFAGYYAEKKKHIISHQFGIEMKSFYGLIALLGIIIAIINYVAIVIFGSWQTMIFATLITVALGSVVFYFLKHRNKK
1	fig|6666666.920385.peg.223	peg	1_262508_261561	262508	261561	-	Choloylglycine hydrolase				atgtgcacaaacatcacgttaaaaagtactcagaatcattttttaatggctcgaacaatggatttttcattcgaacttgatcctgaaatggttttaattccacgtaacattccacttcattttacttatttagatcatgaggtctcaagtcattatgcttatctcggactcgctaaaaatattggttcttacgcattagcagatggaattaatgaacatggacttgcggcagctgctttatattttgagggttatgcaagctatgaccaagagtgtgtacccaatcaatcgcttgcaccacacgaagttgtcatgtgggcacttgcgcagtgcaagaccattaatgatgtacgtcttatgtttgagcagcatccgattacacatcatgttattgaattc…	MCTNITLKSTQNHFLMARTMDFSFELDPEMVLIPRNIPLHFTYLDHEVSSHYAYLGLAKNIGSYALADGINEHGLAAAALYFEGYASYDQECVPNQSLAPHEVVMWALAQCKTINDVRLMFEQHPITHHVIEFLGIVPPLHWVFQDAEGASIIVEPTELGIQIHDNQIGVLTNSPDYTWHLTNIRNYIGLDPGQVEPRTLYGKEFKPFGQGSGTFGIPGDLTPPSRFIKALYSKLSAQKPNTDKELIITANHILNGVDIAKGNVITQRKTIDYTQYMSFMVTSTQTYAYRTYDSYSTHSYCIHDFNLDQSELIKI
1	fig|6666666.920385.peg.224	peg	1_262725_264419	262725	264419	+	Sodium-dependent phosphate transporter			idu(1);NhaA,_NhaD_and_Sodium-dependent_phosphate_transporters	atgatattaatcggagaagttgcacagttttcagatatcgcatttaatgtaatacttggtggttttggaatgtttttattagggatcaagttgctaggggatggttttaaagatgcagcaggatcaaaaataagagattatattgaacggtataccggtaatttactctccgcaattctggtgggaacggtaatcacggcacttatgcagtcgagtacagcggctactgtaatttcaatcagccttgttcgtgcgggattgatgagtcttgaggcagcaattggaatttctgttggcgcgaatttaggtactacggtaacggctttgatgattggactgaatatagaggccatgggttattattttgtcttcattggtgccataatccttcttacgaag…	MILIGEVAQFSDIAFNVILGGFGMFLLGIKLLGDGFKDAAGSKIRDYIERYTGNLLSAILVGTVITALMQSSTAATVISISLVRAGLMSLEAAIGISVGANLGTTVTALMIGLNIEAMGYYFVFIGAIILLTKKRYKSVGQIFFGLGITFVGLELMSDQLIILQDVPQFEAYLVKMSDNPWLALLAGTIGTAVINSSMAVIALVQKIYAGGGMSMVAASAFVYGSNVGTTLTAILASAGGSVSTKRAGWFHALYNVIGALITMLFIYPYSNFILYLNGKMGGSPEMAVGINHFVFNLIWVVGIIPFIPACIRLLKILIPGEDRIKEREKIEALDYELIKTFPDGAFQLAQKQTLQMADLVVESFETTHDYLTTRDDEDFDVIGQLEEMVNELDYNLTRY…
1	fig|6666666.920385.peg.225	peg	1_264447_265181	264447	265181	+	hypothetical protein				atgtattctaaattaagtacgatgtactatgaaacatcaaaacccattgggacatcacttggtggtgatctagaattttattttgaagcgataaagcaatcacgatcaattttggaagttggttcgggaactggaagattattaattccgtttttaaaagaagggctgaaaattgaaggcattgatgcttcaagcgatatggtctcaatgtgtatcactcattgtatagagcatgatgttgaagcgaatgtaaagcaaatcgatgtctataatatgagtgaagtcggaacatttgatgcgatcattattcctaccggaactttttgtttgtttagtgatccaaatgccgtgattgaaggctgttatgaacatcttgagaaaggtggtaagttagttctt…	MYSKLSTMYYETSKPIGTSLGGDLEFYFEAIKQSRSILEVGSGTGRLLIPFLKEGLKIEGIDASSDMVSMCITHCIEHDVEANVKQIDVYNMSEVGTFDAIIIPTGTFCLFSDPNAVIEGCYEHLEKGGKLVLDLIFPHGFVPGSVHRHVVYPNQKDVLFLEDHQHTINWQTQQTRQFFRYELWRENKLCEQELEIFDLYWYQIDQMETMLRNSGYGQIEWFGDYTKGYDAGSDYEVLTLCAYK
1	fig|6666666.920385.peg.226	peg	1_266390_265212	266390	265212	-	Putative ROK-family transcriptional regulator				atgcaactcagtaaagcaaaaacaaagcaaacggctttaattcttgacttattatactcaaaaggcccgctttcacgcattgatatttcaaagtcgcttcacattaccccggcgactgtaagtgatctcacacagcacttaatcaacgacaaaataatttgcgaaatcggagaagataccgataatactcgtgtcggaagacgaaaaatactcttaggacttcttcctaatcattcctattatctcggagtcgaactgtttgaacactccttcacactcgctttatccgacaatttaaatgaaatttgcttcgaagaagcattcacactctcgaaatccgatcatgtgcgacacgatttattagtgaaaacaatcaacgattttttaaagaaacattct…	MQLSKAKTKQTALILDLLYSKGPLSRIDISKSLHITPATVSDLTQHLINDKIICEIGEDTDNTRVGRRKILLGLLPNHSYYLGVELFEHSFTLALSDNLNEICFEEAFTLSKSDHVRHDLLVKTINDFLKKHSDTAVTSIGIAIPGHYDKTSSHILTNNHSWANFSLDYLKKHLKYPVYFENNVNAMAIRERLFGHDKTDANFLFLHFRRGIFCSYVYQGDLYARNNYFVGEIGHLVVNPFGEQCECGKIGCLQTYASQTWLLHKASLLFNSSANTYLKQLVNEEHELSMDILLQAYHLGDSAVIQLLENAINFLAIALNNIIVTLDTDIIYLHGQLFDDEQLSALLLNKIREHDSEFISRQTIQKEIKPYSKANGARAACALAISETLLCQ
1	fig|6666666.920385.peg.227	peg	1_266614_267894	266614	267894	+	PTS system, cellobiose-specific IIC component				atgaataaagtaggagattttttagaagaaaaagttttgcccgtagcagcgaagctttcaagtaataaatttttaattgcaattcgtgatggtattacactttcaatgccattaattatcatcggttcgatttttatggttatagcaagttttcctgtaccaggttgggaagcatggttaggagatattggtgttgctggctatctttggaagggtgtagacagtagttttggattagttggattaatttcagcatttggtattgcttacagtattgctgatcagcataagacagatggaatttcagcggggattattgctttatcagcatttatcgttgtaactccttttgttaaaggggaaacaggtgctggtattacagttggactcgttggtgct…	MNKVGDFLEEKVLPVAAKLSSNKFLIAIRDGITLSMPLIIIGSIFMVIASFPVPGWEAWLGDIGVAGYLWKGVDSSFGLVGLISAFGIAYSIADQHKTDGISAGIIALSAFIVVTPFVKGETGAGITVGLVGARGLFVAIILGNISGLIYQWFINNEIEIKMPDTVPPAVAKSFSAIIPGAVIITMWLTIFGLLDKFGLPNLHDIAAVVLGKPFGLLGNNIIGTIIVVAFNSIFWFLGIHGGHVVNSIMKPIWIANLDANRLAYQAGDALKHIITEPFMDNFVYIGGGGATIGLVLAIAFYARKKNTSLRTKALAPITVVPGLFNINEPTMFGLPVVLNLLLIVPFILAPMLNALITYFAMASGLVPLTRSVATWTMPPVISGFLTTGSIRGSILQVIL…
1	fig|6666666.920385.peg.228	peg	1_267919_268815	267919	268815	+	Hypothetical protein TEPIRE1_21570				atgaaacgattaattagtgcaaatacgagtgatattttaaacatgacagctgaagaacttaaacaaagtataaaagcgagtgagggacgcgtagttttatcggaaaactacgcagctcgcgaaagctttgtgggagatattagtaactctgagattgcacgtgcatgtggtgcagacttaattttactcaatggcgtcgatgtatttaatccggatttatttgcaattgaatgtattgaaaagaattttgtggatgagcttcatcgcttagttggagctcccattggtgttaatttagaacccattgatcaaaatgcagaaatgacggagtcgcgcttcgagattgctttaggaagacaggcaactgtagagacaattgaagagattgaacgtcgtaac…	MKRLISANTSDILNMTAEELKQSIKASEGRVVLSENYAARESFVGDISNSEIARACGADLILLNGVDVFNPDLFAIECIEKNFVDELHRLVGAPIGVNLEPIDQNAEMTESRFEIALGRQATVETIEEIERRNFDFVCFTGNPGTGVTNEAIISTIKIAKEKFSGLIIAGKMHGAGVVGPIIDLKTVEAFIDAGADVILVPAVGTVPGFDAEELKEIVQFAHARDTLVMSAIGTSQEGSTPEIIAQMSIQNKICGVDIHHIGDAGYAGLAPVENIFAIGQAIRGIRHTLSSCARSVNR
1	fig|6666666.920385.peg.229	peg	1_268837_270936	268837	270936	+	Sialidase (EC 3.2.1.18)			idu(1);Galactosylceramide_and_Sulfatide_metabolism	atgcgtaaaggtttaaaaaatatcgttacagtatttatggttttagctttatcaatgacgtcaatctcagcacttgagcttgatgctaagaatgtaattcaagatggtgattttgaacaaggtgggtcctcatggactcaacgtaataaaggtgaagttcaggataaggtgtcttacgatggaaagtatgctggtgttgtaccgaatacagcaatctcaggtaactttgcaaacgggtttattggtcaagttattcgacttgaaccgaatacaacgtatcacgtaagtgcttatgcgaaagtagatgttaaaggggcggacgccatctttacagcacgcttttggaatggacaacaaggcgatgttattaagggagaaaacggtcaaaccgttgatcaa…	MRKGLKNIVTVFMVLALSMTSISALELDAKNVIQDGDFEQGGSSWTQRNKGEVQDKVSYDGKYAGVVPNTAISGNFANGFIGQVIRLEPNTTYHVSAYAKVDVKGADAIFTARFWNGQQGDVIKGENGQTVDQLVSSTDWQKVSYTFNSGSEQGALIQLVKWSEKEETKQSNAYIDNVVVTKESNVSEEKDDDVFTEVWRDDFDQESLNMEDWGYELGSIRGIEQQHYVNNPENVFLRDGKLVLRATDRDVADQYLHPRDTSRNVIYNSGSIRTHGQREFLYGKLEIRAKLPKGRGAFPAFWTLGADFTLDGKIKSEQGRGWPSTGEIDIMELIGEDRDGSHGNRTVYQTVHYGPAENNVGRFSGNGTAYTIPQGNFNDEFHTFALNWTEDALEWYVDD…
1	fig|6666666.920385.peg.230	peg	1_271114_272679	271114	272679	+	PTS system, maltose and glucose-specific IIC component / PTS system, maltose and glucose-specific IIB component (EC 2.7.1.208)				atgaaaaagaaggtttttgattttctacagcaattgggtcgtacctttatgttaccgattgctttattaccctttgcggggcttttattggggttgggcgcaacctttaccaatccttcattaattgaaatgtatcatcttgaaggggttttggcacaaacaggcgtactgtataaaattcttgtgatcatgaagtcatgtggtgaagttgtgtttgcgaacttaccacttttatttgcgattggtgttgcttttggaatggctcgtgagtcaaaagaggttgcttcacttgcggcagcgattgcatatttgatgatgaatgtcgccatggccgcaacaattgaacaattcggtaatctcgaatatttaatgcaaacttcaggtttgataacacatgta…	MKKKVFDFLQQLGRTFMLPIALLPFAGLLLGLGATFTNPSLIEMYHLEGVLAQTGVLYKILVIMKSCGEVVFANLPLLFAIGVAFGMARESKEVASLAAAIAYLMMNVAMAATIEQFGNLEYLMQTSGLITHVLGIENTLNTGVFGGIIVGIMVSVLHNKFYQIEFNDAFSFFSGTRFIPIISSVFAIGLGILFVWIWPSIAFGIASLGVAISKMGYLGTFIYGFIYRALIPLGLHHVFYLPFWQTALGGSTVVAGTVVEGAQNIVFAQLAAGIPVDPSYARFFSGLFPFMIFGFPAAALAMYKTAYPENKAKVKGLLVSASITSIVTGITEPIEFSFLFASPFLYFGVHVVLAAFSFMLMHILSVGVGLTFSGGLLDLILYGILPGNQMTHWIPIVAV…
1	fig|6666666.920385.peg.231	peg	1_272817_274211	272817	274211	+	Beta-hexosaminidase (EC 3.2.1.52)			isu;Chitin_and_N-acetylglucosamine_utilization	atggaatcttactcaaagcgcaccatcattccagaagtaaaacagtatcaactgagtgaaggtgtcgtacaacttaaatctaaaatctttattaaaactgagcgacttatttcaaaagcaatctacaagcgcattcaacaaaatcatagaacccttgtcaatgagggtggggatgatgtgacgaccattcgtatcttacctctaaaacatgaaaaccctcgtgggagttataccatcacaattgatgatgagattacgatcaacgccaatgatgaagaggggacactttatgcaattcaaacccttcttaaatacgaacgtacgtacggtgatcttcaaaagggaatcattacggatgaacccagtgtagaagaacgtggctttcatttagattgcgga…	MESYSKRTIIPEVKQYQLSEGVVQLKSKIFIKTERLISKAIYKRIQQNHRTLVNEGGDDVTTIRILPLKHENPRGSYTITIDDEITINANDEEGTLYAIQTLLKYERTYGDLQKGIITDEPSVEERGFHLDCGRKYFTPKWIHQLLDILAWHNLNMLQLHFSENKGFRLECKQYPKITSQDALSLKELKEIMELADEYCIEIVPSFDSPGHLRHVLKSYPDFALPGSDGEAWDITNPKALNMIYELYDYYAEVFQKSRYFNIGGDEFIDFEQFDAFPELKTYAQEHIGGKSGYDTYIHYFNTIASRLEAKGFTVRLWNDGLYRLNQKPVIDLKMSIQVCYWTKYNRYMAPLKAFEDQDITLINFHAENFYYVLHPEVGVKCIDPQGWFETWTPNHFPSD…
1	fig|6666666.920385.peg.232	peg	1_274193_275419	274193	275419	+	hypothetical protein				atggacacacagagattaattaaaaaagcacaagcactttatccgaatacagatttggatataacgaagatacaacttaaccaacatgtactcgaaaattatgggtttgatggatatcaaattcattatgatgatgatttaatcattattgcctcaaatactgaacgtggccatttctatggtctcttggatgttttttcaggcaatccttccacaacacttaataaggcaaaggtagaagagcgtggcttacatgtggatatgggccgtaaattttttagtgaagcgtggtttatggacacgattgaattgatggcacgccttaagctaaataccttgcagatgcatttttcagaacatttaggctttcgtattgaatcgaaacgttttccacaaatt…	MDTQRLIKKAQALYPNTDLDITKIQLNQHVLENYGFDGYQIHYDDDLIIIASNTERGHFYGLLDVFSGNPSTTLNKAKVEERGLHVDMGRKFFSEAWFMDTIELMARLKLNTLQMHFSEHLGFRIESKRFPQIVSREHLSQDAVRRIIKHANDYYIDVIPSFDSPGHLQVVLEAYPEYLMENTTMGLDITNPKARSFIKEIYDEMDDLFHTSTSFHMGADEFIDFGKYDEFPKLEAYAKEHFGPNAKGFDTFVDYVNDIASHIQGRGKTVRAWNDGLYRIDQEPTIILNKDIIITYWTSWNPKMAPVQTFVDRGHNVVNYMDSLLYFVLGENAGYTYPTETSIMTSFEPDRFPNRHESCEGNLEQRSKTLGAMFSIWCDKPEALTAEEVALKIQDPLRA…
1	fig|6666666.920385.peg.233	peg	1_275765_276712	275765	276712	+	ABC transporter, permease protein 1 (cluster 1, maltose/g3p/polyamine/iron)				atgtttggggtgaatcaattgaaaaaagtattacgcaatattaaaaaaaatgcaccgtttctactgatggcgctgcctggggcaatctggatgatcttctttttctatattccagtccttggaaacgtagttgcatttaaggagtttagattttctccggatggatttttcgcaagtctgtataacagtaagtgggtaggattccagaactttaagttcctgtttgctaccgataatgcttatatcatgacgcgcaataccgtgttgtataacttagtctttattatcgtcggaacgtttctcgcagtagtcttagctgttattatgagtatgttacgatcgaagaaaaaaataaaaatatttcaaaccacgatgttgtttccatacttcttatcttgg…	MFGVNQLKKVLRNIKKNAPFLLMALPGAIWMIFFFYIPVLGNVVAFKEFRFSPDGFFASLYNSKWVGFQNFKFLFATDNAYIMTRNTVLYNLVFIIVGTFLAVVLAVIMSMLRSKKKIKIFQTTMLFPYFLSWVIIGFFVYSFLSPDKGALNSILAMMGKEPVNWYNEPKYWPVFIVIIGIWKNIGYNSIIYFASIMGIDPTYYEAAIVDGANRWQQIRHVTIPQIIPLISIMLILAIGNIIRSDFGLFYNVTRNSGPLNQVTMVIDTYVYKGLSASGDLGMSSAAGLYQSVVGFVMLVSANAIIRRVDPESGLF
1	fig|6666666.920385.peg.234	peg	1_276721_277632	276721	277632	+	ABC transporter, permease protein 2 (cluster 1, maltose/g3p/polyamine/iron)				atgaaaaagaagaaaattgaaaaagtagaagtacgaagttttagtaaaaatacagaccgtgtgtttaatgtgattattggacttttcgcactatcctgtatctttccatttatttttgtaatcgttgtctcatttacaacggaaacagctttaatggtaaatggttacacactctttccaaaagaagtcagtttggatgggtataaattcttatatgactttaaaggacaacttttaaattcatttggtgttacggtatttatcacggttgttgggacgcttattaatacaacatttacatcaacatatgcgtatgcaatctcacgccctaactttaaatatcgtcgcttctttaccaaattcgcattactcacaatgttatttagtgcagggatgatt…	MKKKKIEKVEVRSFSKNTDRVFNVIIGLFALSCIFPFIFVIVVSFTTETALMVNGYTLFPKEVSLDGYKFLYDFKGQLLNSFGVTVFITVVGTLINTTFTSTYAYAISRPNFKYRRFFTKFALLTMLFSAGMIPNYIVMTKLLGLKDTVWALILPMALSPFNIIVMRTFFKRTVPDAIIESARIDGASEFRIFIQIVLPLAVPGIATISLFAALAFWNDWFNALLYINSENLYPLQYLLMKIQSNLDYISQNVGLSGINSGIGLPKESARMAMVVLSTLPIAVSYPFFQKYFVSGLTIGGVKE
1	fig|6666666.920385.peg.235	peg	1_277686_279131	277686	279131	+	ABC transporter, substrate-binding protein (cluster 1, maltose/g3p/polyamine/iron)				atgaaaaaaggcgtttttaaaacgtttacagttttaatggctgcattacttgtattaacaggttgtggcaagaaaactgataaaccagagggagaagttgtgacattacaactttatcaagtaggggatgcacccaagaaccttgatgaactaacagatgcaatcaataaaatttctgaagaagaaattggggttaaagttaaatttaactatattggttggggagactatgaacaaaaaatgtctgtaatggttacagcaggtgatgagtttgacttagcatttgcgaataactataccattaacgcacaaaaaggtgcttatgcagacttaacagatttagtgaaagaacacgcaaaagagttctttgattctgtagatccaatttactacgatggt…	MKKGVFKTFTVLMAALLVLTGCGKKTDKPEGEVVTLQLYQVGDAPKNLDELTDAINKISEEEIGVKVKFNYIGWGDYEQKMSVMVTAGDEFDLAFANNYTINAQKGAYADLTDLVKEHAKEFFDSVDPIYYDGNVIDGKLYGFPINGNVFAQQMLTFNSDYLNKYNIDVSNINSYADAEAALQTVKDNEPEVAPFAIGSGYKATLGNFDYILGDKLPFAINLDGDTTKIVNAYETSQGMETLKQIHGLYKKGLIPQDAATSTTGYALESPVWFMRQETQGPADYGDSLLSQVAGKEIISRPLNKPLKSTAQAQMGNFIVAINSKHKVEAVKWLNLLNTNAQMMNTLIYGIEGEAWKKIDDNHLELLDGYKEDNHMAAWNTGNSALLLQQAKITDEMIAK…
1	fig|6666666.920385.peg.236	peg	1_279219_279830	279219	279830	+	hypothetical protein				atggttgcaacaacaataacgaacgtcttcgaacgagtctataccgttatgaagatgagtttaatgttctgggtactaactttaatgggtggtgttgttttaggtgttggtccagcttttcttgttctgatggatttatatcatgaacatggttgggaatatcgtggttatgcatggcgtaatcttgtgttactttttaaaacgcatttcaaacgtggaaatgcattactttatacggtcttatttccgcaaatcttgctgggctataatgtgtatctcgcaacgcaagtgaaacatccattgttttttgttttagattttatcttgattgcaatgtttattttcctatcaattgcatatatctacgctttggttttaaatgccgcatttgaaattgat…	MVATTITNVFERVYTVMKMSLMFWVLTLMGGVVLGVGPAFLVLMDLYHEHGWEYRGYAWRNLVLLFKTHFKRGNALLYTVLFPQILLGYNVYLATQVKHPLFFVLDFILIAMFIFLSIAYIYALVLNAAFEIDFYNLIKLSVISVFANFFKIFRILMLMMCVLALTYRYKGLILFGSIGIYIALMHWSLNGWIHEVDEKIEIL
1	fig|6666666.920385.peg.237	peg	1_279856_281538	279856	281538	+	Two-component sensor kinase YesM (EC 2.7.3.-)				atgaaaaagttgattaagtcctattccgttatcttaatcattattattacgattttcgcaattacagttgggtatgtcacatcaaaacgagactacgatgaggcagttcttcaaaataaagcgattagtcaaaaaatgacggaaattattgaaagttatgaacaggatctacgtaaaattgtttttgatttgtttacggatgcagatcatgtacaaagtatgaaagattacttctacatggatctgcccacgtattatacgcaacaattatcacaagatccttttatcttctttccaaaagatattcagaagctctacgatcgttacgatgggattgaagggtttatgattaccttaaataattcaaatgatttgtactattctcatacattacaaaaa…	MKKLIKSYSVILIIIITIFAITVGYVTSKRDYDEAVLQNKAISQKMTEIIESYEQDLRKIVFDLFTDADHVQSMKDYFYMDLPTYYTQQLSQDPFIFFPKDIQKLYDRYDGIEGFMITLNNSNDLYYSHTLQKMGYKPKRVPNIGEQLMFHRVLTNYDSYDPVGIIHLVADTQSINTQIDSINHSVPRSIYILTDNGKIKYAYTDREEEGLGVMLRQSYETGRDYSALIDQHYLKHEVPLQNGNRVVVAVNRADVVAKSFKTYASVILGSIVLDVLLLWLLFRTFGRYSHQVDDILQSMGRVKDGAIDYRIPTKDKEDELRDISIGINETLDSISQYVEEIYQLEIRQQDINLRALQSQINPHFLYNTLEFIRMYAVSEGVDELADVVYTFASLLRNNI…
1	fig|6666666.920385.peg.238	peg	1_281531_283024	281531	283024	+	Two-component response regulator TrxR				atgtataatgttttacttgtggatgatgaatatatgatcttaagtggactacaaaaaattattaattgggatgacttaggactgcaatgtgtcgggaccgcatccaatggtcaagaagcccttgaatttgtaaggaagcatccagtcgatattgtggtaacggatgtgagtatgcctgaacaatcagggattgaatttgtacaagctgctcaagaggaagacatcaattttaactttgtggtcttatcgggatatcaagagtttgagtatgtgaaagagggaatccggcttggagctgaaaacttcctattaaaacccatcagtaaagaagaattgaatgagacattaaggaaaacagtatcaaaacttgatagtgaaaaacgacatgcacacacagat…	MYNVLLVDDEYMILSGLQKIINWDDLGLQCVGTASNGQEALEFVRKHPVDIVVTDVSMPEQSGIEFVQAAQEEDINFNFVVLSGYQEFEYVKEGIRLGAENFLLKPISKEELNETLRKTVSKLDSEKRHAHTDTLLFENTLERWVNDDIDNVDLRRILKQVGKPLQAHALYTCMIITQIQESSQTAWIQRLISHNQYYAFYDDQDLVMILEGDRVAFDAIRKDLSGHIDHQKQILAVGELLVPLEEVPNSYQQAETLVSVSRFYGDHPITERMMLKNKLEQNESMYEISFKKFHHALSIGDIHLIKSEIGAMFKLLFEYEADPEYVRYIGFVIFSDIYRQHESVGSQMYHDLLHELNKCDSIAEIREVLHHALEATRNDQVLKQHNPNIQKVLQIVLKD…
1	fig|6666666.920385.peg.239	peg	1_284248_283070	284248	283070	-	hypothetical protein				ttgagaaaaaacatcgtaaattcagaaccaacatttttattaattattatactattgggatttccccaacttcatgaggcattatttgcaccatccttacaacatgtcatgcaaacattttctgtaagtgtcaacagtgcacaaaacaccattagcatttattttctagcatttgcttgtggtgttctcttttggggaacctattctgattcccacggacgaagaccggcaatgatgtacggattgtccatatatttaatcggtgcttcattaatatttatagcacctaatttcactttatttcttatgggtcgtgcaattctagcctttggaattgcaacaacatcagttacaacacaaaccatcttgcgtgaagcattttcaccggatgtgcgcaat…	MRKNIVNSEPTFLLIIILLGFPQLHEALFAPSLQHVMQTFSVSVNSAQNTISIYFLAFACGVLFWGTYSDSHGRRPAMMYGLSIYLIGASLIFIAPNFTLFLMGRAILAFGIATTSVTTQTILREAFSPDVRNQLFSKVSVGLAFVPGLGPILGGFIVEHYTLYSLLALLVVLGLSILVLAYNKLPETRIQDDLSKNNVFKVFTRLVRTPTVWIYGFFIAVMNAVMSCYYAEAPIILQAFFNRSLTEIGSYSVFFAISTILGALLTQRLLKHYKPERIMLIGNIVFGLGSLTMVFASHNPSLVFYIGGMIVVRFGTAISLSNAISLALNGFEDVYGTAGSLFSLGYYLCISLLVRIMATLHTGSMLLMPRYFLVLAITLIVLSIYTLKSKKS
1	fig|6666666.920385.repeat.12	repeat	1_284419_285461	284419	285461	+	repeat region				tttttcttttatcaaatctcaaccgcaccacttttacttttattaaagtctatctcataggccgttttgaagtcaaatatttttcgcggcattgagttaattttgaagcaaatatcatcaagatattgttgcgctatatcatacattgattttccttttggtataaaccttctcacgattgcattggctcgttcattggttccacgttgaaaagaacagtacggatcacacttatatagtttcacacccaaccgcttggctgtaattcctagtgttttaaattcaagtccattatctactgttatcgattttgttgttatattgttttcttcaataaatttccgaattaagtttgatgtgtaatagtcatatctatattctgctttaataagccagatc…
1	fig|6666666.920385.peg.240	peg	1_285368_284430	285368	284430	-	Transposase				atgaagtataaacaattagataaaaaaatgaaagaccaaattgatattctattaagcatcggctattctatgcgcaaggcagcacgtaaactcaatatatctcattctacgatttctagatataaaaataatgtctataagaaacgaacgattgatattcgagacaaatattcccacttaatcgaatatcttcattctcactatgatcctaaagttcattcggtagaagtatgcttgagtaactataaacgatatcatccatataaaccgtgcgttacatcgcagcaagtctataactggattaaccaaggtaagcttgaaataaagccaaatagaatgtgctataaacgtcgaaaacgtaaaaagagaattagtggaatgatgaatcacttgaaatgg…	MKYKQLDKKMKDQIDILLSIGYSMRKAARKLNISHSTISRYKNNVYKKRTIDIRDKYSHLIEYLHSHYDPKVHSVEVCLSNYKRYHPYKPCVTSQQVYNWINQGKLEIKPNRMCYKRRKRKKRISGMMNHLKWNLEEKTVLPISLRPKYIEERNEIGHLEIDSIIGKKHETAAIISIVDRCSRMIWLIKAEYRYDYYTSNLIRKFIEENNITTKSITVDNGLEFKTLGITAKRLGVKLYKCDPYCSFQRGTNERANAIVRRFIPKGKSMYDIAQQYLDDICFKINSMPRKIFDFKTAYEIDFNKSKSGAVEI
1	fig|6666666.920385.peg.241	peg	1_287581_285467	287581	285467	-	Alpha-1,2-mannosidase			isu;Mannose_Metabolism	atgaaatcactcaatattgatacacgcattggtaccgaaaatcaccacgctttctcaaaaggaaatgctttaccctataccggggtaccttttggaatgaattatttcgcaccccaaacggatggtacgaagggaagttggtggtttcatcccgaaactgaaaccttccaaggttttcgggtcacacatcaacccagtccttggatgggtgatttttcatcgatgttaatcagtccgttctctggtaaacaacgtgtaagttcgctttatgatattcaatccacatatcgtaagcacgaagcagtttttgaaccccattatcttaaactttacagtccaagataccaactcacaaatgaactaacagcttcaatgtatggtgcttcaatgcgacttcaa…	MKSLNIDTRIGTENHHAFSKGNALPYTGVPFGMNYFAPQTDGTKGSWWFHPETETFQGFRVTHQPSPWMGDFSSMLISPFSGKQRVSSLYDIQSTYRKHEAVFEPHYLKLYSPRYQLTNELTASMYGASMRLQGPQSISVAFSAINEIQLTQNNQILEGWVSNPSGCEDPNLKMYFVFKINQPGTLIKVNDFYVFKTDSNHLQIHASFSHQSLEQAHRNQSRESDNFDTMYNHAFTLWSQNLGRIRFDHHNPQQSQMFRHCLYRAHLFPMTFHEYDEAMNPCYYNTLSKKTEVGYMVTNNGFWDTYKTVFPLMSLINHDQYALSLKGFLNHANNTGYLPKWLSPDERGLMPGTLIDAVICDAILKGIGTEDREQLLELMIHASSKESSNSNYGRRAVND…
1	fig|6666666.920385.peg.242	peg	1_288620_287592	288620	287592	-	Transcriptional repressor of the arabinose operon				atgacaaaacccttgtatgaaaaaataaaaaacgatatccaacgcgatatcatgaacggaaccttatcggtaaacagtcaacttccgactgaactggaactttccaccacttacggagtaagtcggattacctcaaaacgcgcattgaacgagctagaacaagatggtttgatttatcgtgttcagggtaaaggaagttttgtagcagaaacaaatacgaaaaagacatccgaagatgtctttgatttactctttatgatgcccttccctgacgcttcaaatttcggagattatacatcgggtatgcttcaagcgcttcaaggaacgccctatcgtttgcatattcaacgatatgatttagagacacaatacgatgattatgctggggtaattttttat…	MTKPLYEKIKNDIQRDIMNGTLSVNSQLPTELELSTTYGVSRITSKRALNELEQDGLIYRVQGKGSFVAETNTKKTSEDVFDLLFMMPFPDASNFGDYTSGMLQALQGTPYRLHIQRYDLETQYDDYAGVIFYPIDNHDALEAVFTLYARNIPVVILDKEVSGMPITTVVSNNDQGGYEATKHLMEQGVDEVLFVTSEDIENVSSIRTRYFGYLRALSESSDYTHQNPILWSQSNRTLDPGFIKQLQSKHCGLVCGNDILALTLMTELKHLGFLIPQDVKIVGFDNTQASSYVDPPLTTIAQNFEEIGRVAMSELLSRIQNPSHPISRQVLDVSLIKRKSTD
1	fig|6666666.920385.peg.243	peg	1_288801_290096	288801	290096	+	hypothetical protein				atgacaacttacaatacggtaccgaagtcagtagataaactgattcgcgacattcaggggcaatgtggtgaagaacacaaatcatggggagaagtgtttgaaaatgttttttcaaacacattgctcacgactgttaaacgcatttcagatgaggacacttttgttttaacgggtgatatacccgcgatgtggttacgagattctacagcgcagattcgcccttatttagttctagcgaacgaagatgaatccattaaaaagatgattttaggtcttatcaatcgtcaaattttctgcattaatcacgagccgtatgcgaatgcatttaatgaaacggaaaatggagcaggtcaccaaacggataatacttacatgacaccttttatttgggaacgtaaa…	MTTYNTVPKSVDKLIRDIQGQCGEEHKSWGEVFENVFSNTLLTTVKRISDEDTFVLTGDIPAMWLRDSTAQIRPYLVLANEDESIKKMILGLINRQIFCINHEPYANAFNETENGAGHQTDNTYMTPFIWERKYEIDSLCYPIQLSYLYYQTTQDSSVFSDAYTQAVRSILDVWETEQNHESSPYTFTRPTDRPEDTLTNEGRGTPVAYTGMTWSGFRPSDDACEYHYLVPSNMFAVVVLEYIEEIYSQVLSDLEIVERAQKLRNEIKKGIESFAVVDTDFGSVYAYEVDGLGNASLIDDPNVPSLLAAPYLGYCAWDDPIYLRTRNHILSPSNRYFESGTFASGCGSSHTPKGYIWPIALAIEGLTTPNQEAKKQILDTLVKTDGGTKMMHESFNVED…
1	fig|6666666.920385.peg.244	peg	1_290100_292778	290100	292778	+	alpha-mannosidase (EC 3.2.1.24)				atgaaaaaaattgtacatattatatcccatagtcactgggatcgtgaatggtatttgccttatgaacaacatcatatgcgtttaatcgaacttattgatgaccttttggacctgtttaagacagaccctgagtttaaaagttttcatttagatgggcaaaccatacctcttgatgattacttagcggttcgaccacaccgacgtcaagaagttcttgatgcgacacaaactggaaaattaaaaataggacccttctatattctccaagatgatttcttaatcagttctgaagcgaatacgcgcaacatgttagtagggcttgatgaaagtaaacaatggggaaacccagtcatgttgggttattttccggatacctttggaaacatgggacaagcgcca…	MKKIVHIISHSHWDREWYLPYEQHHMRLIELIDDLLDLFKTDPEFKSFHLDGQTIPLDDYLAVRPHRRQEVLDATQTGKLKIGPFYILQDDFLISSEANTRNMLVGLDESKQWGNPVMLGYFPDTFGNMGQAPQLMKQADINAVAYGRGVKTTGFNNVVVDETYVSNYSELMWEGADKTEIFSILFANWYSNGNEIPVEKKAAQEFWNEKLADVEKYASTRHLLMMNGVDHQPVQKNVTEAIRLANELYPDYEFIHSNFDDYLEAVTSELPDDLGRVKGELTSQETDGWYTLANTSSSRVYLKQKNTEVQNLLELVAEPLATMAMVTDYPHETLRYAWKTLMQNHPHDSICGCSVDAVHRQMMTRFENAKEVGIYVRDLALDHLEKRIDTSMFPENSRP…
1	fig|6666666.920385.peg.245	peg	1_292765_294156	292765	294156	+	beta-glucosidase (EC 3.2.1.21)				atgaagccaactgatgatttaaaactgcctaaagatttttggtttggcgcggctgcatctgctcctcaaacagaaggtgcttcagatgtagatggaaaaagcccaagcacctgggacatgtggcacagattagaaccagaacgctttgatcttgaaatgggcccaaatcaaaccagtgatgtctaccatcattaccgtgacgatgtgaaacgtatgcaagcgatgaaacttaattcataccgtacttccatagcatggacgcgtcttttgccagatggtaaaacgttgaatccgaaagccgtcgcattttatcgagactatttcaagacaatgcgagatggaggcattgaaccagtcatcaatctctttcactttgatatgccttggtggctcatggaa…	MKPTDDLKLPKDFWFGAAASAPQTEGASDVDGKSPSTWDMWHRLEPERFDLEMGPNQTSDVYHHYRDDVKRMQAMKLNSYRTSIAWTRLLPDGKTLNPKAVAFYRDYFKTMRDGGIEPVINLFHFDMPWWLMEKGGWEYEGVSDAFAYYASVCVETFGDLVTYWTTFNEPIVHVECSYLYGYHYPAIHDFKKAIYAGYQTILAHAKAIEAMRTVNPKLKLGTILNLTPVYGKSDQIADVKAREAADLLNTKSFLDGMVLGTFSEPLLDLLREQDLMPDTNAEDLKIISNVSLDFIGVNYYQPRRVKAPTTSKTPAQDPEDLYIPYLWPDRKMNPYRGWEIYPEALSDIATLIKDSYHNIPWYLSENGMGVADEMRFVDENGTIQDDYRIEFIYDHLKVL…
1	fig|6666666.920385.peg.246	peg	1_294160_295038	294160	295038	+	N-acetylmannosamine kinase (EC 2.7.1.60)				atgaaatattttgtgtttgattggggtggaacctctgtgaaatatgcactttgggatgaagaaaccttaagtgatcacggtgcatttaaaacacctaaaacttgggaaaacatgaaacttgagatgttagaacgcgttaaaccttatcaggacaaagtcgcaggaattgcgatatcttcaccaggaagcgtcgatattcaacgagggattatcggtggtctaagtgcaatcgattatattcataattttgaaattgtggaggaaatggaaacattatttggcttaccggtaagtattgaaaatgatgcgaactgtgctgcgcttgcggaaagttggcgtggtgtcgctaaagatttaaagaacatcttgtttgttgtaattggaacaggtatcggtggt…	MKYFVFDWGGTSVKYALWDEETLSDHGAFKTPKTWENMKLEMLERVKPYQDKVAGIAISSPGSVDIQRGIIGGLSAIDYIHNFEIVEEMETLFGLPVSIENDANCAALAESWRGVAKDLKNILFVVIGTGIGGAVIVDGSLQRGSQRFAGEFGCMVFDGVNTWSMAGTAVHMAERYCVRKGLEKDAVSGEEVFNRADHDPIASEEVNNFYDSLALGLYNLQFTLDPDCIVLGGGVSKYSELIPELNRRIKNLLKAAQLENLNINLKACAYHNDANLIGAVASHLSQEGGSKS
1	fig|6666666.920385.peg.247	peg	1_295035_295928	295035	295928	+	Sugar kinase and transcription regulator (EC 2.7.1.-)				atgaaatatgccgtgagtgtcgatattggtggtaccaatactcgagtcgcattagttgatgaaacgggaacagttgtaaaacgaaaaatgttctcaactgatgcgaataatcctgaagcaaatcttgaaagcatttatgaagtgatgaaagcatttgagactcccgtccttggtgtggggatgtcttgtccaggtcctttagatctaaaacaagggattgtattgacccctcctaatttaacgggatggcatggttttcctttaaaacaatacgcggaaaaacgttttgaatgccccgtgttcgtagaaaatgatgcgaatcttgctggacttgcagaagcatgtaagggagcaggagaaggattttccatcgtacaattcttaacaataagtactggt…	MKYAVSVDIGGTNTRVALVDETGTVVKRKMFSTDANNPEANLESIYEVMKAFETPVLGVGMSCPGPLDLKQGIVLTPPNLTGWHGFPLKQYAEKRFECPVFVENDANLAGLAEACKGAGEGFSIVQFLTISTGVGGGLVINQNIFQGAHGFAQEIANIILVPGGHQLKPLMPGSLESMCSGTALVARAKTLGLQVEHAGDVVSFANQGNHDAQVILDESKEYLANALAGMIGMIDPDIIVLGGGVALKIDGYVEDVSQRVKEKVYAVQKEHVRIEKAKLGDDNGIIGGALLVFNSLS
1	fig|6666666.920385.peg.248	peg	1_295976_296938	295976	296938	+	Mannose-6-phosphate isomerase (EC 5.3.1.8)			isu;Mannose_Metabolism	atggctgtaattaaactgagtcctgcatttaaagactatctttggggtgggacacgcttaaaagaaatatatcaaaaacaaacagatttagagatcgtggcagaaagttgggaagtatcgacgcatcctgatggtcccagttatgttgtaagtggtgttgatgaaggcaaaacacttacagaatatataaaatactatggaacccaaatcttgggaacggatgcgcaagattttaattttttccctatcttagttaaatttatcgatgcgaaaaaagatttatccattcaagtacatccaaatgatgaatatggacttaaacatgaaggggaatacggcaaaacagaaatgtggtatatcgttgaagcagaaccggattccgctatttactatggaact…	MAVIKLSPAFKDYLWGGTRLKEIYQKQTDLEIVAESWEVSTHPDGPSYVVSGVDEGKTLTEYIKYYGTQILGTDAQDFNFFPILVKFIDAKKDLSIQVHPNDEYGLKHEGEYGKTEMWYIVEAEPDSAIYYGTKNRINRDDFARAIETNTVLDVLNRVPVKKGDVIFVEAGTIHAIGSGIMICEIQQNSNTTYRVYDYNRKDACGNLRQLHLKQALDVSNLRPLDTQFKPQGTLETHSNYQKQLLVSCPYFKTTKINLLGSRNHKVGPESFEAWVVLEGSIDVTHNHQTVKLLAGETLFLEANTDAIHLSGSATFLSITV
1	fig|6666666.920385.peg.249	peg	1_297030_297698	297030	297698	+	putative phosphoglycerate mutase				atgagtaaaccaattaatgtatatgttattagacatggaaaaacaatttttaataattatgatcgcatgcaagggtggagtgatacccctttacttgaagaaagtgaagtgcttgcacgccaattaggaaaaaacttaaaaacaataaattttgatgcactctattcaagtgatagtggtcgtgtctatcaaacgcgtgactgtattttagaaggttatgggaacgttttaccaatgcaagcagatcgtcgattccgtgaatttttctttgggcattttgaaggggttccggttgtggacttgtggaataaaatcgcaaaacatcgcgggtatgaaaactttgaacacttacagaaagaagtaaatatgattgatcgtctcgactggattcatcaattt…	MSKPINVYVIRHGKTIFNNYDRMQGWSDTPLLEESEVLARQLGKNLKTINFDALYSSDSGRVYQTRDCILEGYGNVLPMQADRRFREFFFGHFEGVPVVDLWNKIAKHRGYENFEHLQKEVNMIDRLDWIHQFDNCGAESAADFEKRIVEGLDDALEDARKQGYENVMLVCHGAVCAQLFKLYAEGVWLNRSPENLSVSKLVCHDDSRVFEFVNNTQILNQL
1	fig|6666666.920385.peg.250	peg	1_297741_298961	297741	298961	+	Acetyltransferase				atgagtaagcattctacgcacagaaaactaaaacttaaacccgtaactgttgaggatattgatcaatttaatgaattgttgcggtatgtatttcaagttactggggaagaaataatcagttcgggatatgaagacgaagaagaaattgtccgtgcgaaacgtccaattctgagtcaggctgatgtttttggttggtataaccaagatgaacttgtatcccaaatcgcaatctatccctgtgaagtgaatgttcatgggactttgtatcagatgggtggtattaccggtgtcggaacgtatcctgagtatgccaatatgggattggttcgtgagttaattcaaaaagcattggaatcaatgcgtgacaataaacaatatatttcatatttgtatccttac…	MSKHSTHRKLKLKPVTVEDIDQFNELLRYVFQVTGEEIISSGYEDEEEIVRAKRPILSQADVFGWYNQDELVSQIAIYPCEVNVHGTLYQMGGITGVGTYPEYANMGLVRELIQKALESMRDNKQYISYLYPYSIPFYRHKGWEIISDQMTFILKDSQLPKIVPVKGHVERLEIDDEDVYRVYDQFARNNHGAMIRDRLAWEEYWRWENEEDRFAAVYYNADEEPTGLCFYWISDEVFNIKEMIFINQDARKGIWNFIAAHFSMIESVSGKNYSGEPIAFYLEDSDIVETIQPYYMARIVDVEGFLRDYPFADICEPFHFVVEDHAAPWNNRVFGIDWDKEENILISSETVGPEIRLDIGALTTLLMGYKSVSYLSRLGRIVGSQRALRNLKRIVVSDR…
1	fig|6666666.920385.peg.251	peg	1_298988_299740	298988	299740	+	Putative hydrolase				atgaattgtgtttttgatatagatgggaccatttgttttgattatatgaatttaagtgaagaaggtcttcaacttttagagttacttgaagaagcaggacatcgcgtgatgttcgcatcagcgagaccaatccgtgacatgctgcctgtgcttaaagaccgttatcgtaactataccttaattggtggtaatggatcgattatttctcaaaatgacaagattgtggatgtatgtctttttgaatcagaattactcaaagcgatcatggtgattttggaagatgaatctgttgtttacttagctgatggaaaatggaactttagttataatggtgatggttctcatgaattaatgcagtatgttaatcgtggaaatcttggtgagaatgttccgtttgaa…	MNCVFDIDGTICFDYMNLSEEGLQLLELLEEAGHRVMFASARPIRDMLPVLKDRYRNYTLIGGNGSIISQNDKIVDVCLFESELLKAIMVILEDESVVYLADGKWNFSYNGDGSHELMQYVNRGNLGENVPFESLDGVMKLIVLEAEDMNRVHDRLRDLPVSFYRHESTDTLDILAYKTSKYDALKRLGIEDYVAMGNDINDIEMIEHANPGIMINFNERLAPYADYQVDYDEHYLDSILEIIENHKRTA
1	fig|6666666.920385.peg.252	peg	1_299832_300005	299832	300005	+	hypothetical protein				atgataggaagacccaaaggtggattaaataataaatggacttatgaggatcgtattaaagtcgttacacgttatactgatgaacatataagtgctgcgaaactatcacaagtcctaaaggaacgattaatgggtggattgatcgtttcatgcgcgatggtaaagagggtttaa	MIGRPKGGLNNKWTYEDRIKVVTRYTDEHISAAKLSQVLKERLMGGLIVSCAMVKRV
1	fig|6666666.920385.peg.253	peg	1_300244_300882	300244	300882	+	hypothetical protein				gtgattaaagactggcatcgccgttttccaagttatggctaccatgatatcgctgcagtcatgagaaagcaaagtgatttaggaatcaaattttccgataatttaatccacaagtgctgcaagtttttaagtattaaatcaaaagttaaacactattcctataaaaaatctggaacacaaagtcgaatttatcccaatattataatgaatcaatggaaggcaacacaacctttagaaattattggttctgcattatcgcgtacaactggtgatcccaagtcttactataagtgtcttgaggatatccttgcgctacttaaggataataaaaaaacagcgcccacgattcttcccacagatcaaggagctgtctaccactctaaagctttcgctaaagcg…	MIKDWHRRFPSYGYHDIAAVMRKQSDLGIKFSDNLIHKCCKFLSIKSKVKHYSYKKSGTQSRIYPNIIMNQWKATQPLEIIGSALSRTTGDPKSYYKCLEDILALLKDNKKTAPTILPTDQGAVYHSKAFAKAHENYNIIRSMSRTRTPTDNPIIESLNGWIKAEMTCDYQYWSVDNFENFIEEYVHYFNFERPAYCLNYKTPIQYKMDRGF
1	fig|6666666.920385.peg.254	peg	1_301030_302247	301030	302247	+	hypothetical protein				ttgaaaataaaacatttaagacagtggattaatgattataagcttttatttgtgctgcttgtagtgggacttttaacgctttcttggctagcttgggaattacgacctgcacaaatgcgttctgcacgttataccaatgtgcaaaactatgaaaccataaagggatcttatgattttaaagatacatacaactattttgaaacgctcggatctcctgttaccaaatcactattcaaactcgaaaaaccttttacttacaattccaataaaattgacgttgtatttcaaggttatgaattagttgaattggaacaagccatcaaaatagggtcctcatcacgaaccccatcgaccaaacggtatttgattgcacatgtagtaatcgaaaaccatcagtca…	MKIKHLRQWINDYKLLFVLLVVGLLTLSWLAWELRPAQMRSARYTNVQNYETIKGSYDFKDTYNYFETLGSPVTKSLFKLEKPFTYNSNKIDVVFQGYELVELEQAIKIGSSSRTPSTKRYLIAHVVIENHQSEAIVVKNFQSFNFERDYLNAIKTDASYPNLNWSSASATGGHITIQPEASQEGELLVALSPTHYANIFMEGGLKLESPEINFEGALTDDRLFESYRQLDVPVAESEVLKIYDTVLALPTNMLRFAYGQGVVTEQYNPEVTFKSDDGTLSATLERVDFINGEYKPSYLEGRRYAEKGVQRSMMYRVRFDNHGNRPIQVNDLQTSLESVNTGRKRSNYPTSSRSFINPNEPKEVLYELEEHSNSVMKMNLGDQLEFTVVSDSNRTLLSG…
1	fig|6666666.920385.peg.255	peg	1_302260_303384	302260	303384	+	hypothetical protein				atggcacttatcgatatcgtaaaatacgaagggaatcaagatatttttgcttggaaataccccggtgatgaactcacaacatttacacaacttattgtgaatgaatcacaggcggcagtattatataaggaaggggttgcttatgatgtcttcgaagcaggaagacatactcttgaaaccgcaaatattccacttcttaataagattgtgaatcttccgtttggaaagaaatcaccgtttaaagcggaagtatggtttgttaataaagcacatacacttgatattaagtggggaacaacatcacccatccaaatccaagatccaaagtatgggatttatgtaccactgagtgcatacggtcaatttggaattacagtacaagatccaaaagcttttctt…	MALIDIVKYEGNQDIFAWKYPGDELTTFTQLIVNESQAAVLYKEGVAYDVFEAGRHTLETANIPLLNKIVNLPFGKKSPFKAEVWFVNKAHTLDIKWGTTSPIQIQDPKYGIYVPLSAYGQFGITVQDPKAFLIKLVGTLKSFGRDEIINYFRGFYNTHVKDAISTYLVEKRITVLELSAYLKELSESVKEQMQPTFTEYGIDLLNFYIADISVPDTDGAVMRLKEALSKRAEMDIVGYDYKQERSFDTLVGAAQNEGSLGSVMGAGMGLGLGAGLGKTMSETMGSLSTHAGKSCPHCGASVQDTDKYCGTCSEVLNHDINKCPGCNVELKDGSQKFCHECGTQLHKTCTSCKTPLSIDAKFCGTCGKKVDDHE
1	fig|6666666.920385.peg.256	peg	1_303377_303730	303377	303730	+	hypothetical protein				atgaataaaaattatagtattatcggattgattacagttctagcgacgatcttaattggttatttcagtggtgttattacagaaatcgcatttatatggattttgattacagaagtattattctttttaatcactggatttggtggatctatgaaatcgacatttttaaaaagcagtatcgctacaatcttggtgctttatgcattgatatcaattagttttaccttggttgtgtcatgcttaatccaccaatcagatcaaaccttattaatcggtcaaattgtgattcatgcattactcatggtgtttcttttaatcgttaagaataaagctgatcgcttggaaatgaaataa	MNKNYSIIGLITVLATILIGYFSGVITEIAFIWILITEVLFFLITGFGGSMKSTFLKSSIATILVLYALISISFTLVVSCLIHQSDQTLLIGQIVIHALLMVFLLIVKNKADRLEMK
1	fig|6666666.920385.peg.257	peg	1_303734_304276	303734	304276	+	hypothetical protein				atgcagtttagaaaaataacggttaatccaaaaacacgtctttaccaacgtaaaacagggcggttggtatggggtgtagtcttgttcttctttggtctttttggacttgtaactgaagttcaagatgcgtatcgatatgattatagtggtatgattatcggtattgcattcatgtttgctgggttatcgatggtttactcagcaacaaaatcaaacctaaatttagaacgatatcatgcctataaccaacttatttttaagaaaggaaccttttctatagattctttagcacgatcaatggataaaacgtatcaagaaacactccaagatttagatcaactcgtacgcaaaggctatcttcaagatatgagtgtcaatcgagaaacaagaatgattgaa…	MQFRKITVNPKTRLYQRKTGRLVWGVVLFFFGLFGLVTEVQDAYRYDYSGMIIGIAFMFAGLSMVYSATKSNLNLERYHAYNQLIFKKGTFSIDSLARSMDKTYQETLQDLDQLVRKGYLQDMSVNRETRMIEGLFVSKYKAQVQSKMIRCPGCGASNEVIQHETIPCEYCGRKLKYTDS
1	fig|6666666.920385.peg.258	peg	1_305059_304307	305059	304307	-	Methionine aminopeptidase (EC 3.4.11.18)			idu(1);CBSS-312309.3.peg.1965 idu(1);Translation_termination_factors_bacterial	atgattacgattaaatcaaaacgcgaaattgacggaatgtatcaatccggacaattactcgcttccatccatgagtccctacgagactttatcaaagctggaatatcaacacacgatatcgaccagttcgtacaaaaaatgattgaagacaatggtgctgtcgcagcccaaattggttatgaaggttataagtacgctacatgttgtagtgtaaatgatgagatgtgtcatggctttccaacccacacaaaacttaaagatggcgatcttgttaaggtagacttttgtgtagaccttaatggatttttttctgactcatgttgggcatattgcgttggaaacaatccaagtcctgaagttaaacaattaatggaagttaccgaaaaagctctttacatc…	MITIKSKREIDGMYQSGQLLASIHESLRDFIKAGISTHDIDQFVQKMIEDNGAVAAQIGYEGYKYATCCSVNDEMCHGFPTHTKLKDGDLVKVDFCVDLNGFFSDSCWAYCVGNNPSPEVKQLMEVTEKALYIGIEQAQVGNRVGDIGAAMDEYITQFGYKMSLDFSGHGLGPTIHEEPMVPFVGVYGTGAKLKEGMVITVEPIVNESTPYAKLDDNGWTARTNNGCLSCQYEHTFAITKDGPFLTTKQK
1	fig|6666666.920385.peg.259	peg	1_305424_306254	305424	306254	+	Transcription antiterminator, BglG family				atgaagaatcagttcaaagtagttcgagcattcacccataatattgtctttgcccaacttgataagtatgactatatcttgattggaaaaggcatcggctttgacgctaagagcaaagcggtcatcgatgaagagtctgtcacaagtttttaccgtattcaagatttagataaaatgagtcagtatgaaaagattgttatgaacacagatgatcaagtactgctcgtaacggaagcggcaattgcttatgcggaaaagactttgaattataaatttgatgaatcgattcatatttcattactcgatcatattaattttgcgatttatcgttatcataatcgcgttaagatgagcaacttcttcaccgaggaatactatcttatgtattccgagctttat…	MKNQFKVVRAFTHNIVFAQLDKYDYILIGKGIGFDAKSKAVIDEESVTSFYRIQDLDKMSQYEKIVMNTDDQVLLVTEAAIAYAEKTLNYKFDESIHISLLDHINFAIYRYHNRVKMSNFFTEEYYLMYSELYDISKHMVEMINDELDVELPHSEVGSVILHLHAAMHQGKVSNSAFYAQVITASVDFINKRIPEEFTQNSVGKARLITHLKFAFKRSEDNVTLTNPLIDILRERYCEAYKISEDLALMLDQEFNIQLPESEIGYIALHIYNLQHS
1	fig|6666666.920385.peg.260	peg	1_306273_306944	306273	306944	+	N-acetylmannosamine-6-phosphate 2-epimerase (EC 5.1.3.9)				atgttagaagctgtgaaaggtggacttatcgtttcctgtcaagcacttgatggggaaccgttacaaagttcgatgattatgggccgtatggcaattgctgcaaaggcggcaggtgctgtagggattcgagctcaaggggttaatgatatcaatgaaattaaaaagacggtagatttaccggttattggtattatcaagaaaaactatgaaggcagtgaagtgttcatcactgcaacacatcaagaagtcgaagcacttcttgaaacagaatgcgaaatgattgcacttgatgcaacaaaccgtgtacgtccaatgggtgtgaaaacggaagaccttgtaaaacaaattcatgatgggggacgtcttgctatggcagactgttcaacgcttgaagaagta…	MLEAVKGGLIVSCQALDGEPLQSSMIMGRMAIAAKAAGAVGIRAQGVNDINEIKKTVDLPVIGIIKKNYEGSEVFITATHQEVEALLETECEMIALDATNRVRPMGVKTEDLVKQIHDGGRLAMADCSTLEEVIEAERIGFDCVSCTLAGYTSYSKNVDGPDFELVEKMVQSVKVPVIAEGKIHYPEQLKRIMDLKVHSAVVGGAITRPQEIATRFIEAIKEK
1	fig|6666666.920385.peg.261	peg	1_306944_308443	306944	308443	+	PTS system, N-acetylmannosamine-specific IIC component / PTS system, N-acetylmannosamine-specific IIB component				atgtttaaacaactacaaaaaattggtaagtcatttatgctgccaattgcaatccttccagctgctggattgctcttagggattggtggagcactatcaaacccaaatactgtagcagcttatccatttttaaatcaaccaatcttacaggctgtattccaagttatgtctgcagccggaagtactgtatttggaaatcttgcattactcttaacaattggtctttgtgcaggtcttgcgaaaaaagataaagcaacagctgttttagcgggtgttgttggttatcttgttatgaatggaaccatgactgcacttcttggtatctttagtcctgagggggcagctattgatacaggtgttattggtggtattgtaattggtagtgttgcggtatatttc…	MFKQLQKIGKSFMLPIAILPAAGLLLGIGGALSNPNTVAAYPFLNQPILQAVFQVMSAAGSTVFGNLALLLTIGLCAGLAKKDKATAVLAGVVGYLVMNGTMTALLGIFSPEGAAIDTGVIGGIVIGSVAVYFHNRYHNIQLPQVLGFFGGSRFVPIITSFAAIFVGAAFYIVWPPFQQLLVSCGDFIATLGPIGTFLYGFLMRLCGAAGLHHMIYPMFWFTELGGVEVVNGVSVAGAQKIFFAQLADPNHVGLYTHGTRFFAGRFATMMFGLPGACLAMYHCVPKDKAKQYGGLFLGVALTSFITGITEPIEFMFLFVSPVLYVIHAFLDGVSFLIADVLRISIGNTFSGGFIDFLLFGILQGQAKTHWLYVLPVGALWFVIYYFVFKTYILKFNVPT…
1	fig|6666666.920385.peg.262	peg	1_308509_308979	308509	308979	+	PTS system, beta-glucoside-specific IIB component / PTS system, beta-glucoside-specific IIC component / PTS system, beta-glucoside-specific IIA component				atgtttgaacgatttaagaaaaaagaagaaacaatgaaagcatttggtactggtatcgcacgttcacttacgtcggttccagatcaagtcttttctcaaaaaatgatgggtgatggttacgcaatcgaacttacagatggtgaaattgttgctccaataagtggtgaggttaccatgatctttcctacaggtcatgcattcggtattcaaacggatgcaggacttgaagttctcattcacattgggattgatacggtagaattaaaaggtgaaggatttaaagctgtagtacaacaaggtgataaggtgaaacaaggcgatgtcttaacgcatgttgatctagactttgtgaaagcacaaggcaaatccttagtaagtccttttatctttacatcagga…	MFERFKKKEETMKAFGTGIARSLTSVPDQVFSQKMMGDGYAIELTDGEIVAPISGEVTMIFPTGHAFGIQTDAGLEVLIHIGIDTVELKGEGFKAVVQQGDKVKQGDVLTHVDLDFVKAQGKSLVSPFIFTSGQTITLHKEDENVDPSTVNILTIQ
1	fig|6666666.920385.peg.263	peg	1_309100_309522	309100	309522	+	hypothetical protein				atgaaaacatttaaacgacccctaacacgtgttctacgcagttaccttataagtgttgttattgttggtgtttttttgagcgtccttacattaattctagataatcaaacccgtcttgactgggctaacattttaggtgtttatgtatcgctaggtggcgtggtatccattttatgtatttacttcattattcttaaagattccatccgatttgaggtggatgatactcgtgttgtttcgtaccaattgtttggcatcaaaaaacgatttgaatttaaagaatatcgcattaaggtagaacatcgcgcgatgaaattaaggtttgaaaatatgcgcacgtttaaaacggaagttattaattgtcgacctttgggtcattctgtgtttatgaatttagtc…	MKTFKRPLTRVLRSYLISVVIVGVFLSVLTLILDNQTRLDWANILGVYVSLGGVVSILCIYFIILKDSIRFEVDDTRVVSYQLFGIKKRFEFKEYRIKVEHRAMKLRFENMRTFKTEVINCRPLGHSVFMNLVDHLPHDT
1	fig|6666666.920385.peg.264	peg	1_310619_309549	310619	309549	-	Endonuclease/exonuclease/phosphatase family protein				atgaagaatctatttaaattattaatcaaggttgcattagctttcctactcatcgttctaattgtactgggtggttttattacctatgcgtttatgaccgattacaaaccggaaccgaaaattcaacttacaattgatcaaggaaccttgcagtcaaccattacgacggataagccctattcgattttaacctataatattggctatggtgccttaggaaaagatcaagatttctttatggatggaggacgcaaagctggtgctgattcttatgatgaagtgatgaccaatatggaagccatcgatcaattcttcttaagtcaaaatccggattttgctttctttcaagaagtagacatatctggaaatcgtagttttgatgttaatcaatacgactta…	MKNLFKLLIKVALAFLLIVLIVLGGFITYAFMTDYKPEPKIQLTIDQGTLQSTITTDKPYSILTYNIGYGALGKDQDFFMDGGRKAGADSYDEVMTNMEAIDQFFLSQNPDFAFFQEVDISGNRSFDVNQYDLLRKNEYNGIYAPNYKVKYVPVPFTHPMGGAESGIVTLSKSIPSQSERYRFDGEEPMIKQLFDLKRAFSITRYSTDNGKELVLINAHFSAFDKGGKVRVQQLEQMRGVLESEYALGNYVILGGDFNHELPTTDATQFTWTDDYPEWIMKLPEDFAPKGYQWGVDPTNPSVRSVDKAYRPQETFTAVIDGFLVSDNIEITQTKGHGALSFKHSDHNPVTMTFKLK
1	fig|6666666.920385.peg.265	peg	1_310849_311049	310849	311049	+	Cold shock protein of CSP family				atggaatcaggaaaagtaaaattctttaatgcagataaaggttttggattcatcatcactgacagtggaaaagaaattttcgtacactactcaggaatcatcagcgatggttttaaaactttaaatgacggtgatgttgttactttcgatattgaaagtgatacacgtggtgataaagctatcaacgttaaagttgcttaa	MESGKVKFFNADKGFGFIITDSGKEIFVHYSGIISDGFKTLNDGDVVTFDIESDTRGDKAINVKVA
1	fig|6666666.920385.peg.266	peg	1_311286_315938	311286	315938	+	hypothetical protein				atgagaaaaagatttaaagcaatgatgccacttgtgttatcactttttttagtgataacaacaggaacaaatattcgtgcgaatgatgagggaaccctagcggaactcacagctatggatgatgtgtcgatcgttcaatccatcttggatgaagaagaaacaaatactccagaggaagatccagagctttctgtggacccaagtgttcccgtcgatattattgtggaacttgaagcacgtccgattttagattacgaaaacgagattaagcaggtagggagtttaggcgacttttcagaaacgaaacaagcgcaagatctcgaagccaatttaattaaatctcatgaagctgtagtggataaaatttctgaagtcattcaaaaagatgtggaagttgat…	MRKRFKAMMPLVLSLFLVITTGTNIRANDEGTLAELTAMDDVSIVQSILDEEETNTPEEDPELSVDPSVPVDIIVELEARPILDYENEIKQVGSLGDFSETKQAQDLEANLIKSHEAVVDKISEVIQKDVEVDSNFTRVMNGFSLKASLDDLNLIKDIEGVKSAFVSQTYDIPEPQMVDSNRTIGSDTVWTQSHYKGENIVVAVLDTGLDTGHPAFAVAPSHFRINKQKIQTVLNNKKLKATANTPGLTVDHVYINDKVPFVYDYADKDAIVDPSAHNYGRLAHGTHVAGTVAGKDQADFRGVAPEAQLMIFKVFSDKGGGASDISLVSALEDCVYLGVDVINMSLGSDAGFMHDSYKPTNDMYNRIRDNGIVLDVAAGNAMSSSEKNLYGNDLTLASD…
1	fig|6666666.920385.peg.267	peg	1_316051_316899	316051	316899	+	Undecaprenyl-diphosphatase (EC 3.6.1.27)				ttgattgagttattaaaagttataatcctcggtattgttgaaggaattacagaatggttgccgattagtagtacgggtcatatgattcttgttgatgaattccttaaactgaacgcacgacctgaatttaaatcaatgttctttgttgtgattcaattaggtgcgattcttgccgttgtagttatttattggcataaactatttccatttaagaaaaacaaaaatggtaagattacggttgaaaaagacatcatcaatatgtggctgaaaattgttgttgcatgtattcccgcaggtattgttggaattctatttgatgattggattgatgcgcatttgtataatccgaccgttgtcgcaattatgttaatcttatttggtgttatctttattgtggta…	MIELLKVIILGIVEGITEWLPISSTGHMILVDEFLKLNARPEFKSMFFVVIQLGAILAVVVIYWHKLFPFKKNKNGKITVEKDIINMWLKIVVACIPAGIVGILFDDWIDAHLYNPTVVAIMLILFGVIFIVVENRNKNAKPKITKISEITYQTALIIGLFQLIAAVFPGTSRSGATIVGALIFGVSRIVATEFTFFLAVPVMFGASILKLAKFFVKGNGFMFSEFGLLVVGMVVSFIVSVFAIRFLLNYLKKNDFKAFGVYRIVLGIIVLLFFYVVKPLLF
1	fig|6666666.920385.peg.268	peg	1_317005_317598	317005	317598	+	hypothetical protein				atgaaaaagatcatttgtatttgtttgatgctaggaatcgttactgggtgtgcagatcgtggtaaaactgcgacctcagtgaaacctcatcccatcgataaagaggttcataaacttccacccgttaagccaaatacagaaaatcctaatcatcttccggatgtctcatttgaagatgctgttgaattttatttttcgttgcatgatgaagcttcaattattacagagattgcctatcgccccctccatgaagaaggggtctatgaagttaaggcggcaattgaagacagtgaagttgaaattgtatttaataataatcacgacattctttcagagacaaatgaatatttagaccacaaagaacaggttgaagttgaacgcgatggatttacccgtgat…	MKKIICICLMLGIVTGCADRGKTATSVKPHPIDKEVHKLPPVKPNTENPNHLPDVSFEDAVEFYFSLHDEASIITEIAYRPLHEEGVYEVKAAIEDSEVEIVFNNNHDILSETNEYLDHKEQVEVERDGFTRDELETIIPVSEAMHQALTFKPGHFVEVELKKDKDTLVYEIEIVGAHQKSIDIKVDAITGKVLRKD
1	fig|6666666.920385.peg.269	peg	1_317624_318151	317624	318151	+	Dihydrofolate reductase (EC 1.5.1.3)			idu(1);Folate_Biosynthesis idu(1);5-FCL-like_protein	atgagaaaaattaaactattcattgccataagtttggatggctatatcgcagatgagaagggttcaattaattggttggaatcgtataactctgtggatgatgatacctatgaaatgttttataaaacagttgatacggttgtaatgggtcgaaaaacctacaaacaagttaccgaagaactttcaccagatgtgtatccctatgaggattcatttacctatgttgtttcatcacaggatatcaaaccacgtaataacatggcactcatctcggaagatgttattggagtacttaatgaaatcaagcaacaagaaggaaaagatatctggattgttggaggtggaatgctagtttcagcacttgtggaggcatccattattgatgaatattggattgct…	MRKIKLFIAISLDGYIADEKGSINWLESYNSVDDDTYEMFYKTVDTVVMGRKTYKQVTEELSPDVYPYEDSFTYVVSSQDIKPRNNMALISEDVIGVLNEIKQQEGKDIWIVGGGMLVSALVEASIIDEYWIAAAPILLGKGIPLFSESINSHQLNLIESYTKGQLVYMKYQKRA
1	fig|6666666.920385.peg.270	peg	1_318293_318826	318293	318826	+	Transcriptional regulator, AcrR family				atgaaacaacaagaaattattagaagaactgttccctttataattatgaatcccactgctacagtgaacgatatcgcaaaaaatgccggtatcagtcgtgctacgtttcaccgtacatttactggacgtgacgagctttatgatgtcatggctcgtgcatgtattgaggaaattgatacagcgcttaaaggtcttgaacgtaaactggatttatttgaatctttaaaagatattgtggatgtgttaattgaactgggtgatcgggtgtattttttgtattattatccagatggcttaaattcagatgagttacgtcaagaatgtcatgcaatcttaaaaccactctatacagttgtgatcaagatgtataaaaagaagatgttgaatcaaaatgttaat…	MKQQEIIRRTVPFIIMNPTATVNDIAKNAGISRATFHRTFTGRDELYDVMARACIEEIDTALKGLERKLDLFESLKDIVDVLIELGDRVYFLYYYPDGLNSDELRQECHAILKPLYTVVIKMYKKKMLNQNVNEGWIINTINNYVSIAWVQVYVGNVTQAEAVENTMQMLLHGIVAY
1	fig|6666666.920385.peg.271	peg	1_319366_318866	319366	318866	-	putative membrane protein				atggacacgaaatatttaccgggtttacgaattttaaaaacaaccctcgcggttgcaatctgtctcatcactgcttggacgttaaactatcctgctcccttttatgcagcgattaccgccgttttaatgatgaagtcatcaccggaacatgcagtgcgtgcttcgcttgatcgtatcttaggaactttatttggaggaatgatcggaatcttatttctactcattacaatctattttaatattcccagtgagtctttagcttatacgctactcattgtggctgtgcttttagtagatctaacactttgtaaaatattaaatcttcgtgagtacgctacatccatgtcagcgattttagtccttgcggtcttactgaatcataatggaactcaaggcgat…	MDTKYLPGLRILKTTLAVAICLITAWTLNYPAPFYAAITAVLMMKSSPEHAVRASLDRILGTLFGGMIGILFLLITIYFNIPSESLAYTLLIVAVLLVDLTLCKILNLREYATSMSAILVLAVLLNHNGTQGDAIQYMIRRILETLFGIFISVIINKYINHKEDLS
1	fig|6666666.920385.peg.272	peg	1_319899_320009	319899	320009	+	hypothetical protein				atgaaaaaaatagttaatcacgttgtaaacggtctgttgaaaatttcagatcaagcaacgacattatcactatggtctttctataagccagaattgccaaagaaaaaataa	MKKIVNHVVNGLLKISDQATTLSLWSFYKPELPKKK
1	fig|6666666.920385.peg.273	peg	1_320099_320824	320099	320824	+	Response regulator				atggttatgattaaaatagcaattgttgatgatgaaacgataatgcatgatcgtcttcgggaagttgtgaatcaaacgctgcttagccgagatattgattatcgcgtcttaatctttgataatccagatgatgtgttgtcatgtgttaaacagaccaagatcgatattgttttattggatatcgagttgggttctcgaaatggcgttgagttagcgaaacgtctttctttggatagtccaagtaccgttgttgtgtttatcacttcctatgagggctatattaaggacgcatttggtctgaatgtctatgactatatcttaaagcaagaattggatttgcagttgccagaggcgttaattcaacttacaacacgtcttacacaacgtgatagtgttgtt…	MVMIKIAIVDDETIMHDRLREVVNQTLLSRDIDYRVLIFDNPDDVLSCVKQTKIDIVLLDIELGSRNGVELAKRLSLDSPSTVVVFITSYEGYIKDAFGLNVYDYILKQELDLQLPEALIQLTTRLTQRDSVVFKFDSGILNLELMEIVFALYENRNITIFTQDESYVMKSTSLTKVYESLPESMFIQPNSRYIVNMMYIQEMRKGVIKLKGYDDLIEVSRGQFKNLYQNYLDFLVESERL
1	fig|6666666.920385.peg.274	peg	1_320825_322123	320825	322123	+	hypothetical protein				atgacaaatgaaggcatgatgcttattggggaagcattgttttgtcttttagatgtattgttgctttttagagcggcgcaagtctttcttacaactaaagataatcataaattcaaattctggggtgttaccttcctaacatcctttttaatttttagcgcaaccgtatcgacagcattttcctcctttgtttcgattattatgggggtgctgctggttgtttatgtatttgtgctttttgatggaagtgtttttgcgaaggtcatgtccgcaattgtttattatctgctgttaggaattatcacaattcttgtaatatccgcagttgtaaagattaccaatattcaagttgatgtcttgatgggtgcaaccgaattaagaatgattgtgatgtttggg…	MTNEGMMLIGEALFCLLDVLLLFRAAQVFLTTKDNHKFKFWGVTFLTSFLIFSATVSTAFSSFVSIIMGVLLVVYVFVLFDGSVFAKVMSAIVYYLLLGIITILVISAVVKITNIQVDVLMGATELRMIVMFGIKTITIILIELLRRLLGPKQFTQDIFVSNYTLGYLVVNLLVIIVLFDIVLTQDYIISKNLIFYFIIIQTILISIMFMIISNYFEMKVKNETYQTMIDAFNLYQKREVERVESDVEVLKLKHDLKNHMASLSYMIESGKDDEARNYIHELIHHEALKTYVNTPNPVINAIVNSKITQNPHIHFVTRVGISEFKIEPYDLTVLLGNALDNAIEAAGKCERNRVVKLYLEENSQFCKIQVLNTFHEMPRMKDGVYLSSKRLGDKRGFGM…
1	fig|6666666.920385.peg.275	peg	1_322203_322766	322203	322766	+	hypothetical protein				atgaaaaaaatatcatttaaattaagtcataatttttataagtacggatatattgatgaagatgattgtgatcgcatgcgctttgctttagaagtcgtgatgtccaatctttttacttttggttttataattctgatgggtattgtatttcattgctttcgaccaacacttgcgtttgttgtgatgttaggggcacttcgaagtttagatgatacatttcattcaaatacattttttggatgttttactatgaccgtctttgcttatgttttttcagtgtttggtccaggtgttattgatacaagttttaaagtcccttatatgttattatcttcggcattttgtgggtcgattatgcttgtgtttctgtttaatcgtaataatattcgtttaaataaa…	MKKISFKLSHNFYKYGYIDEDDCDRMRFALEVVMSNLFTFGFIILMGIVFHCFRPTLAFVVMLGALRSLDDTFHSNTFFGCFTMTVFAYVFSVFGPGVIDTSFKVPYMLLSSAFCGSIMLVFLFNRNNIRLNKNSGFMSYIIIMCIILFILTLALPSIFDIILVVMNVIMVVTVTFALGQIIHLRES
1	fig|6666666.920385.peg.276	peg	1_322848_323309	322848	323309	+	hypothetical protein				atgaattatgaagcgttaattgttttcctaattgaagccaaaaaaaatacttatgcatcaggttttggaaaagtagatagtagtcgaccgcattcatatgatttagagtttaattcaggaaagtacaaatacattgatagttatttaggtactcatttgttcacgggtgaagaagcaatctggaatcaattaaatcctgtttgggcaatgaattatagtggaagagtcattaatgaagagaaattttcaagcaagttcttaaaaaaggccttgatggagccaacaattgattatccatttaggggtaaaccgttttattctgaaggtgattatacctatgtaatggaggcaaatggtgatttttcttggtttatcggcagagaacttatctttaataaa…	MNYEALIVFLIEAKKNTYASGFGKVDSSRPHSYDLEFNSGKYKYIDSYLGTHLFTGEEAIWNQLNPVWAMNYSGRVINEEKFSSKFLKKALMEPTIDYPFRGKPFYSEGDYTYVMEANGDFSWFIGRELIFNKDELVYELNFHGGLVLDTHFD
1	fig|6666666.920385.peg.277	peg	1_323754_325070	323754	325070	+	Uracil permease @ Uracil:proton symporter UraA			isu;Pyrimidine_utilization	atgagtcataatcttacagtaggggttcaagagaaacccagttcaactagcaagtgggttatcctaagcttgcagcatgtctttgcgatgtttggtgccaccattctcgttccatttttaacgggtctggatgttggggtcgcacttgtcgcaagtggtattggtaccttaatttatattctatgtacaggcgctaaggttccaatttacttggggagttcctttgcgtatatcggaagtgttgctgccgcaatcgcttcaacgggaggcgcagcaagtgcttataccggcttaatggtggttggtttaatttacttaatcgtttctatcgttattacttttaccggtagtggttggattaagaaattattaccacctgtagtagtagggccgatgatt…	MSHNLTVGVQEKPSSTSKWVILSLQHVFAMFGATILVPFLTGLDVGVALVASGIGTLIYILCTGAKVPIYLGSSFAYIGSVAAAIASTGGAASAYTGLMVVGLIYLIVSIVITFTGSGWIKKLLPPVVVGPMIVIIGLSLAPTAVKEAGLMGIDVLLEQGKYVGVQGAAWKVPLVAFVTFMSVVLVSIRGKGFIKVVPFLVAIFVGYFSSVVLGLVDLGTVFQGYSFIQIPKFQFIGTYKLDFTAVAAFAPLALVTIAEHIGDHVVLGEITGEDYLESPGLNRTILGDGLATFVSAAIGGPANTTYGENTGVIAMTGVGSVYVTGLAAIFAILLGFLGWVQAFITSIPWAVIGGMTIVLYGLIASNGIKVLIKDRTDLSDMKNLVVVASMLVIGLGGAS…
1	fig|6666666.920385.peg.278	peg	1_325213_326514	325213	326514	+	Tagatose-6-phosphate kinase AgaZ (EC 2.7.1.144)				atgaaaaaaaatccattatttttattaaacaataaacgtcctgtgggtgtttattctgcatgtacggcaagcggacccgtacttgaagcaacattagagttcgcaaaagaacacaattcttcggtagtaatcgaagcaaccgcaaaccaagtaaaccaatttggtggttatacaggaatgcaacctgttgattttaaagcgtttgtttatgaactatccgataaagttggatatgacaaatcacgcatcattcttggtggtgaccatttaggtcctttaacatggactgatttaaatgaagatgaagcaatgaaaaatgcatgtgacttagtctatgcttatgttcgtgctggttttacaaaaattcacttagatacatcaatgcgtgttgcagatgat…	MKKNPLFLLNNKRPVGVYSACTASGPVLEATLEFAKEHNSSVVIEATANQVNQFGGYTGMQPVDFKAFVYELSDKVGYDKSRIILGGDHLGPLTWTDLNEDEAMKNACDLVYAYVRAGFTKIHLDTSMRVADDSTEEVLSNETIARRSAMMAKVCLEAYDDLLKEDPEAVFPAFIIGSEVPIPGGAQEEEDTLAVTSPEAFKETYRVFQETFKAADVEKVFDSVIGIVVQPGVEFGDADLFQYNRENAKELTDTLKREFDSFVFEGHSTDYQTPTHLREMVEDGITILKVGPALTFAYREALFALAHIENQICTDPSNFVDVLETAMLDQPGNWQKHYHGTDVELFIKRKYSYSDRARYYLPVPSVQAAITKLVSNLNSVEIPMTLISQYMPYQYRRIK…
1	fig|6666666.920385.peg.279	peg	1_328601_326556	328601	326556	-	hypothetical protein				atgcatcccttttttatttgtcaagataatgtagtttgtgcagtttatgtaggttttataacatctatggtgttttttatgacagataacccattccaaacagacttggattatacaatggttctatcaaagaatggagaaccatttatgaaaaaaaccttacaaaaactaagtcttggacttatcaccgcagttttagtatcaacaacatttaccgcagtatctgcgcaagaaccaactgtcgtcgaagatgtcatcatcgaccaaaaatttgcgaacgcatccgggcgtgtcgattctgatttctttttctaccaagtaaacatcacaaataacgggaaaaataacgatcgtcatgatggttttgattttaacgctaatttttatctcaaaccttca…	MHPFFICQDNVVCAVYVGFITSMVFFMTDNPFQTDLDYTMVLSKNGEPFMKKTLQKLSLGLITAVLVSTTFTAVSAQEPTVVEDVIIDQKFANASGRVDSDFFFYQVNITNNGKNNDRHDGFDFNANFYLKPSIEGRHLKYVTNAIDHVYYKKDWYGGSRKAATAMVWDNEEGQWKVPNPWVDIDGNPLDTVTPGNPNGIRLKMTDGGKNALELRPKEDTPIPEVGLSGPFNSLVNNGWNMTEISKNSRKNNVLAYDLYNGETGKVNNGKILEISQEKDESLWPHSHGAWHYFSFGNYIYYEIDNDASITYEPVMINDDYDIGDIVSLRTEASIDAPVSFKLTYQWQISDDNESFVNLEDETLDTLSFEAQKANDGAYYRVVIGVERSNTEVVSNAVKL…
1	fig|6666666.920385.peg.280	peg	1_329878_329390	329878	329390	-	hypothetical protein				atgaataaagcatttaagtttttatcgctctcttttttatctgttttcttactttttgcattagtcttgcctgctagtgcaaattattctgaaagtttcaactccgaagatgttgaaattaaattcgatgattcaggagaagttgtaagtttctttgttcctatggaggaaaacaaccatctttctgatgaaattatgaatgatttgttaattggagattcaatagttgcagattctgttctgactagaagcgctgcagaaggaatttataagtttgttcaagggacatgcattgtagtggagttattgtccggatatagttgtgtgcaagtagcacgtgaaattggattagcattgtataatgggaaatacatgtctaacggaaagccttatacaggt…	MNKAFKFLSLSFLSVFLLFALVLPASANYSESFNSEDVEIKFDDSGEVVSFFVPMEENNHLSDEIMNDLLIGDSIVADSVLTRSAAEGIYKFVQGTCIVVELLSGYSCVQVAREIGLALYNGKYMSNGKPYTGKWQVTYGYKPGCQPQHSGVCFGATYKKIG
1	fig|6666666.920385.peg.281	peg	1_330157_331347	330157	331347	+	Multiple sugar metabolism regulator			isu;Streptococcus_pyogenes_recombinatorial_zone	atgtatttaaaaacgacaagcccacaattcttgaagtatggacaagtacaagatcacccatcaaactttaaagttcatcgtttctttgtggaaggaaaagttcctcagtacttaaagtcagtatcagtgcccgttacacttgaagtattagaagggattgcattggttgtgattttagatccatcaggtgatccagaacagtttgtaatccatcggattgcccgattaaatcctgatatcccttataccgtaatcccacttacacaaagtgctgtgattgaagaatccattcaatcggatggtgtttacaccgttcatcactatgagaatgaacaagaggtaggttaccttccgatacgtcctaagttttatgttaccgatattttttcatattattat…	MYLKTTSPQFLKYGQVQDHPSNFKVHRFFVEGKVPQYLKSVSVPVTLEVLEGIALVVILDPSGDPEQFVIHRIARLNPDIPYTVIPLTQSAVIEESIQSDGVYTVHHYENEQEVGYLPIRPKFYVTDIFSYYYSVKGKNYHFSGESHFYWEITYVDTGELVTEIDGKEFKLESQSMMLYFPNQFHKQRIEGDKSCSYLTIMFDMNINVHDIDHIKNKVFTCTQEMYNLFNSFIKHSTILETYNVPYSRDLMISYLQELIILVIQYDSPNHTQHLNSNPIQANFENELVNEINKYILNNICEPISVEDLCDHFAISRSSLQVLFKKNMDMPPKQYINDIKMMRAQVMILEENLPITEVAMRLGFSSIHYFSRKFKKQFGLSPTEYAQSLYNKNTSDD
1	fig|6666666.920385.peg.282	peg	1_331842_331405	331842	331405	-	PTS system, N-acetylgalactosamine-specific IIA component @ PTS system, galactosamine-specific IIA component				atgattggtattgtcgtaacaggacacggacgttttgcggaaggcttaacgtctgctgtagaattaatcgctgggaaacaaccctcatatgaatccgttctctttttagaggaaaaaggacctgaggcgttgtctgaagacttaaaagttgcaatcaacaacgttaacactggagatggtgttcttgtctttacagacttaaaaggtggaacaccgtttaaagaagcagtcatgattgcgacacaacaagaaaacgtggaagttctcacaggaaccaatttatccatgttacttgaagccagtcttatgagacttggtgaaccattactccacgattttgctttatcactaagcgaaacaggagcatcgcaagttgatctcttcgacatcgcagactta…	MIGIVVTGHGRFAEGLTSAVELIAGKQPSYESVLFLEEKGPEALSEDLKVAINNVNTGDGVLVFTDLKGGTPFKEAVMIATQQENVEVLTGTNLSMLLEASLMRLGEPLLHDFALSLSETGASQVDLFDIADLQRDDEIEDGDGI
1	fig|6666666.920385.peg.283	peg	1_333018_331843	333018	331843	-	Galactosamine-6-phosphate isomerase AgaS				atgtttaacaacaatgaacaaacttggaaagatctcaaagcgtttgataccgcaaatgaaatccaccaacaaccgcaaacatgggataaaacataccatattgttttagaacgccgtcaagaaatccaaaactttattaatcaagtgattaatgaaagtgaatacgatgtaatctttaccggagcgggtaccagtgaatttgtaggaaatgcacttgcacctgtacttgtaaaggaattcaattcaaattttaaatcaattgctactacagatattgtggctacacctgctttatttatcgaccctgtaaaacctacattacttgtatcctttggtcgttcaggtaactcacctgaatccattgcagctgtagatgttgtgaatgaaatcaataaaaat…	MFNNNEQTWKDLKAFDTANEIHQQPQTWDKTYHIVLERRQEIQNFINQVINESEYDVIFTGAGTSEFVGNALAPVLVKEFNSNFKSIATTDIVATPALFIDPVKPTLLVSFGRSGNSPESIAAVDVVNEINKNAKHLVITCNHEGKLALRDDENIYSIKLPKETNDLSFAMTSSFSNMFLAAFLAFNTENLEALYPSIKDIIRVGYAFNEEGYKVAMELVENFKFDRIVYLGDADQNGFAQESALKMLELTAGEVVTMHNSPLGFRHGPKSIVNGTTLTVVYMKEDPYTRQYQVDIIKEMSPQRNGNQIMVVDTMNDDVIRELVDVYVSINYNEDTKKDLVGLNMVMYAQVLSLYKSLDLDKSPDNPWPSGLVNRVVQGVIIYPYSYEEEK
1	fig|6666666.920385.peg.284	peg	1_333172_333633	333172	333633	+	hypothetical protein				atgagcggaaaccaaaaaaatacatttactgattttctaacacgcaaagtatataaagtgaatcaaggccaagaaaaacagcttgttttttaccgtaatcgtattgtgattgcaattatgctgggaatctttctgatcagttttaacgtttcaactggtttgagtctgttattggcagggggatttggtgttgttgcggaacttcgttatcgttttgattttctaaaaaaatgtcatcctgtttctttggcgcaggtgaaacataaaacggtctcgtcatcaaacatacttctcaatagtggcttgtatggtgtcttgggtatcttattactttatttcgcattgaaagagcccagcgttgaatcctatcgatggttcttagtggggattggggcagcc…	MSGNQKNTFTDFLTRKVYKVNQGQEKQLVFYRNRIVIAIMLGIFLISFNVSTGLSLLLAGGFGVVAELRYRFDFLKKCHPVSLAQVKHKTVSSSNILLNSGLYGVLGILLLYFALKEPSVESYRWFLVGIGAAGIVVAMVYLIQYFSNRHEHI
1	fig|6666666.920385.peg.285	peg	1_333753_334268	333753	334268	+	hypothetical protein				atgcgaaatttgattgaagaatatcgacttaaaacaaatggaaatctaggaaatataatttataaatggggcccagtaatccttttagtaggagctgttattttactggtcttaacgcaaatgacttttggaaatatttttaatgccatgacacatgttgaacggtttgcggggaatgtgatcaagactaaggtgatggtttcgattctgatggttgtctcaatttgtgtaggtttattgatgatttgggacatgattgcgtttaaagaaaaacgtggtgaagttaatcgcttgtatagcttgattgggaccgtattttttttcttaaccttagtgaatataaataaaatcacgaagcttacgaatcttattgaaatcgttgaaccgacacaatcggtt…	MRNLIEEYRLKTNGNLGNIIYKWGPVILLVGAVILLVLTQMTFGNIFNAMTHVERFAGNVIKTKVMVSILMVVSICVGLLMIWDMIAFKEKRGEVNRLYSLIGTVFFFLTLVNINKITKLTNLIEIVEPTQSVYRIIAWGVIAVIGLVLGLIHAHKQNTRIVMEREVTYHA
1	fig|6666666.920385.peg.286	peg	1_334261_334941	334261	334941	+	hypothetical protein				atgcttagttcaaaacaattagaacgtttaaaattagaacatgtggaatctttggatgaagcattggattgtttacgacgtgacatcaagccgaaggtgtctgcccaaaaatatgcgaaagttgttgcatccgtcgcaacacattatgcagaggtgtatgaagaacaacccgaaatacttgaatccgataatgcaccaatctctgaagaaccaatcgaaccggtggaagcgccaactgttggctttagtacgcaattctttgcgacattgcttacaggcttgtctgtagcgagtttgggtgttgtgatgatgagtaatcgtagttttgcgaaattagttagtatgtttgatcaaggaacaccactgctttggattatattgagtattttgctctttgta…	MLSSKQLERLKLEHVESLDEALDCLRRDIKPKVSAQKYAKVVASVATHYAEVYEEQPEILESDNAPISEEPIEPVEAPTVGFSTQFFATLLTGLSVASLGVVMMSNRSFAKLVSMFDQGTPLLWIILSILLFVSMLVIRMIERSENAHAKYYLSRKLVLWMSGLGLMNALMGIFVIMSANSLNLVLKLMFSLVLGKITAVVCLLTVIAFVVVLVKQDELVLVKVQE
1	fig|6666666.920385.peg.287	peg	1_334953_336302	334953	336302	+	hypothetical protein				atggaagaaaaagatgaattggacgacattcttgatgaagtcgatgcgcaagatgatgcggaagcaaaacgattagaggacttggaagaaacagaacaagaacttgatgacttggaaaacaaggaagaagatcttgatgacattctcgatgagattgagtctaaacctgaagctgtgatcgaaaaggtttatgtcgtagaagaatcaccaaaatctgtagaagaaaccgtcgttaaaaagtcaaaaccaaaacgttctgataagcatagtaagtctaaacacaagaaatcgaagaacaaacgcaatgcattgattgccttgtttgttttaattgtagtgtgtggtggtgtctttacggtatggaaactaaagtttagtggacaagccttggatgcgttt…	MEEKDELDDILDEVDAQDDAEAKRLEDLEETEQELDDLENKEEDLDDILDEIESKPEAVIEKVYVVEESPKSVEETVVKKSKPKRSDKHSKSKHKKSKNKRNALIALFVLIVVCGGVFTVWKLKFSGQALDAFKYVQVDFEGVDTKGTATLEVDLDAIKNPEQKEIYESLTYSLSPQEGLENGNRIKLIAEKSESTDKLLKTHKYRLENLEKEIVVKDLYDSEQFNLFEQFSFNFEGMDGSGTVTYDMYLDVDESYLQTIVEGTTLSFSKDKNLVNGEEITVKATFNKEAMAAMNQHKVKISEEQTTVKVEGLSDVYASIDDIKEYKELQNLAFNKIKADYAKHPDTYTNFKLEYACYAADTQNNVNAVDYFDKHAYSKGSLMFIYSFDRIRGNDVAHF…
1	fig|6666666.920385.peg.288	peg	1_336450_336794	336450	336794	+	hypothetical protein				atgaaaaactattatgctgtgtttattgcatttacgctcgttgttcttacacgaactgtgattcatccggatttacttttaactgtaacgggtactgtaacatttttggtgattctaatctttgcgataacacaaatatttaatttaaagcatgaagtacgcgacgagagattgctctatcttaatgctgtgttaaatgtgtttactgctttcttatattacaacaatgtttataaagcgataacattaacaccctatgattcgctgttattcgggttaacaagcgttcttgcattcatatctccagtgttactgtttcttgctcgtgatgcaaaccacatctga	MKNYYAVFIAFTLVVLTRTVIHPDLLLTVTGTVTFLVILIFAITQIFNLKHEVRDERLLYLNAVLNVFTAFLYYNNVYKAITLTPYDSLLFGLTSVLAFISPVLLFLARDANHI
1	fig|6666666.920385.peg.289	peg	1_337118_337414	337118	337414	+	UPF0045 protein CPE1503				atgaacgcaagtgtagcaattcaaattttaccgaatacaacttcgaatgaagaaacaattcgtatcgtggatgaggtgattgcgtatatcgcgcaaacaggtctaaactatgtagttggaccctttgaaacatctatagaaggggattatgatgaattgatggaaattgttaagaactgtcaactcattgctgttaaggcaggtgctgataaagtatcggcatatgtaaagattgcctatgcgcctacagcacacattctcaccattgatgaaaaaatcacaaaacatcaaaaatag	MNASVAIQILPNTTSNEETIRIVDEVIAYIAQTGLNYVVGPFETSIEGDYDELMEIVKNCQLIAVKAGADKVSAYVKIAYAPTAHILTIDEKITKHQK
1	fig|6666666.920385.peg.290	peg	1_337386_338177	337386	338177	+	Thiamin ABC transporter ThiX, transmembrane component				atgaaaaaatcacaaaacatcaaaaatagattgttgtcagtatccgcaattcttggattgttggtattatggcaaggtctttcgtcacttggagtgattccgcggtttatgctgcccgctcccagtgatgtcgttaaagcatttaataatgattttagtttacttatgtatcatgcgagaacaacgctcttagaagcctttttaggattaacatttggggttttgttaggatttatatttgcggtggttatggatcatgtttcatggtttcataaaatgttttacccacttattatcttgacacagactattcctactgttgcattagcgccccttttggtgctttggatgggttatggattacttccaaaaattacgttaatcatcttaacgtcgttt…	MKKSQNIKNRLLSVSAILGLLVLWQGLSSLGVIPRFMLPAPSDVVKAFNNDFSLLMYHARTTLLEAFLGLTFGVLLGFIFAVVMDHVSWFHKMFYPLIILTQTIPTVALAPLLVLWMGYGLLPKITLIILTSFFPITMGCMNGFQSCDKDALNLMKSMGANTFQTFRHIKFPHALPYFFSGLKISVSYSLIGAVVAEWLGGYSGLGVYMTRVRKSYSFDKMFAVIFFISFLSLVLMGFVSWLQKRTQPWLDAETLQRDGADNS
1	fig|6666666.920385.peg.291	peg	1_338174_339139	338174	339139	+	Thiamin ABC transporter ThiY, substrate-binding component				atgaaaaagaaattgatggggatgatggttttgggtttgcttttaacgggatgtggggcaaagtcaaacaagcctgtacgtatcgttttggattggactcccaatacgaatcataccgggctttatgtagcccaagaaaagggattttttaaagcacaaggtcttgaagtggagattgtgcaaccgcctgaaggatccacgacatcgttaattggtgcaggtggtgcagaatttgggattagtttccaagataccatggcaccggcactagcaagtgaacacccactaccaatcactgcggtagcggccttaattcaacacaatacctcaggtattgtttcattaaaagaaaaaggaattgatacaccccgtaagatggctggacatacttatgcaaca…	MKKKLMGMMVLGLLLTGCGAKSNKPVRIVLDWTPNTNHTGLYVAQEKGFFKAQGLEVEIVQPPEGSTTSLIGAGGAEFGISFQDTMAPALASEHPLPITAVAALIQHNTSGIVSLKEKGIDTPRKMAGHTYATWDSPIEQAIIRKIVTDDGGNYDDIKMIPNTVTDVVSALQTDIDAVWIFKAWDGMAIQQAGLDTHFLNFADYGQELDFYSPVLIANNGYLEENGEEAKKVLKALEEGYEFAIENPDEAAEILVKHVPELDLDLIKASQHFLAKEYKAEVTKWGTFDGARWNRFYAWLYDNQLIEMPIAENVGFTNDYLN
1	fig|6666666.920385.peg.292	peg	1_339123_339890	339123	339890	+	Thiamin ABC transporter ThiZ, ATPase component				atgactatctcaactaatcccgttttagtgctcgaacacgtttcaatggcttatggatctaagcacgttttagacgatgtttcggtgaccttaaatcaaggggaagttgtatgcatcttgggtgaaagtggtgttggtaagacgacgttatttaatgtgattgcaggactacttcaccctgataaaggttccgtatctttacataaacaggatattacagggacgacgggtcatgtttcgtatatgcttcagaaagatttattgttgccttataagacggtcattgataatgcagcgttgccgttacgaattcaaggtaagagcaaagtagagagtcgtgaagcggccttaaaatatttcgcgacctttggtttagagggaacacaaaatctgtatcct…	MTISTNPVLVLEHVSMAYGSKHVLDDVSVTLNQGEVVCILGESGVGKTTLFNVIAGLLHPDKGSVSLHKQDITGTTGHVSYMLQKDLLLPYKTVIDNAALPLRIQGKSKVESREAALKYFATFGLEGTQNLYPAQLSGGMRQRVAFLRTFLFSDDVALLDEPFSALDTITKHQMQTWYLDIMSQLNLSTFFITHDIDEAILLSDRIYVLSGKPGKITYELVIDNPKPRNEDFLLTDAFINYKRIIKAHLNDTKTE
1	fig|6666666.920385.peg.293	peg	1_339970_341250	339970	341250	+	Ribosome LSU-associated GTP-binding protein HflX				atgttagatacaaaaacaattaaagaacgcgtcgttttagtcggcgtggattttggaaaaaaagattttgacttagaatcatccatgattgaattaggcgatttggttgaagcggctgagggaacggttgtctatcagattacgcaaaaccgagatcgtcctgagagtgcaacttatattgggattgggaaaattgaagaagtgatgcgtgcggtggcaacgtatgatgcggatacagtcgtattcaacgatgaactcagtggatcacagattcgaaatcttgaaagcttaattggctgtaagattgtcgatcgaaccaatttaatccttgatatttttgctttgcgcgcaacaacggctgaagggaaacttcaagtaaagcttgcgcaactaaagtat…	MLDTKTIKERVVLVGVDFGKKDFDLESSMIELGDLVEAAEGTVVYQITQNRDRPESATYIGIGKIEEVMRAVATYDADTVVFNDELSGSQIRNLESLIGCKIVDRTNLILDIFALRATTAEGKLQVKLAQLKYRLPRLIGYSDYLSRTGGGIGTRGPGEQKLELDRRHIQREILHVQNALTKSEENREITRSKRLNSNLPIISFVGYTNAGKSTLMNAILTNGDPQANDKHVFVKDMLFATLEPSMRKARLNNGLNVILTDTVGFVSKLPHTLVEAFKGTLEEIKYSDLIIHVVDASNPDLNIQMDTTYKMLRDLDVLDRKIITVFNKMDQAMDQDIVFYQSEFGNRMYISALDIEDIDRLVDAIEVELESSFKKVSFEIPFADLGILDAIASNYEIIG…
1	fig|6666666.920385.peg.294	peg	1_341388_342851	341388	342851	+	ATP-dependent RNA helicase YxiN				gtgaaacatacatttaaaaattatggaattgatgattcaattctaaagtcaattcagtatttgggctatgaagccccaacagatgttcaacaagaagtaattccggcagtattaagcgggaaaaatattgttgtacaatcacaaacaggtagtggaaagaccgcttcatttgggattcctatttgtcatcaagttgaatggaaaaaacgtaaacctcaagttttagtattagcaccgacgcgtgaacttgccatccaaatccaagaagatttatttaatcttggtcgttttaaacgcttgaaggttgaagcgttatttggacgcagttcatttgagaagcaagcacagcgtttaaaagaaatgacacacatccttgtcgcaacgccaggtcgcttattg…	MKHTFKNYGIDDSILKSIQYLGYEAPTDVQQEVIPAVLSGKNIVVQSQTGSGKTASFGIPICHQVEWKKRKPQVLVLAPTRELAIQIQEDLFNLGRFKRLKVEALFGRSSFEKQAQRLKEMTHILVATPGRLLDHMARETVDLSHIETLVIDEADEMFNMGFIDQITSIINRIPKKSQKLLFSATMPERVKDLCTLYIKNPQWIDIETESRVEDRIDERYYIVDYPDKMALLESVLITENPDSSIIFCNTKEQVESVTNFMEDLGCKVDTLHGGMEQRFRTKVLADFKHGLFRYLVATDVAARGLDIDDVSLVVNFDVPENTESYTHRVGRTARVDKYGKAVTFTSPYEMKFMNLIINDTDHELQKVVKPGQSLVDARRDAFEAKRDRKPKVKKDKAHD…
1	fig|6666666.920385.peg.295	peg	1_346594_342941	346594	342941	-	Sialidase (EC 3.2.1.18)			idu(1);Galactosylceramide_and_Sulfatide_metabolism	atgaagcgcttacatttgaatcatccatacattacttatatgagaggggtatttaaattgaagaaaataagtaacattttcgtcgtgcttcttacacttgtattgggtattagtctttacccaagttctatctttgctatgaatgatctaaatcttaatgaactacacttaaagggagaaggtgctgatatttccgaccatttatcacacatcaaagaatttaaccaaggttccctaaccttacgtttccgttctgaatcactatccagtgatcttactgcactgttttcaatatcaaacgcaaatttggaaaacaactatttcgcgctttactatcaaaacagtaccggtaagcttggcattgaattcagagatgaaaccggcaaacatattatcaat…	MKRLHLNHPYITYMRGVFKLKKISNIFVVLLTLVLGISLYPSSIFAMNDLNLNELHLKGEGADISDHLSHIKEFNQGSLTLRFRSESLSSDLTALFSISNANLENNYFALYYQNSTGKLGIEFRDETGKHIINTSGTSTQLANANWHTVTVLNHGNRVEIYADGILLASQDNIDFTKIQSLPWNRMKLGGVARLKGENLWPFSGKISSLNLTHDILDVDTIKTLHNDTASTVDPSTSEAIELYAPGQDGSKNYRIPSLLTTQDGTVLAAIDKRITHQADWGNIDIAIRRSQDSGKTWSDTEVIIDLKSDPNVSQENVNTNYQSSAFLIDAAMAQDNRNGRIYLLVDMFPESRGFFSVQNEDQDFGQPYVTKEDGTHIVLKGTDGKKYYAKADGTVFDLN…
1	fig|6666666.920385.peg.296	peg	1_347677_346736	347677	346736	-	[4Fe-4S]-AdoMet protein YtqA				atgacaaacccttacccttattcccttgataacaagcgttatcaaacttataactactttacccagaagacttatggacaaaaagcatttaaagtcagcatcgacgcaggatttacttgtccaaatcgtgatggtacgtgtggaagtgggggttgtaacttttgcagtgcccgtggatcaggggatatgattttaaaaaatccagacttagataagcaaatcgagcacagtgaaaatataatgcttcaaaaatggcccaacgccgccaagattgcatattttcaagcctattcgaatacacatgattccttaaaaaatcttaagaaactttatgaccctttctttgatgatgatcgttttgtgggaattgatattgcgacacgcagtgattgtttagat…	MTNPYPYSLDNKRYQTYNYFTQKTYGQKAFKVSIDAGFTCPNRDGTCGSGGCNFCSARGSGDMILKNPDLDKQIEHSENIMLQKWPNAAKIAYFQAYSNTHDSLKNLKKLYDPFFDDDRFVGIDIATRSDCLDDEKIAYFEAMSRKKDLTIEIGLQTIHPETSEWMNRGHDLESVTTCIQKLKAAGIRTCVHIINGFPQETPEMMLETADYLAKMHPEMVKIHMLHIIKGTKLGAEYQKKPFPLLTRDEYVDVVVKQIERLPEDIVIARLTGDGMADDLLAPVWTIRKIVVTNEIDKLMAKRNTWQGKYQKER
1	fig|6666666.920385.peg.297	peg	1_348069_347674	348069	347674	-	Acetyltransferase, GNAT family				atgattaccatacaaacaactacaattgaacaggttttacccattcgccataaagcgatgtatcctgatggacccataaccttagcacaaactgaggatgacccccatgcaacacactatggactttttatagaccagcaatgtctatctgtgattactgctgttgaccatgatgatacgattcagcttcgaaaattcgcgaccctgccaagccttcaaaatcaaggttacgggagcatgttattaagtcatgtgctatcattatataatggacgcatcattcttaatgcgcgaacaagcaaaatttcatattataaacgctttggttttagacaaacaaatcaaacatttacccgcaatgacatcgactattgtattatggaggtattacgatga	MITIQTTTIEQVLPIRHKAMYPDGPITLAQTEDDPHATHYGLFIDQQCLSVITAVDHDDTIQLRKFATLPSLQNQGYGSMLLSHVLSLYNGRIILNARTSKISYYKRFGFRQTNQTFTRNDIDYCIMEVLR
1	fig|6666666.920385.peg.298	peg	1_348147_348935	348147	348935	+	LSU rRNA pseudouridine(2604) synthase (EC 5.4.99.21)				atgaaacaagcacgacaacaagcatcaaacgccaatgaaaagattaatcccattcagcacgaagcacgggaatcgttgcgtttaaataaatatatcagtgattcgggttattgttcacgtcgccaagcagatcgttttattgcggaaggtgtagttgcaattgatggtgttacggccactgttggccagcaagtactgccagggcaacgtgtaaccgttgaaggcaatcacgttaccatcgatgacgagaaagtttatatcgctttaaataaaccacgtggtatcacgtgtacaacagatggagctattgagggaaatatttcagattttatgaactacccaaagatgattttcccaataggacgtttggataaagattccagcggcttaattttactt…	MKQARQQASNANEKINPIQHEARESLRLNKYISDSGYCSRRQADRFIAEGVVAIDGVTATVGQQVLPGQRVTVEGNHVTIDDEKVYIALNKPRGITCTTDGAIEGNISDFMNYPKMIFPIGRLDKDSSGLILLTNDGDIVNKILREEYGHDKEYIVSVNKTIDEDFITKMSKGVEIYNQQTHRMQVTNPSDVEQVAPKTFRIVLNQGLNRQIRRMTKALGFKVTTLNRVRIMNINLGDLKVGEWRYLSVHELEEMNRRIQSR
1	fig|6666666.920385.peg.299	peg	1_349306_350568	349306	350568	+	UPF0394 inner membrane protein YeeE family protein				atgaagaagacagaaaatattattggatttgtattgcttatcgcagtattcatccttggaaagaatttcttagcgtctgatatgcatttattcagacttgtaatggggattgcattaggatatacattaacacgtgctgcaacggggtttgcaggaagtgtgaaccgtgccgcaaatacaggttccacaaaattaatgaaaaccttaatgtttatgttctttattaccacagcattatccgcatcgtttatgattttccaagatccatcacaaatggatttatgggttaatccaattaatggtggcttacttgttgggggtgtgcttttcggatttgggatggcattctcatcatgctgtgcatccggggttttaacggatttaattacaagtttacca…	MKKTENIIGFVLLIAVFILGKNFLASDMHLFRLVMGIALGYTLTRAATGFAGSVNRAANTGSTKLMKTLMFMFFITTALSASFMIFQDPSQMDLWVNPINGGLLVGGVLFGFGMAFSSCCASGVLTDLITSLPRALITLVFFSFGVFIGFPLQKQGWVATSWFVSEVGSQTAGGVFLPDLFKWDGLGGYLGALILTALLCGLVVVLANKYEAKRKKEGTYTGHFVEKGQDSMEAFEVEKDYAFPTESTYERLFVKTWTLKQGAVIIAILFTLLMGVTKAGWGASTPYGFWFGKFLTLFGVSAESLGSFTQMDPAVFSKPFLANPVTVQNMGILVGTAVYLLTAGKFKNTFMSELHITVKDGLLYAMGGITMGVGTRLANGCNVGALYTPIANFSLSGWV…
1	fig|6666666.920385.peg.300	peg	1_350611_352308	350611	352308	+	CoA-disulfide reductase (EC 1.8.1.14) / Polysulfide binding and transferase domain			isu;CoA_disulfide_thiol-disulfide_redox_system isu;CoA_disulfide_thiol-disulfide_redox_system	atgagtaaaagaatattaattgttggaggggtagctggaggtgcttcagttgcagctcgtgttcgtcgtcaagatgaacatgcggaagtcattatgtttgaacgcggaccgaatgtgtccttctcaaactgtgccttgccttaccacttaagtggcattgtcgcatcaagtgatgacttagtcttaatgacaccagaacaatttaaaaaacaatataacatcattgcacgcacaagcactgaagttctaaaaattaatcgtgatgcgaaaactgtaacggttaaaaatcttgaaaccggtgaagaaatggatgaagcatatgacaagcttgtcttatcaccaggagcaagtgcaattttaccacgcagtatcgaaggcattgacggtgataatgtcttt…	MSKRILIVGGVAGGASVAARVRRQDEHAEVIMFERGPNVSFSNCALPYHLSGIVASSDDLVLMTPEQFKKQYNIIARTSTEVLKINRDAKTVTVKNLETGEEMDEAYDKLVLSPGASAILPRSIEGIDGDNVFTVRNVVDIKKLNGHIVNNNIENITVVGGGFIGVEVAENLRHAGKNVTLVEAIDQIMSPFDYDMAQVLHKEMMDHGINLILGDGVKKITETSVELGSGTILESGAVVMAIGVAPETSLAKAADLEIGVTGGIKVDHNYLTNDKNIYAVGDAIEVFHQITHKPTRLALAGPAQRQARAAADHMYGIPHNNKGVVGSSCVQVFDLNAASTGLNEKMAKANGFDYDFVYIIPGDKVGLMPDANPMHFKLLFEYPTGKLLGAQAIGKGNVD…
1	fig|6666666.920385.peg.301	peg	1_352318_353625	352318	353625	+	Uncharacterized amino acid permease, GabP family				atgcgcaaaagactcagtaaactggatatcttggcgcttgcattaggttcaattatcggttggggatcgtttacgctcccagggaccaagttcttgcccgaaagtggtgtgattaacaccgcaatcgggcttattcttggtggaatcgcaatcatctttattgttcaaggatatcatgtcatgatgtctacccatcatgaagatggtggtgaattctcatatacgtacaataacttaggaaaaaaacacggtttcattgtaggctggttcttaattctctgttatatcagtatggttcccctgaatgcgacagcatttgtgcttgtcgtgaagaaactttttggatctgttgtaacgtttggatacctctatgatatcggaggaacctccgtatatctc…	MRKRLSKLDILALALGSIIGWGSFTLPGTKFLPESGVINTAIGLILGGIAIIFIVQGYHVMMSTHHEDGGEFSYTYNNLGKKHGFIVGWFLILCYISMVPLNATAFVLVVKKLFGSVVTFGYLYDIGGTSVYLSEILIASSIIIVFAKINIQGLKMSSKVQNVMILLTVANIMVIFTMMLTTQGTSVLKEYYITPYTFDLAQIAKVFAIAPFLFVGFDVIPQVSTDLDFSASKAVRVTILAVFAGVVFYNLNNITTALVFAPQAGLLEEWALGSAVLSRLGFAAFILLLISLAGAVSGGINGFMLGGSKLIGALAQYKLIPEKYNYENQNGMYTKAIRFITIVSLVAPWFGREMIIYIVDMSSLLAAIVYFYVCMISYRKSTGYSRKLSAVGVFVSLVF…
1	fig|6666666.920385.peg.302	peg	1_353765_355276	353765	355276	+	Peptidoglycan lipid II flippase MurJ				atgaaacgtaatgcagcctatttaaccatcgcaattcttatctcaaaaatattgggtcttgtaagagggcttgttttatcgtatttttacggaacatcaatggtatccgatgtttactttacatcatggagtattcctaacgttatctttggatttgtggcgattggacttgtgagtacgtttattccagtttatattcgtgcatcggaagaacagggtgaatctgttgcggatcgttatatgagtgatgctcttaacttgattacagttctagccgtagttttggtattattagggcttgtctttaccaaagaattggtactggtgtttgcgcatgggtatacaggtgcgaaactggaacttgctgttcgcttcactaaagttacgttgttatcaatc…	MKRNAAYLTIAILISKILGLVRGLVLSYFYGTSMVSDVYFTSWSIPNVIFGFVAIGLVSTFIPVYIRASEEQGESVADRYMSDALNLITVLAVVLVLLGLVFTKELVLVFAHGYTGAKLELAVRFTKVTLLSIFFIGARSIYESYHEIHNRFLIAPIGSFMMNIVVILSIFMSVKTDIMVLPIGIFIASVIQYLFAYLTSKGKGFKRRLSLDVRNPYVKMMTVMAIPIILGASIDQINLVIDRTIASTFVDGSISAISYASQINDAVLGVFVSTMATVLYPTLVGNAVRNETEQLKGTVTKILNVVNLLMIPASIGIMVLSKPIVMMLLGHGQFDDQAIVVTGTILFFYALGLVSFGMRQVLTKTFYALEDTKTPVRIGVVSVVTNILLNLILSKIMGV…
1	fig|6666666.920385.peg.303	peg	1_355755_355309	355755	355309	-	hypothetical protein				atggacagtatatccaacacatcaaacatgactgatacagaattattagaatcgcttttaaaagaagcaccaaaacacatcgttgtgatgtgggctggagattgccttgaacatgccttaaccctttgtcgctacaaagatgtacatgctagcgcatcccttaaagctacccgagattgggtagaaggaaccatggcgacagatgaagcacgaaaacgcgccttaaaggcacatgagcgtgcacgggagctcacaaaaacagaacacgtctatttacttagagccagtggtcatgccgcaggaacaacacaagttaaagcacatggcatccaatgtgcagattatgcattaaaagcagtacaagttggaaaacgcagcaaacgttcaattgaacgtaga…	MDSISNTSNMTDTELLESLLKEAPKHIVVMWAGDCLEHALTLCRYKDVHASASLKATRDWVEGTMATDEARKRALKAHERARELTKTEHVYLLRASGHAAGTTQVKAHGIQCADYALKAVQVGKRSKRSIERRWQLDTLSNYLDKKTS
1	fig|6666666.920385.peg.304	peg	1_356131_355721	356131	355721	-	Peptide-methionine (R)-S-oxide reductase MsrB (EC 1.8.4.12)				atgaatttaaaaaataaactcacaccacttcaatatgaagtaacccaaaatagtgctactgaagcaccatttactggagcatacgatgatttttatgaaccaggaatttatgtcgacatcgtaagtggcgaacctcttttcttatcaaatgataagtttaatgcagggtgtggatggcccgctttttcaaaaccgattgatgcattgcttgaggttgaagatgaaacacgacgaatcgaagtacgttccttaaatgcagattcacatcttggccatgtctttaatgatggccctcaagaactgggtggacttcgatactgcatcaattccgctgcacttcgttttattccacttgatcaaatggaagaagaaggctatggacagtatatccaacacatc…	MNLKNKLTPLQYEVTQNSATEAPFTGAYDDFYEPGIYVDIVSGEPLFLSNDKFNAGCGWPAFSKPIDALLEVEDETRRIEVRSLNADSHLGHVFNDGPQELGGLRYCINSAALRFIPLDQMEEEGYGQYIQHIKHD
1	fig|6666666.920385.peg.305	peg	1_356248_356958	356248	356958	+	Two-component transcriptional response regulator, OmpR family				atggcaaaaattttgatttgtgatgatgaacgagatattgtgaacgcattaaaaatttatttatcacaagaagattatattatttatgaagcatttaatggcgtcgaagcattggagattcttgcacaagagcatattgttcttgtgttattggatattatgatgcctgttatggatgggttggaagcgatgatgcacattcgtaaaacaacgacaataccaattattcttctgaccgcaaagggggaagacacagataaaattttaggattaaatgtaggggctgatgattacatcacaaaaccgttcaatccaatggaagtaatcgcacgggtaaaatcacaacttcgtcgttatacacaatttaatcagggttatgttgagacatcacacatattg…	MAKILICDDERDIVNALKIYLSQEDYIIYEAFNGVEALEILAQEHIVLVLLDIMMPVMDGLEAMMHIRKTTTIPIILLTAKGEDTDKILGLNVGADDYITKPFNPMEVIARVKSQLRRYTQFNQGYVETSHILKVGGLELNDETKSVSMDGKQVRCTPTEFDILKFLMEHPNRVFSPKHIYEHVWKDHSYGAEGTVAVHIRHLREKLEINPSEPRYFKVVWGQGYKIEGELKHESE
1	fig|6666666.920385.peg.306	peg	1_356945_358855	356945	358855	+	hypothetical protein				atgaatccgaataaacgcaaacattttgtaatccgcttcgtatcggcagcagtctttatcgcatcattaagtggatttgccgggagtatctatgcattggttaagatgcaatccttgcatgtaaacagtatggctccggaagcagtacgggaatatgtttttaatgaaactgcgcaagaacaaattcattctttacttcgaatgtcatcatttgataatgtgtccgacaagcgcttttccggaggaattaaagatacggaaacatccgtagtgtcacccaatcatttttttaaaatctataattcggacaatacgcttttatacagtaaagaaaccccttcgaagtctggatttatcacagtctatactctttcggattatcaaagcgtggatgaatat…	MNPNKRKHFVIRFVSAAVFIASLSGFAGSIYALVKMQSLHVNSMAPEAVREYVFNETAQEQIHSLLRMSSFDNVSDKRFSGGIKDTETSVVSPNHFFKIYNSDNTLLYSKETPSKSGFITVYTLSDYQSVDEYDDYGNFIKSQMIQKEYKVESQIVKGAHDVFWFYEILITKLLEIGYRLYGILIVSAFLMLASWVTFTKHAGIRNDEGTIEQNPFDRIPLEPFALLYLFVFGFSISLIGESVNLFYRDVPNAFLMGSSITFLLLGLSFIFYNSFIKRIKAKQLLVNSWIYRWGYLPIKRLYKSSFQNRDLILKVSMIVGASLLFDFITMTSISNHNNGTMIFFWLLKTGVVVYFILKFTLDGKVIRDATHAMVSGNLDEPLDTTKFHGVLKDHAHDLN…
1	fig|6666666.920385.peg.307	peg	1_358902_359336	358902	359336	+	hypothetical protein				atgaatcaaaaattatttaaacttaaaaatatcatcgtcttaattgcagtcattaattttatgatgttgacgatggtacgggttatactctattcggagttacatcttgtttaccggtcacattttaaaatgtttctctatgggtgtttctttacctgtataattttattaatgttttatttggtttattatctggtgagaccgaatgcttttgaccgacgttatggaattaaaaatatttcgcgtcgtgtctttctaactgtatttcttctcgcttgtgttttatatttaggatcgatgatgacacgctatgttatcaaccttgatcgaactgaaattcaacgggatggtatgatcgaagtaacgacacatggaaatgttgaacgttatcgtgattgt…	MNQKLFKLKNIIVLIAVINFMMLTMVRVILYSELHLVYRSHFKMFLYGCFFTCIILLMFYLVYYLVRPNAFDRRYGIKNISRRVFLTVFLLACVLYLGSMMTRYVINLDRTEIQRDGMIEVTTHGNVERYRDCGPLFMEYITTD
1	fig|6666666.920385.peg.308	peg	1_359449_360144	359449	360144	+	Uncharacterized transcriptional response regulator YrkP				atgaatcgtatacttgtggtcgatgatgattttgaaattcgggaactacttgaactactacttacaaacgatggctttcaagtgcagacgtattcgaacgggtatgatgcattggaggcgcttgatgatgggtttgatttagcgattttagatgtgatgatgcctgagattgatggtattaaactgtgtcggaaaatacgtgatgcacatcaaattccaattctttttctgacagctaaagagaaagaagaagatgttgtgagagggttttctgcgggtgccgatgattatgtaatgaagcccttttcatatctagagcttagtgttcgggttaaagcacttttacgacgttactgtaattatggaagtaagcaacaaggaaatgactatgagatgctt…	MNRILVVDDDFEIRELLELLLTNDGFQVQTYSNGYDALEALDDGFDLAILDVMMPEIDGIKLCRKIRDAHQIPILFLTAKEKEEDVVRGFSAGADDYVMKPFSYLELSVRVKALLRRYCNYGSKQQGNDYEMLEEGNLRLNRRTNEVYKNGVLLDLTEREYRILRLLLGNPGRIYTMEQLFEIVWEDTYFYSCSNTVMVHIRNLRKKVEDEPNKPKIVKNVWGKGYTYDGL
1	fig|6666666.920385.peg.309	peg	1_360233_361444	360233	361444	+	Two-component system sensor histidine kinase				atgagacatttttctgaaatctatatcacaagtgtccatcccaatcgtaatacgattcatcaacgtgtggattccttacaaacttatatcgcggaaaaaaagattaccgagcagtcccttgatcaactcaatgactgggttaaacaatatccatattcgcttttttatatctacaatgattcgaaattgttgtataccaacgatcttgaggtggaagtacgctcatttgatacacgcaatgatgcatcatatccacttcaaacatttggtctcgatgtaagcggatcaccacttcgtgttgatattatgagccaggataatattgaatttctagatcgtgttgatcaagtgaaccgcgtagtttcgtttatcgcattcgtaacggtgatgtgtatttta…	MRHFSEIYITSVHPNRNTIHQRVDSLQTYIAEKKITEQSLDQLNDWVKQYPYSLFYIYNDSKLLYTNDLEVEVRSFDTRNDASYPLQTFGLDVSGSPLRVDIMSQDNIEFLDRVDQVNRVVSFIAFVTVMCILLRSMTSYIETITNELNAIGGGMLETKVSEQGNDELTDLARGINMMREALIANTEMVVRSQEALKDATTTLSHDIRTPMTILLGYLEYLQNDETLNSSHHDKIHRCYDKAHQVKDLTQELLQCFTDIANQEEHSFPIIKTSFNDLKHDFLKQLRSSLEVYGIEVVVEDLGKQEGWCYVSHILMHRIFDNVTSNIIKYAQYDQGVKVKIKMIGTKVRILVENEIALVPRNHESYGIGLRSCERLMNLQDGFLTWNRNGTQFQLCLELT…
1	fig|6666666.920385.peg.310	peg	1_362647_361634	362647	361634	-	Putative membrane protein YeiH				atgaactcaattaaaaaatatacacccggttttatgctttcatgtctagtagcccttatcgctgttctacttgaaagcctattacccgttaaatttgtcggagcatccgtcattgcactgcttattggaatgcttgtgaatacgtggaaagaacccagtcctgttatcaaaactggtttaaaattcacatccaagcatgttttaaaattcgcaatcattcttttaggagcatcactaaatattacgatgatcttaacagttggaaaactatccttagcggttatggtatttacactgcttacatgttttggtggaggatactttattgggaaaaaacttggtttaaattggaagttatccaatttaatctctgctggtactggaatttgtggtggttcc…	MNSIKKYTPGFMLSCLVALIAVLLESLLPVKFVGASVIALLIGMLVNTWKEPSPVIKTGLKFTSKHVLKFAIILLGASLNITMILTVGKLSLAVMVFTLLTCFGGGYFIGKKLGLNWKLSNLISAGTGICGGSAIAAIAPVIEAEDEDIAYAMSATFLFDVLMIVLFPIMGKALGLTDMAYGLWAGTAVNDTSSVVAAGYAFSEAAGDFATMVKLTRTLAIIPTVIVFSLIHAHVKKRDGLTPANESLKLTQIIPWFILLFIGMAILNSTGIIPVGVSHLLKQISKFLMVCALASIGLNTKFKSMIKTGLNPFLHGFIISLLVVVVALGVEFMMGIV
1	fig|6666666.920385.peg.311	peg	1_362741_363604	362741	363604	+	Transcriptional regulator YeiE, LysR family				atggatccaaagttaaaaacattaatgacggtgatggagttggaaagttatacagaggctgccaccgtgcttcatttaacccaacctgcagtttctcaacacattaagcgcttggaatcaatctaccaatgtaagttggtattttttgaaggtcgagtcttgcattttacacaatcagcctatttactttatgatttcgctaaaatacaaaatgcataccaggaggtgttgtttcaaaaacttgaaggtgttgaaaacccggtatccattggtatgactctgtcgattgcggattactattttccgacatctttacgatcgtatcttattgaagagtgtgtcaattttaaaattaaagttgcgaatacggatacgcttttagaggatttgaaatcgggt…	MDPKLKTLMTVMELESYTEAATVLHLTQPAVSQHIKRLESIYQCKLVFFEGRVLHFTQSAYLLYDFAKIQNAYQEVLFQKLEGVENPVSIGMTLSIADYYFPTSLRSYLIEECVNFKIKVANTDTLLEDLKSGVIDCALVEGMFDQDIFTSHIFTEARFMPVVARNHPLAGQSVSLEKLLLYPVIVREPGSGTRSIFENWLTAHNHRLTSFQSVQEIGSFQTIKTFLKQSHAVSFMYTKVAHEEIENKALTYLDLEDFELKRPLHFVYLKHHLKQKEIEAIYHLTQK
1	fig|6666666.920385.peg.312	peg	1_364921_363614	364921	363614	-	Na(+)-dependent branched-chain amino acid transporter				atgaataaattatcaaaatcacagttattatctgtaagtttaatgttgttttcgatgtttttcggtgctggaaatcttatttttccgacgatgattggttatcttgcaggatctcataaatggattggtattttcgcattcagtgttacggctgtacttttaccgattctcgcgctggttgctgtttcaaaacaagatggatttttaaatctagcgcataaagttcatccttgctttgcattgattttcccaactattttgtatcttttaagtggtccactcttatcggtacctcgagcgggtattatgccttttgaaacctcactgcgtctcctttttaataacccgcatcatgtccaaattggattattgatttattcattcttattttttctttta…	MNKLSKSQLLSVSLMLFSMFFGAGNLIFPTMIGYLAGSHKWIGIFAFSVTAVLLPILALVAVSKQDGFLNLAHKVHPCFALIFPTILYLLSGPLLSVPRAGIMPFETSLRLLFNNPHHVQIGLLIYSFLFFLLCFGFCIKPQALSDRVGKILTPLLLLFILILFGAAFFTSLSRNTISHEPYLTSGSAFASGLVDGYLTLDGLGALNLGILVTMSIKSYGLKDEQQVRKATVQSGVIAGVLLFVVYCMLGFLGNLMSSELIQAQNGAEVIAHLGTRLFGNYGPFVLGMLFFLACLTTCVGLISCSAEFFAERYPRLSYRRSVSILCFISFAISNIGLTTILKISGPILACVYPAAIVLILLGLSSRPSTLTYRIAIISSTLFSVIAVLDHFKVSIPLIT…
1	fig|6666666.920385.peg.313	peg	1_366073_365033	366073	365033	-	hypothetical protein				atgtctgattattcagtagtgataattctttctataatgtgtattggtttagggggtattctttttatatcctttaggcgcaatcgtgggcggattttaaatggatttttattcaatgcgttactgatgcttatcgcacttgatatcattgcgttttcttttacccattacaatccctttctccaagcaatttctttgttattaatgattctgggaattttagtctttcttttaggttactatattctcataatcggtctttttaaaaatgcgaaacgtttaatccagaaagaaggggttcgtttttcaaatttattaacgctttttgccggtatcggtttaattttctttgtctttattattccgttactgtctaaattaataccacaagagttacga…	MSDYSVVIILSIMCIGLGGILFISFRRNRGRILNGFLFNALLMLIALDIIAFSFTHYNPFLQAISLLLMILGILVFLLGYYILIIGLFKNAKRLIQKEGVRFSNLLTLFAGIGLIFFVFIIPLLSKLIPQELRWMHTLLTCITFSCFYFIFVFINFLSSSFLYQFFKPHKDRDFIIVLGSGLRNGTEVPPLLAARIDVALEYYHHQTVPPRLIFSGGQGEDECVPEGQAMRDYALNRGIPESHALMETRSTTTYENMLFSKEIMDTYEFDHPYTCLFSSNTFHIFRASQYARRVGLDAQGIGAKTAGYFVPNALIREFIALMVMHRRFHLILNGLAYAVIFLASFL
1	fig|6666666.920385.peg.314	peg	1_366168_366704	366168	366704	+	Acetyltransferase, GNAT family				atgatagagatacgtaaactacaaaaagaagacatgaaattactttgggaatatgcatttcaaagtgaaagaccgtggatgtcctttgatgcaccttttcttgatgaacatcttccattatcctacgaagaatttgaggcttcacgacttgaattatacttggatgttgattttagacagggaatttttaaagacggtcgtttaattggacttgtatcctattattgggagtcatataaaacacgttggcttgaatttggaattgtaatttatgatgagaatgaatgggggcatggacttggaagttcatgtgctatgttttggatggatcaactctttacagcattccccaacatccaacgacttggattttctacctggtcgggtaataaagcgatg…	MIEIRKLQKEDMKLLWEYAFQSERPWMSFDAPFLDEHLPLSYEEFEASRLELYLDVDFRQGIFKDGRLIGLVSYYWESYKTRWLEFGIVIYDENEWGHGLGSSCAMFWMDQLFTAFPNIQRLGFSTWSGNKAMMGVGENIGMTLEGRIRSVRYYQGKYYDALKYGMLREEWDVKRRMF
1	fig|6666666.920385.peg.315	peg	1_366704_367135	366704	367135	+	hypothetical protein				atggacattcaaagctatataaatcagggtgagggtgcatttaaagaacaatacaccttactgtttaacgccatacaatcctcgataccagatgggtttgaactggttatgcaatacaacatgccatcatttgtcgtacccttatcgctataccccaaaggatatcggggtgatcccacggtacccctgccatttataagtttaggatatcaaaaacatcatattggtttttaccatatgggcatctatgcacaaccggaaatattaagttggtttgaatcatcctatcaacaatctgttccaaccaaattaaacatgggcaagtcgtgcatccgttttacgaaaaataccgaaataccaattcaacttattcaagatcttgttgccaagataacaccg…	MDIQSYINQGEGAFKEQYTLLFNAIQSSIPDGFELVMQYNMPSFVVPLSLYPKGYRGDPTVPLPFISLGYQKHHIGFYHMGIYAQPEILSWFESSYQQSVPTKLNMGKSCIRFTKNTEIPIQLIQDLVAKITPDDWIEIYENS
1	fig|6666666.920385.peg.316	peg	1_367206_367580	367206	367580	+	Transcriptional regulator, GntR family				atgaacatatacatcaaaacagaatatgatttacccatatatgaacaaatagttgttcagattaaacaagaaattggaaatggtacccttaagccacatgaagccatgccttcgattcggtttctagctaaagaattacaggtaagtgtcattactaccaaaagggcgtatgaggaactagaaaaagcaggatatctttatacgatcccaagtaagggatcgtatgtatcaggacttggaaaagataaactttataaagattctgtaagttccattgagtcacatcttgattcaatcatcaccattgcaaaaaatgctgatattaccaagcaggttttaatcgagctcttagatgaagcatacgaaaaacaatag	MNIYIKTEYDLPIYEQIVVQIKQEIGNGTLKPHEAMPSIRFLAKELQVSVITTKRAYEELEKAGYLYTIPSKGSYVSGLGKDKLYKDSVSSIESHLDSIITIAKNADITKQVLIELLDEAYEKQ
1	fig|6666666.920385.peg.317	peg	1_367598_368251	367598	368251	+	hypothetical protein				atgaaaaatgcaatcaaacggcagtacacactttttaaatcgttttacacatataaaacatttttagtaataatgttgatgatatgtatctatgcttttgtacttcaggaatatcgcatcaacccaggcatctttacaattatcttctttactcaaaaaaattggaaaaactatgtttcgctacgatatcgttccaagacaactttttttatcgatatgcttggcgtaagtctcattacatttatatttaacgcaatgattatcgcgttcttctattttggactccgtagtatttttggacctgaaatcataatatccagtgaagaaatgatgcattaccaacaagcgggatttaatataacacagatttccaatgaacttttttggaaagaaatttac…	MKNAIKRQYTLFKSFYTYKTFLVIMLMICIYAFVLQEYRINPGIFTIIFFTQKNWKNYVSLRYRSKTTFFIDMLGVSLITFIFNAMIIAFFYFGLRSIFGPEIIISSEEMMHYQQAGFNITQISNELFWKEIYKSMTILYIVGILQVFSLTRIYKIHIERPKEIGMVAVKIIIAIILIGCIVSLPLSLLYKVIIGSLASITLIYQNYQYALSHLDLI
1	fig|6666666.920385.peg.318	peg	1_368262_369008	368262	369008	+	ABC transporter, ATP-binding protein				atgtcaaacaatttaaccgtcgatcatcttggtcgtaaatttgaagggtcatttgaaatcaagccgatgtcgtttgaaatcatgacaggtacaatgtgtggtgtttttggagaaaatggtgctggaaaaacaacactgatgaaaatgatgatgcaacagtatcagcacacatcaggatcaataacaatgggttccaatcctctagtcaattctttgtgttcctatatacccgatacaattccctatccattaaatatgactcctcaacaaattgtaaccttagaatctttactcataccaacatggaatcaatccttatttgaacaatatcgtctccaatttaatttgaactttaaaacacccctaaacaaacttagtttgggtgagaaacaacacctt…	MSNNLTVDHLGRKFEGSFEIKPMSFEIMTGTMCGVFGENGAGKTTLMKMMMQQYQHTSGSITMGSNPLVNSLCSYIPDTIPYPLNMTPQQIVTLESLLIPTWNQSLFEQYRLQFNLNFKTPLNKLSLGEKQHLMFCIALATEAKLYILDEPTEGIDPFKRDEFIRLLHENIYKQEAIAMISTHNVKGIENLLDYVLYMEKGSCVLFTDIEQFPHDARKCLAKRHLDLSVFDRNPSLDQFIKMMQGCNV
1	fig|6666666.920385.peg.319	peg	1_369005_369829	369005	369829	+	ABC transporter, ATP-binding protein				atgatccacataaacaatctaaaaatccaacgtgatacattaacacttgatattccaaaactaaacctagattccgggaagttgattctggtagttggggcaaatggcaatggaaaaacaacgctgcttaagttattaagtggtggcttacaaccagaccttgggaatattaccattgataacaaatctgctcatgactatgcgataaccgaaggggtttgttatattccttctcagtttccgtttaaaacttcgattcgattatcggatttagggggatatggagaagcactgatttcaaattgggattttaagttatttatgcaacaagtaagaacaatgggattttcaaacttagatcgtatcgatgaaatgtcacaaggactgcaacaacaaatt…	MIHINNLKIQRDTLTLDIPKLNLDSGKLILVVGANGNGKTTLLKLLSGGLQPDLGNITIDNKSAHDYAITEGVCYIPSQFPFKTSIRLSDLGGYGEALISNWDFKLFMQQVRTMGFSNLDRIDEMSQGLQQQILYHFMMQKQSNLHLLDEPSFGLDARHLNKLRDDIQTKLLRDDHTVIIATNTPEHFETIADEIVLMSKGQCIVSDTVENLKDRYQGITQELWNKTKNDAAAVGILNSGIQVIDTEVHHYERMQRLNLTPILKALIEQHENIS
1	fig|6666666.920385.peg.320	peg	1_369813_370229	369813	370229	+	hypothetical protein				atgaaaatatatcttaaagaatgtttttttagagatcggcttcttggtggacttgtcattttgattggtgacttactcctatttgtatcatttcgcaatacgatgtcattcgagatgttaattagtatctggtttgttgcaagctgtgtgataatgggggtgtttttaaaaaatactactcaaacattccaagatgaaaatcacctgatacaactaaaatctctgggatttagctcaaatgaaataaaacaagaatttgaacattttgtcatgataagttttatcttgcttatcatcatgcgcatgatcttgatgcttcttacaaatacgttttctccaaaacgcttgcttattctcgttcttgctttactgagttataacgcgattttgaagtggtcc…	MKIYLKECFFRDRLLGGLVILIGDLLLFVSFRNTMSFEMLISIWFVASCVIMGVFLKNTTQTFQDENHLIQLKSLGFSSNEIKQEFEHFVMISFILLIIMRMILMLLTNTFSPKRLLILVLALLSYNAILKWSTNNII
1	fig|6666666.920385.peg.321	peg	1_371138_370263	371138	370263	-	RNA pseudouridylate synthase BT0642				atgaaacatattttaaaagtagaacataatgatgaacttttgaattatctcttgagccaagacttaccttatagtcgctcaaagattaaatcactcttaaaacacgagtgtatttcaattgataatgaagttacaacacaatttgatgatctcatcactgcgggacaaaccattacaattgtaagtcataaccaacaacgcgatacgcctttacaaattctctatgaagataaagatattttagttgtggataagccttacaagctcttgacggtctctaatcgaaaagaagaagagttgacagcatttcgtctcgctagtgattacgtaaagaaacaagattctaaaaatcgtattttcgtagtacaccgtttagaccaagatacatcgggtgtcttg…	MKHILKVEHNDELLNYLLSQDLPYSRSKIKSLLKHECISIDNEVTTQFDDLITAGQTITIVSHNQQRDTPLQILYEDKDILVVDKPYKLLTVSNRKEEELTAFRLASDYVKKQDSKNRIFVVHRLDQDTSGVLMFAKSEYVKRLYQDKWSELVDERLYVAIVEGVVPKDKDVIRSFLRQNKTTHMYSTSSGQEAITNYEVIKRTENNTILKIQIDTGRKNQIRVHMNDIGHPIIGDKKYDAKTNPLKRLGLHAYRLRVMNPKTKKMMTFVSPLPPKFKKLSKITPTQETSI
1	fig|6666666.920385.peg.322	peg	1_372067_372267	372067	372267	+	Cold shock protein of CSP family				atgagtacaggtaaagtgaaattctttaacgctgaaaagggttacggattcattactatcgagggtggacaagatatctttgttcattactcagcaatcgttgctgatggatacaaaactttagaagaaggacaagaagttagcttcgaagttgttgaaggtccacgtggcgaacaagcagcaaacgttagaggtatctaa	MSTGKVKFFNAEKGYGFITIEGGQDIFVHYSAIVADGYKTLEEGQEVSFEVVEGPRGEQAANVRGI
1	fig|6666666.920385.peg.323	peg	1_372830_372378	372830	372378	-	hypothetical protein				atgaatcatcgtaatgaaaatgctagttttatggatgtaaacgtaaccgtaatcgcaattatcttgtgggcttttagctttgcagctgctgttggtaatcgtgatttaagtgtttttccattaatcttcgcgtttctcgttttatttttagaaaaacgtagtcagtaccttagaaatcacgcaggtcagatagccgtattaaacatcgcaatcttcgtaatcaatctaatcatcggaataattcaaaccgtctttatatctgttcttggttggattgtacttgtaggacccaccgctgttctgattttcacgattataaacatcgttttaagtcttatatacagcttgtatcatatctttggaatcgctaaagcaggtaaatttcagtactgtaaatta…	MNHRNENASFMDVNVTVIAIILWAFSFAAAVGNRDLSVFPLIFAFLVLFLEKRSQYLRNHAGQIAVLNIAIFVINLIIGIIQTVFISVLGWIVLVGPTAVLIFTIINIVLSLIYSLYHIFGIAKAGKFQYCKLPLIGFFGDMLEQAITNR
1	fig|6666666.920385.peg.324	peg	1_372896_373675	372896	373675	+	hypothetical protein				atggatggagcaatgcatgtaagtggtatgcaaattgcaatgatggttgtgagttttgtgtttattattgcgatgatggttgtattattaggacgttaccgtcgtgatgaagatttaagtcgtaccttaatctggggacttgtaatctttatgggtacaaatgccattgtgaatgggtttggcgttgtgttaaataaaacaagttggtttctatctttaccgcaattagcacagttgatgttatttactgtagttgttgcgttatcgtttgtgatcatttcattttttgtaatgaaagctttcgtaaaaaaacatttgaatgaaaatacaccaatcatgatgattcttggttttatgcttatgaatgtatttcaaactgcgatgtcattgatgaattat…	MDGAMHVSGMQIAMMVVSFVFIIAMMVVLLGRYRRDEDLSRTLIWGLVIFMGTNAIVNGFGVVLNKTSWFLSLPQLAQLMLFTVVVALSFVIISFFVMKAFVKKHLNENTPIMMILGFMLMNVFQTAMSLMNYIMLSLAINKGDTAKFIGDNTNPEMVQNAIDSVLAIQPIGYLDVSVSVLADFIAYATVLIILYRLFTSRKDRGVSYAIIAVGILVSYRLVIEFAKYQIASPLLLIAIKLVVSSLVGYTGYIFYKEDF
1	fig|6666666.920385.peg.325	peg	1_373692_374102	373692	374102	+	Tagatose-bisphosphate aldolase (EC 4.1.2.40)				atggaacttaaattgatcgatatttcagatgaatttgatgataatggtgtcgaaacactcttatttgatatttatgtaggcgaaattgatcgttatgttggacggtgtgagtatcgtaatgagcatggtcgggatctatggtattacggaaatattggttatatcatctatccaccttatcgagggcataattttgcttatcatgcttgtgttgcgctttttgatattgtgaaatcggtaaaggctggattacctgaattaatcattacctgtaaccctgataatattgcatcaaaaaagacgattctcaagttaggtggcaactatcattcgaccattgatatcatggcggatcatgagttgtttaaacttggagaaacgtctaaagaaatatatacg…	MELKLIDISDEFDDNGVETLLFDIYVGEIDRYVGRCEYRNEHGRDLWYYGNIGYIIYPPYRGHNFAYHACVALFDIVKSVKAGLPELIITCNPDNIASKKTILKLGGNYHSTIDIMADHELFKLGETSKEIYTIKL
1	fig|6666666.920385.peg.326	peg	1_374797_374099	374797	374099	-	gamma-glutamyl ligase (similar to F420:0 gamma-glutamyl ligase)				atgacaatcaaaccaaatgacaataaagaacttgaagtaattgtcgatggcaaacgttaccaacgtttacctttaaaaacaaaattaatcatgcgagatgataatttaattgaagtaatcaaagaatttgcggatgcttcattacaagatggagatattttatttgttactgagaaagttgtagcaatcacacaaggacgtgcttatcctattaaagatgtgaaaccacgtaaacttgcatttacattatcgaaatatgtaaccaaaacacctcatggaattggtttaggaatgcctgaaaccatggaaatggcacttcgtgaatgtggaacaccacgcattatccttgccgcaggtgttgctgcaatcacaaaaccatttggacgtaaaggtgatttc…	MTIKPNDNKELEVIVDGKRYQRLPLKTKLIMRDDNLIEVIKEFADASLQDGDILFVTEKVVAITQGRAYPIKDVKPRKLAFTLSKYVTKTPHGIGLGMPETMEMALRECGTPRIILAAGVAAITKPFGRKGDFYRVAGSKARAIDGPTSHTIPPYNEYVVLGPERPNEVAKTIKAAFDKDIEVIVTDINDLGGNILGSSASSIDHQLMVKILKDNPLGQKAQSTPLGIIRKI
1	fig|6666666.920385.peg.327	peg	1_374911_376437	374911	376437	+	Cardiolipin synthase, bacterial type ClsA				atgaaaacattactacgtttattaacgaataagatttttatggttggacttattgtgattgcggagtttgcgattgtagttgccttaatttggaatttatcgcttaattacgcgtttatgcacgctttttttgtgtttttatcagtccttcttattatctacattaccaatcgtaatgatgacccttattatcgtctggcatggactataattattctcgtaattcctccaattggtgctgtttgttatctgatttttggtgggaaaaaggttccgaagaaattacgtgaacgcattagtgacacttattctaaagatgcctttttacaggatgaatcatttgggattttggaagagtcaattgaggcaacaccacgctgggcacgtcttgtgaagtat…	MKTLLRLLTNKIFMVGLIVIAEFAIVVALIWNLSLNYAFMHAFFVFLSVLLIIYITNRNDDPYYRLAWTIIILVIPPIGAVCYLIFGGKKVPKKLRERISDTYSKDAFLQDESFGILEESIEATPRWARLVKYLMASSHYPIYKNTEATYLASGEEKFLHMKEEIRKAEKFVFLEYFIIKEGLMWQELLVILRKKVEEGVDVRLMYDDWGCALFRDLKKQCEEAGIVCVEFNPLVARLAIQMNNRDHRKICVVDGRVGFIGGINLADEYINIGSKFGHWKDTAVMIEGDAVHSLTLMFLQFFRYYTGEIENPNDYKFDFGDLENAQGYVMPFADAPTDNYDLGLDAHLSMINNARDYIYIQTPYLIVGHEVIQALELAARSGVDVRIIVPHIPDKKIVN…
1	fig|6666666.920385.peg.328	peg	1_376445_377299	376445	377299	+	conserved protein with patatin domain				atggaaaaaattggtttggttttagaaggtggtgggatgcgcggagcatacactgcaggtgttttacattggttattacaagaaaaaatagagtttgattatattgtagggatatcatctggagcgttatatggtggtatgtttgcattaggaaaaaaagacacacttgaaaaagcagcgattgaagttgcagcggataaacgcaatgtagggattcgcccgattttagcggaaaaaacgcttgtgggatatgattttctttacaatactgttacacaggaattagattatccgattactgagatgaataaaataccgggtaagatcgatatcggtgtttacgacatcgctggtgaaaaaacaatatggattgataaagaacaattagctcaagatcca…	MEKIGLVLEGGGMRGAYTAGVLHWLLQEKIEFDYIVGISSGALYGGMFALGKKDTLEKAAIEVAADKRNVGIRPILAEKTLVGYDFLYNTVTQELDYPITEMNKIPGKIDIGVYDIAGEKTIWIDKEQLAQDPLFIKAACTLPVAGRAVWIHGRKYMDGGITTMIPVQKSIDEGCTRHIVVTTKSADYVRKDQGFAQKMLLRTVYRKYPKLVHDFESRRDVYYEERELINKLVDEKKATYIYPTQEVGVGRFKGSEEQFEDLFKMAHDDCELRRDEIMAMVSKD
1	fig|6666666.920385.peg.329	peg	1_377945_377289	377945	377289	-	RNA pseudouridylate synthase, group 1				atgaaaatcttttatgaggataaccacgtcatcgtcgtggaaaaaaaaccaaaccaaccctctcaaggggatgaaagcaatgaccttgacttacttacagaagttaaggaatacattaaagtaaaatatgataaacctggaaacgtttatgtcggtcttgtgcatcgacttgatcgaccagtaggtggtatcatggtcttcgcaaaaacatcgaaagcagcaggacgactcagtgatcaagttcgaacccgcaccctcgataaaacatataccgcagtttgtacagggtatgtcgaacccactacattccgtgataccatggtaaaaaaccgcaagacaaacacgtcttatgtagttgataaaaatcatcctgatggtaaatacgcagaacttcatatc…	MKIFYEDNHVIVVEKKPNQPSQGDESNDLDLLTEVKEYIKVKYDKPGNVYVGLVHRLDRPVGGIMVFAKTSKAAGRLSDQVRTRTLDKTYTAVCTGYVEPTTFRDTMVKNRKTNTSYVVDKNHPDGKYAELHIIEAYYHPTDNLSTVKIKLVTGRSHQIRVQFASRGNALWGDARYNKHSQPGQQIALWATELSFDHPITKERMTFTSHTPSKFPFNL
1	fig|6666666.920385.peg.330	peg	1_378786_377929	378786	377929	-	SAM-dependent methyltransferase				atgagagtccctattgaatggactgattttgaagtcctaaatgctggaaatggtttaaaaacagaacgttatcatgacattattgtgcgccgtccagatcctgttgcgacatggaaacccacaacacccggaatgcccatcgatgctttttttaaggatggatggaattttaatcgaacactccctgaaagttggatcatccaatataaagatttaaactttaaggtgcgcccaacatcatttaaacataccgggattttccccgaacaagctgttaactgggattggatgcgttccgtaattcaaacacatacagaacccgttcgtattcttaatttgtttggatataccggtggtgcaacgattgcgtgtgctaaagaaaatgttgaagaagttgtt…	MRVPIEWTDFEVLNAGNGLKTERYHDIIVRRPDPVATWKPTTPGMPIDAFFKDGWNFNRTLPESWIIQYKDLNFKVRPTSFKHTGIFPEQAVNWDWMRSVIQTHTEPVRILNLFGYTGGATIACAKENVEEVVHIDALKGMIAWTRENIELNDLTDKKIRTIVEDAMKFIEREKRRGRTYHGIVMDPPSFGRGPKGERWKIEEQLQPLLNAAMELLDPNALFVVLNTYTTNLSPKKVRHALNDALRDQKFPLNTHSEAIGLPITSMETMLPCGVTTRWCYDENLL
1	fig|6666666.920385.peg.331	peg	1_378916_381063	378916	381063	+	ATP-dependent DNA helicase UvrD/PcrA (EC 3.6.4.12)				atggattatattcaaggattaaataaagaacaaaaagaagcagttttaacaaaagcaaaacatgtacgcgtgattgcgggagctgggagtggaaagactcgggttctcacaacacggattgtgcatctcatcgcagatcttggatattatccatctaaaatctgtgcgatcacgtttacgaataaagcagcgaatgaaatgaaagaacgaatggaagcgatgttgcccgatgcaatacgggttcatacttcaaccattcactctttatgtgttcgtattattcgtgaggagtatgaagcattaaatttagttcgtaattttacgattttggatacatcggatcaacaagcggttatgcgtgaagcgtataagcaatttgactatgaccgtaaagacatt…	MDYIQGLNKEQKEAVLTKAKHVRVIAGAGSGKTRVLTTRIVHLIADLGYYPSKICAITFTNKAANEMKERMEAMLPDAIRVHTSTIHSLCVRIIREEYEALNLVRNFTILDTSDQQAVMREAYKQFDYDRKDISFREALTYISNNKFAGVDVAQAERMAGSNYHEQKKVNLYRFYVNRLHELFALDFDDLLLEVNRLFKENLEVRDKWRRRFDVVLVDEFQDVDHVQYGIVDALVGDENQLYVVGDPDQTIYTWRGANVDFIIDFDKKYPESETITLNQNYRSTQHILDSANTLIKNNKDRPDKALYANKESEFPVQYATLDDGDAEAYWVANRMLELHDEGHSYLDMAVLYRSNYLSRALEKVLMARRIPYVIYGGLRFYDQAEIKDMMSYLRMITHG…
1	fig|6666666.920385.peg.332	peg	1_381060_383039	381060	383039	+	DNA ligase (NAD(+)) (EC 6.5.1.2)				atgagtaaagaacgaattttagcgttgcgcaaaaaattacatcagtataattacgaataccatgttatggatcaaccgacaattgcggatgttgaatacgatcaattattacgtgaattgaatgagcttgaagtaaaacatcctgagttctttgacattaactcgccaacacaaaaagtgggtggtgtcgtatctgaacgattttcaaaagttacacaccgttttccaatgttttcgttggggaatgcattttctcgttcagatttagaagtgtttgatgagcgtttacgtgcacaattcccaaatgtttcttatgttgtggagttgaaaattgatggacttgcaatgtcgattgattatgaagatggtttgtttatacaagctgtaacacgtggagat…	MSKERILALRKKLHQYNYEYHVMDQPTIADVEYDQLLRELNELEVKHPEFFDINSPTQKVGGVVSERFSKVTHRFPMFSLGNAFSRSDLEVFDERLRAQFPNVSYVVELKIDGLAMSIDYEDGLFIQAVTRGDGTVGEDVTQNIRVIDSIPLKLNIDEDVTVRGEVFMPVKSFTRVNESRKENNEALFANCRNAAAGTIRQLDSKVVATRGLDGFWYTLVNAKELGITSQYDSLTYLKQIGFKVNPEIKLCNTIDAVWQRIEEIEHMRASLPYDIDGVVIKVNDFAMQEELGFTVKTPRWAIAYKFKAEEVKTRVEDIFVTVGRTGKITPNAKLTPVQISGSLVSYATLHNEDYITNKDIRVGDEVVVRKAGEIIPEIVSVDVSNRTDVIKPYHFPKVC…
1	fig|6666666.920385.peg.333	peg	1_383036_384142	383036	384142	+	Putative pheromone cAM373 precursor lipoprotein CamS				atgaaattaaaaaaaatgatgatgattagtttggcgggactcttgttagtatcgggatgtgcgcgtcaagaaacaaaaccagaaacaggtaaagagaatgtttcggtaattcaaggtggtaagggtgaatattcaattttaacaccgtttaaaacgtcgccattgcgacaaaactatggtacaaactttagagaagtggacatgattgaaattggacgaagactccaagataaatcaaaagatcactttaatccagcaaactttaatatctcagaaggatcaatcattaatgatgaccattatgaccaactgctccgacatgagtctaaaaactatccctatggcttaaatcctgttgatgggacggagtttgttgaaaaaggacgtaaaattcagaca…	MKLKKMMMISLAGLLLVSGCARQETKPETGKENVSVIQGGKGEYSILTPFKTSPLRQNYGTNFREVDMIEIGRRLQDKSKDHFNPANFNISEGSIINDDHYDQLLRHESKNYPYGLNPVDGTEFVEKGRKIQTPTFVRDVVEVNFHSGNDINKIDGVGIALVMKRVQTEAGTGLPVRLSDETLYEIARTSIGNRLISYLRTIEGMSDVPIYLVLYAQESDTDTLPGKYLPGRVIGEGFFESRGGQFEQTSEKWTLLGTQEASEEYPETSADFSVFKREVVDFMNDESIGVTGKMFVIDKKVQQLDIDLTTGAKTYLEIYGLAQYVSERINAFSDIQAPITVNIKVYQNSRMIVRKEPGNNKPIIITVT
1	fig|6666666.920385.peg.334	peg	1_384151_384447	384151	384447	+	Aspartyl-tRNA(Asn) amidotransferase subunit C (EC 6.3.5.6) @ Glutamyl-tRNA(Gln) amidotransferase subunit C (EC 6.3.5.7)			isu;tRNA_aminoacylation,_Asp_and_Asn icw(2);tRNA_aminoacylation,_Glu_and_Gln	atgaaaaaattagataaagagcttattgaaaaatttgcttccgatttaatgtttcgtctaacagacgaagaacttgaaatggttgaagcaaatgctcatgtgtttgaacgttatgttgataagattcaagcaattgatacagaaggtgttgaggttatgtcatatccttttgagatggaaacaacatggcttcgtgatgacgaacccaatcatgtcattgatcaatcccttgcatttgaaaatgcaccgcgtgttgatggtgattattttgaaattgtaaaggtggttaataaatga	MKKLDKELIEKFASDLMFRLTDEELEMVEANAHVFERYVDKIQAIDTEGVEVMSYPFEMETTWLRDDEPNHVIDQSLAFENAPRVDGDYFEIVKVVNK
1	fig|6666666.920385.peg.335	peg	1_384444_385796	384444	385796	+	Aspartyl-tRNA(Asn) amidotransferase subunit A (EC 6.3.5.6) @ Glutamyl-tRNA(Gln) amidotransferase subunit A (EC 6.3.5.7)			icw(2);tRNA_aminoacylation,_Asp_and_Asn isu;tRNA_aminoacylation,_Glu_and_Gln	atgagtaaatcaatcgatgaaattatcgggaatttaaaaaaagaaaatgagcgtcttaacgcaattgtaagctttgtagatccaaatgaagttactgatggtttaatttctggatgggatattgctttaaaagataatatcaatatgaaagatactctaacaacagcaagttgtaagttgctttcaaaccacaaatcgatttataacgcacatgttgtggatcgacttttagatgaaggcgcagttattgtcgcgaaaacatcgatggatgagttgggtatgggtggtactaatttatccgcgattactggcccagtttacaatccatatgatataacacgtatttcaggtggctcttcaggcggttctgcagcgcttgtgggtgcgaaagcggttcgg…	MSKSIDEIIGNLKKENERLNAIVSFVDPNEVTDGLISGWDIALKDNINMKDTLTTASCKLLSNHKSIYNAHVVDRLLDEGAVIVAKTSMDELGMGGTNLSAITGPVYNPYDITRISGGSSGGSAALVGAKAVRAALGSDTGDSVRKPAAYCGAVGVKPTYGRISRYGVIPYASSLDHVGYFTQNVADAACLLEVLAGRDDRDMTSSMEPVVSYSKLLDMDLEGKRIGIFKTVEDAIENEAIKASFVQFKEKLEAQGAILVEKTIEKTLMRTMLPVYSVISNSEAVANHANLDGVRFGLSQEGDSLEEIMKNTRTNGFSSLIKRRFIFGAFALDDANQKEVFDQAKKVRRLLVNAYASCFEDVDIMVTLASGTVAPKVENQLMDELSDAYLIGENHMVIN…
1	fig|6666666.920385.peg.336	peg	1_385796_387211	385796	387211	+	Aspartyl-tRNA(Asn) amidotransferase subunit B (EC 6.3.5.6) @ Glutamyl-tRNA(Gln) amidotransferase subunit B (EC 6.3.5.7)			icw(1);tRNA_aminoacylation,_Asp_and_Asn icw(1);tRNA_aminoacylation,_Glu_and_Gln	atgggatacgaagcagttattggaattgaaattcactgtgaattaaaaacaaaaacaaaaatgttttcaggagcaccactcggatatggccaaaagccaaataccgcaatcaatgaaattgatttaagttaccctggaacattaccacaattaaataaacaagcggtcaattatggtgttcgcttatgtaaagctctaaattgtgagattgatgatttaattcgatttgatcgaaaaaactatttttactctgatttaccaaagggataccaaatcacacaacaattctttccattaggtcaacacggacattttgatgttcttgttggtgaaacagttaagcatgtgcgtattaaccgtatccatatggaagaagatacagcaaaacaatttcatgaa…	MGYEAVIGIEIHCELKTKTKMFSGAPLGYGQKPNTAINEIDLSYPGTLPQLNKQAVNYGVRLCKALNCEIDDLIRFDRKNYFYSDLPKGYQITQQFFPLGQHGHFDVLVGETVKHVRINRIHMEEDTAKQFHEGDKTLIDFNRAGTPLLEIVTEADFRTGEEAAAYVDALRLLVVYLGISDGRMDEGSLRCDVNISLRPEGQEAFGTKVEIKNLNSTNNVQKSIEFESVRQAEILNSGQKVVTETRRFDEKTQETVAMRTKETAVDYRYFVEPNIVPVRIGQDILDQTLVELPMARIQRYQDQMGLSLYDANVLVKNPDLAAYFDVLAQKTDAYKLLVNWLTQDVLAVLDQKGERSFEAWLNVDHFVDFIEAIQTGSINSKQAKQVFAKFVEGESPKDV…
1	fig|6666666.920385.peg.337	peg	1_387250_387927	387250	387927	+	hypothetical protein				atgacaaaaaaaatggatccaaagcaaaataaagaagttcaagttaaaaagcaaaaacaaactaaaaaacatgactggtcttattatgcaatcattatctgtcttgttttaatcctaattccatccctttggttgggctttacaatcgttaaggcatcgattgaatcgggaaaaccattaacaggacaacgattcgcaaacgatcatgatcctgaaattacttcagatctacaaaaaaaagttgaagaatctctcaaggaaagttccgaatttgagtctgtgagtgtatcgctcaaaactgcgacgctccgtattcagcttaaaatgaagccggatacgtcaaaagaagatgcttctgctttgattgaatcagcatacgatcgcgttgttgaagtttta…	MTKKMDPKQNKEVQVKKQKQTKKHDWSYYAIIICLVLILIPSLWLGFTIVKASIESGKPLTGQRFANDHDPEITSDLQKKVEESLKESSEFESVSVSLKTATLRIQLKMKPDTSKEDASALIESAYDRVVEVLPVAEYFKTEGSKKQYDLEINLFNFTDVTKDNRGDFIYYQLVKNGNMEDKHIQLISESKDAELVERLKTEQAEAKEKKANENGEPSKEEKKEE
1	fig|6666666.920385.peg.338	peg	1_388017_389225	388017	389225	+	hypothetical protein				atgatgaaaataattaaagacttcagtacaaaagtaagaacgctgttatctgaaaatgtaatttttttgatgattatggtgctattcttaccagattatttgttatatccagcggttattgtggcgggaatttttgtattgtacgaatggattcgatataaaggctataaatggagtctgttctggattttatgggcgtatctcctcattgtagcggtcttaaacaagaatatgcaggggatcatggggactatgtacctaattatcttagtagcctatgcatttgttttaaatcgaagaatgagtcctaaggaatacatgaagatgcaatattatattgtttggtgttccttatttaactttttctttaattttattcgctggcgaccattttggtat…	MMKIIKDFSTKVRTLLSENVIFLMIMVLFLPDYLLYPAVIVAGIFVLYEWIRYKGYKWSLFWILWAYLLIVAVLNKNMQGIMGTMYLIILVAYAFVLNRRMSPKEYMKMQYYIVWCSLFNFFFNFIRWRPFWYKSFMSLFDGVIQMGHLPFYGDGYFRAYSTFDNPNLYAFVLLIVLLVCFNQLQFQITFKNYRLGAFYAGAFIINLYAMFLTGTRSIIVALMFGLLTVILVQRKWTQFKVMILLGALLTLFILSRPDLFPRFMQIAEHSGIRLEIWDKAIHQILKEPWFGKGMFTYALLFDNIDAHNIFIESFLSFGICGTIILVSFLIGKLRDVYLNAYYLDYPLALGVLVATIMYGIFDIPLFAVQTSLLFVAVFCLPRRQPSQILVPKPTHIEII…
1	fig|6666666.920385.rna.18	rna	1_389291_389366	389291	389366	+	tRNA-Asn-GTT				gcttgtttagctcagtcggtagagcaactggctgttaaccagtgggtcgcaggttcgagtcctgcaacaagcgcca
1	fig|6666666.920385.rna.19	rna	1_389374_389449	389374	389449	+	tRNA-Glu-TTC				ggcccgttggagaaacggttaactcacatgcctttcacgcatgcattcacgggttcgaatcccgtacgggtcacca
1	fig|6666666.920385.rna.20	rna	1_389678_389753	389678	389753	+	tRNA-Asn-GTT				gcttgtttagctcagtcggtagagcaactggctgttaaccagtgggtcgcaggttcgagtcctgcaacaagcgcca
1	fig|6666666.920385.rna.21	rna	1_389761_389836	389761	389836	+	tRNA-Glu-TTC				ggcccgttggagaaacggttaactcacatgcctttcacgcatgcattcacgggttcgaatcccgtacgggtcacca
1	fig|6666666.920385.rna.22	rna	1_390011_390086	390011	390086	+	tRNA-Asn-GTT				gcttgtttagctcagtcggtagagcaactggctgttaaccagtgggtcgcaggttcgagtcctgcaacaagcgcca
1	fig|6666666.920385.rna.23	rna	1_390094_390169	390094	390169	+	tRNA-Glu-TTC				ggcccgttggagaaacggttaactcacatgcctttcacgcatgcattcacgggttcgaatcccgtacgggtcacca
1	fig|6666666.920385.peg.339	peg	1_390305_392104	390305	392104	+	Oligoendopeptidase F				atgtcggataaatatgaattaccacttcgtagtgaagtggatataaaagatacatgggatttaacaccgatgtttaaagatgatgacgcatggaatacagaatttgatgcgattcaaaatgacttaagtgaagtggctgcataccgtggtactttaacgaaaagcgctgaaagtttgttagcgggtcttaagtttcgtgatgaattaagttatcgtattgagtttttatatgtttatgcacatttaagttttgatgtcgataccacaaaccctaagtatcaagcaatgaatgcgcgcgtgcaatcgcttcttgcgcaatttggatcaagtttttcgttctatgaagcagagattttatctgccgatgaaactgttattcgagaatatcttgaatcgaat…	MSDKYELPLRSEVDIKDTWDLTPMFKDDDAWNTEFDAIQNDLSEVAAYRGTLTKSAESLLAGLKFRDELSYRIEFLYVYAHLSFDVDTTNPKYQAMNARVQSLLAQFGSSFSFYEAEILSADETVIREYLESNEALSLYNHEFDRLFKSRPHILSEKEERILASSGEIFGVSSQTFGMLNNADIQFPTIKDESGNDVQLSHGRYSLLMESADRRVREDAFKAMQTTYGNLKNTLASTLSGNVKVHNFNATIRNYASARQAALAANNIDEEVYDSLLEGIHNNINLLHDYVALREEALGIDDIQMYDIYVPMVDEVDLKFTYEEAQEVILDALSVLGEEYCAVLKRAFDERWIDVVENKGKRSGAYSSGTYGSAPYILLNWQENIDNVFTLAHELGHSVH…
1	fig|6666666.920385.peg.340	peg	1_392554_392162	392554	392162	-	hypothetical protein				atgaataacccttatgaaatcctcaatgcatcacaaaactttgtggttgtaggaatcaacaacaaacccgaaacctacgcaaatcgtatctataagttattagaacgaaaaaacaaaacagttatcggtgtcaatccaaactatactgaaattgacggtaagaccatttatccttcatttttagaaatcaccgatgccgtcgacgttgctgtgatggttgtaaatcctaagattggactgaatatgctggaatctattaaagaaaaaggcatcaacgttctgtggcttcaacccggcaccgttaacgatgctttacgtaccaaagcacaagaactcgaacttaatgtaattgaagcctgtgtgcttgcggaatacgctcaaaacgaaaaataa	MNNPYEILNASQNFVVVGINNKPETYANRIYKLLERKNKTVIGVNPNYTEIDGKTIYPSFLEITDAVDVAVMVVNPKIGLNMLESIKEKGINVLWLQPGTVNDALRTKAQELELNVIEACVLAEYAQNEK
1	fig|6666666.920385.peg.341	peg	1_393153_392551	393153	392551	-	Carboxylesterase (EC 3.1.1.1)				atgatacatagatttattgataacggaagtgataaaacacttgttttatttcatggaaccggtggtgatgaaaccgtattgctgcctgtagcgaaaatggtagcgccaacgatgaatcacctttccattcgcggtgatgttgttacctttggaaaacgtcgtttctccgccgtacaaagtgaaacacaaattctagatgaagaagatttgctgggtcgtgttgataccattctcgaaacagtgcagacattaaaagaaacatacgatctgggtgaactttgggcattaggattttccaatggagccaataccatagccgccttaatccttgaacaagttaccccttttaaaaagtgtgtgttgttaagacccatgaactttacaagcgatacacacgaa…	MIHRFIDNGSDKTLVLFHGTGGDETVLLPVAKMVAPTMNHLSIRGDVVTFGKRRFSAVQSETQILDEEDLLGRVDTILETVQTLKETYDLGELWALGFSNGANTIAALILEQVTPFKKCVLLRPMNFTSDTHELDLKDMDILIHSGRFDDIIPYESAVALEKRLINNNARVTHRIYELDHRMRAYEMEEIKQWFDMELTI
1	fig|6666666.920385.peg.342	peg	1_395101_393224	395101	393224	-	Putative BglB-family transcriptional antiterminator				atggaattcacaaatcgtcaactgatcatcatgcaccatcttgcccaaggcaacactgttacagcccaagaacttgcgctttcaagtaatgtatccatacgaacgatcaagaaggaaatccaaatccttcgcgagatcttaaagtcatatcaaattgaagtcagttcgattccaggacacggataccgcctcaatccattagatgaagatcaggaagaaaaaatatttgaaaatattggttcgatcagtcttattcgacgcatgaatagcttttctcgaaataattcagagcgtgtttcatttcttattcgaacactcttacaagcttctgactatcttaaaattgaggacctcgctgaacgtatgtttgtaagtcgtacaaccatccacaatgacctt…	MEFTNRQLIIMHHLAQGNTVTAQELALSSNVSIRTIKKEIQILREILKSYQIEVSSIPGHGYRLNPLDEDQEEKIFENIGSISLIRRMNSFSRNNSERVSFLIRTLLQASDYLKIEDLAERMFVSRTTIHNDLKDVRLQLRRFQLELKSRPAYGLKLTGSEFNLRLAFAEYFFHNTLSLVESKEKEPFILSKETLFKTEEIVKESCFKANILLSDFSLQNIAVHILILFKRRREGHRIDIHKTTDSLLLPLARTIANAVSTLLNEDVLEKPELLYLAIHLDSKQIIAHSGKTDAQDEALIYDIFTEIDNNFAINFLDNHELFRYLLLHIPQMIKRIQNGLTIRNPLIHRNLREFLFAAKVTISAVSVIEANYPDISINLDEFGYLLLYFQGALMTRRHQ…
1	fig|6666666.920385.peg.343	peg	1_395983_395165	395983	395165	-	PTS system, mannose-specific IID component				atgaataaaattgaaacaacaaaagaagacaagaaattatttagagaaatattttggtattcattcttacttgaaaattcatataactatgaacgccaacaaggtcttggatttgccgttggtatgtggcctgcaattaaacgcttctatcacacaaaagaagatcgtgccgatgcccttgtccgtcatatgcaaatctttaatacgacaccacatgtcgtatccgcaattaccggtgttgcgactgcacttgaaaaagaagcaagtcaaaaccctgattttgataagaataccatcaacagcattaagatttcattaatgggtccttttgccggtattggtgattccttcttctggggtaccattcgtattatcgctaccgcaattgcattaccttta…	MNKIETTKEDKKLFREIFWYSFLLENSYNYERQQGLGFAVGMWPAIKRFYHTKEDRADALVRHMQIFNTTPHVVSAITGVATALEKEASQNPDFDKNTINSIKISLMGPFAGIGDSFFWGTIRIIATAIALPLSQQGNILGPILFLIAFNVPHLIVRYLGGVFGYKFGTNLMDSASESGIFAKITKAATIVGLMVIGGMSAQMVKLKTIVAFSFNDTEFLLQQYIDQIFPLLLPLLYTLLMFHLLKNKKKSSMFLLLVTIAFGIIGSYIGLL
1	fig|6666666.920385.peg.344	peg	1_396746_395976	396746	395976	-	PTS system, mannose-specific IIC component				atgcaagaagcgttacttgttggtctcgtcgttgccttggtatggtttgtcgaaaagatgctcggaaccccaatggccaatagaccacttattatctcaccccttgttggtctcgttttaggtgatctacaatcaggaattattattggtgccagtcttgaactcgtctttatgggagcaatccaagttggtgcggcggtaccacccgatgtgctcattggttctgcacttggtacagctttcgcaatcttatccggtcaaggatctgaaattgcgctcgcactcgcattaccgattgcaattctcgctcaatctttaaaagttattatctttatcgttcgatcatggtttatggactttgctatgaagcttgcggaaaatgcgaatattaaaggcatg…	MQEALLVGLVVALVWFVEKMLGTPMANRPLIISPLVGLVLGDLQSGIIIGASLELVFMGAIQVGAAVPPDVLIGSALGTAFAILSGQGSEIALALALPIAILAQSLKVIIFIVRSWFMDFAMKLAENANIKGMFALNIGGLLLHCLMYFTVAFIAVLFGASAVEGFVQAIPTNLMNGLEVAGKLLPAVGFALLLQPMMNGKNILYFILGFILIAYLELPILAVTLFGVILAFIIVFEVGQTPTAIQHDELEDLFDE
1	fig|6666666.920385.peg.345	peg	1_397265_396777	397265	396777	-	PTS system, mannose-specific IIB component (EC 2.7.1.191)				atgatacaaaaaattagaattgatgaccgcttgttacacggtcaagttgcttacagttggaagtctgctttaaattatgaagcgattgtcatcgcaagtgatgatgcagcatccgatcccattcgtaaacaagcactaaagcttgcgaaacctgacggcgtgaaacttgcaatccgctctattgatgaagccattgcacttttaaacaacgaaaaacttaaaggtctcaaggtatttgtcgttactgcatccccacacgatgcactcaagctctaccaaggtattgatgaaacacctgtctgtacgttgggtggtgttcaaatgaaagatggtcgtaaagcctttgcacctgcagtatacttcacacccgaagaacttggtgcaatggacaacctcatt…	MIQKIRIDDRLLHGQVAYSWKSALNYEAIVIASDDAASDPIRKQALKLAKPDGVKLAIRSIDEAIALLNNEKLKGLKVFVVTASPHDALKLYQGIDETPVCTLGGVQMKDGRKAFAPAVYFTPEELGAMDNLITLGISVEVKQVPDDKGKDFSDLRQKYLTQ
1	fig|6666666.920385.peg.346	peg	1_398484_397408	398484	397408	-	putative glucosamine-fructose-6-phosphate aminotransferase				atgaatacattaatggattgtattattgaaatcccagaaaaactagagcaattacgtgatcaacaaaacgtcattacaaccgcaatcaaccatgctacaaatggagatactgtacgcaaagttgtggttataggatctggttcatcatacaatacggcattcaccacaaaatcatttgcggaatcgacatgtcaaattgaagttgaattaatgtaccccagtattttcgttgaacactacaacttagagttatgtgatcaaaacgcgctctatatcttcatctcacaaggaggccaaacaaaacttgtgtatgaagccatacaacgcgcaaatcaattagaactcaaaactgtttcaattactgagtcgcttgatacaccgattgcgaaagcggctcaa…	MNTLMDCIIEIPEKLEQLRDQQNVITTAINHATNGDTVRKVVVIGSGSSYNTAFTTKSFAESTCQIEVELMYPSIFVEHYNLELCDQNALYIFISQGGQTKLVYEAIQRANQLELKTVSITESLDTPIAKAAQTALEMGSGKEQFMFRTLGFSTTCTVLYLIYLSLGVLNKQIDPTQSEAILKDLDVMIQELPHIRESSDIYYHANKSYFSKTDAYIFSGPGALWPIAQEADIKFMEMLPSLTNSFELEELIHGPQNMFTSDQGFFLLAHHEKDLQKSRKIQKFITQEVHARCIIVSNTNEDDFNINTNSTYFYPLAYMTFFQVLAYHIATQRGRDLTKTMYPQLTKYINKTLETKAP
1	fig|6666666.920385.peg.347	peg	1_398811_399179	398811	399179	+	Ribonucleotide reduction protein NrdI			icw(1);Ribonucleotide_reduction	gtgattgtagtttttgacagtttaacaggacaatgtcaacgatttgcggaaaaacttggtgttccttgtattgatatcttagactatgaaccgatagatgaagacatctttctagtaacccgatcttgggattttggaaaggtaacggaagagaccaaagtatttttagaacacgaagcagcaaaggttattggccttgcagtaggtggcaatcgcaattggggcacaaacttcggtgcagcaggcgacaaaattcatcatgaatataacattgaacttgttttaaagtttgaaggatcaggcttcacaaaagatgtggaacttgttcaaacgtggatagaatcttataaggggaggacaaataaatga	MIVVFDSLTGQCQRFAEKLGVPCIDILDYEPIDEDIFLVTRSWDFGKVTEETKVFLEHEAAKVIGLAVGGNRNWGTNFGAAGDKIHHEYNIELVLKFEGSGFTKDVELVQTWIESYKGRTNK
1	fig|6666666.920385.peg.348	peg	1_399176_401290	399176	401290	+	Ribonucleotide reductase of class Ib (aerobic), alpha subunit (EC 1.17.4.1)			isu;Ribonucleotide_reduction	atgacagtacaaaataaatcaaatcaaattccagaatgggtaattctgaataatcaaattgttgatggtgatgggaatattaaagatctaaataaagacaaagaggcggtacgttcgtacttcttaaacgaaatcaataagaaaactcagttttttcactcattaaaagaaaaactcgaatatctcacaactaatgattattacgaaacagaatttttagaaaagtatacgtttgatcaaattcaagcagtttatgatatcgcatacgatgcaaagttccgtttcccaacatatatgggagcatttaagttttataatgattatgctttgaaatcgatcgatgcagaacgtgtgtttttagaacgatatgaagaccgactttcagtcatcgcactttat…	MTVQNKSNQIPEWVILNNQIVDGDGNIKDLNKDKEAVRSYFLNEINKKTQFFHSLKEKLEYLTTNDYYETEFLEKYTFDQIQAVYDIAYDAKFRFPTYMGAFKFYNDYALKSIDAERVFLERYEDRLSVIALYHADGDFELAKKLITSLIAQDFTPATPTLLNTGKKKRGEFVSCFLLEVDDSLNDIARVQEFAMQLSKLGGGVSINLTNLRAKGESIKDIPNVAKGVVGVAKLLDNAFRYADQMGQRQGAGAVYLNVFHADIEDFLQTKKLNADDDVRVKTLSMGVVMPDKMIELAREDKDMYVFYPHTVYKEYGIPFSDVAIKMDEWYDKLVENPNVRKRKINPRKLFDMIAQLQGESGYPYIMYADNVNKENPLADPIKFSNLCTEILQPSIVSHY…
1	fig|6666666.920385.peg.349	peg	1_401305_402381	401305	402381	+	Ribonucleotide reductase of class Ib (aerobic), beta subunit (EC 1.17.4.1)			icw(2);Ribonucleotide_reduction	atgatgttgaagcaaattaatgagattaaagcaaatcgtgaatatgatggtgcgaattggaatgaacatgaagataattttacacaaacgttttacgaacaaaatttaagtcagttttggagacctgaagatatcagtcttcagccagatctaaatctatgggcaagcttgtctgaagatgtgaaactggcatacggccgaaacttattagtacttaccttcttagatacctatcaaggggatatcggaatgccggtagtgtcgcgttcgattgaccacaagtatcatcaacgtaagtctgtattgaactttatggctgccatggaaaatgcagttcatgcgaaaagttattcaaatatttttatgacctatatgaaaaatgaagaaattgatgatctt…	MMLKQINEIKANREYDGANWNEHEDNFTQTFYEQNLSQFWRPEDISLQPDLNLWASLSEDVKLAYGRNLLVLTFLDTYQGDIGMPVVSRSIDHKYHQRKSVLNFMAAMENAVHAKSYSNIFMTYMKNEEIDDLYRWGEQNKNMQNILALIIGYYENLDRLTYRKQYADLGEPVDDFEFDVAQWKAMVASVFLESCLFYSGFYYPLYFYGQGKLMQAGEIINLILRDESIHGLYIGNLAMELYRKFDAETQASLYEWLTTYLDAIYQEEVELIEAIYDPVELSHDVKIFVRYNANKAMMNLGFDAYYEYEEVNPVVLNGLNTETKTMDNFSMKGNGYQKMKSESLHDDDFFFDKERIAR
1	fig|6666666.920385.peg.350	peg	1_402426_402635	402426	402635	+	hypothetical protein				atggcgctaaaaaattacttagagttgggacttcgaaataaatatgcagaacacatcgaagtggtaaagcgtgaagacgatcctgaacgttttaaatcaatcgctttagaatacggtattatggcgacacctgtattaattggtggtggcgaggtactggttgataccaatccatcaaaagtaaacgcatttttcgaaaaaatcatttag	MALKNYLELGLRNKYAEHIEVVKREDDPERFKSIALEYGIMATPVLIGGGEVLVDTNPSKVNAFFEKII
1	fig|6666666.920385.peg.351	peg	1_402687_403586	402687	403586	+	Ribonuclease BN				atgaaaaaattcattaaaaaaatccaaaccgttatggaaatgatgtcttcaaacgaggggacactctttacatatgctttggcgtattcaattattgttggtattgcaccgtttatcattatatcggtggtgtttgtaggaacgtatgtttacgacgtatcacagattattcaactcttacaacgatatgtaccggcggatttaattctgccttttgtggactatattcaaacttcagatttatcgaatttatggttgattgtttcattactgggtgtatcaatctgggttgcatcaaaaagtatctattcatttctgcttttaagcagtgaacaagatggcgtcaacatcaatcatttctttttaagaattttagcctgtgtctactttattatgatc…	MKKFIKKIQTVMEMMSSNEGTLFTYALAYSIIVGIAPFIIISVVFVGTYVYDVSQIIQLLQRYVPADLILPFVDYIQTSDLSNLWLIVSLLGVSIWVASKSIYSFLLLSSEQDGVNINHFFLRILACVYFIMIVLGIMAFGILIGYVPFINKFTTPIVITFFFVFFYRLLSFKYTRFRDVIWGSAITSIVLILLGRLFFVYINQYSNYQTIYGPLASMMILLISGWIIAWVVFFGYCINYVVRDDTLPVQGKHRLISILEKTNDKIDEREEKFIHDHIERSRDQQSLPKDEEKSEELQD
1	fig|6666666.920385.peg.352	peg	1_403663_404478	403663	404478	+	Potassium efflux system KefA protein / Small-conductance mechanosensitive channel			isu;Potassium_homeostasis	atggaaaatatcatattattttttgaaaaaccgattgttttacgtttgataagcattgcattaacgttgcttattgtgtttgtgattgttcgagtcatacgtagaagtttaattaaaattgaaaataaagtaccacttgggaaacaacaacgaactgtatacccaatcatttcaagaacactggtttatgttgtttatttcattgcgtttatcataattttagaaacaattggattggatacaaaaccgattcttgcggtcacaagtattggaagtgttgcggtagggtttggtgcgcaacaacttgtaaaggatgtcattaatggattctttattctatctgagaatcaatttaatgttggtgatgtggtttcgttgtcagatgtgacaggaacggtt…	MENIILFFEKPIVLRLISIALTLLIVFVIVRVIRRSLIKIENKVPLGKQQRTVYPIISRTLVYVVYFIAFIIILETIGLDTKPILAVTSIGSVAVGFGAQQLVKDVINGFFILSENQFNVGDVVSLSDVTGTVEDITLRTTRLRNGTDGKVYIIPNGEIKMVTNMSKEYMFAVVNVPVPYDKDLDTILEVLNDTVKHYQNPGSIMQTPVVQGVTEYEESSLNIRITCKTYVGKNWAVERDLRRVIIYALEANDISLPFPTRTVYVEQDLSN
1	fig|6666666.920385.peg.353	peg	1_405042_404566	405042	404566	-	Cys-tRNA(Pro) deacylase YbaK			isu;tRNA_aminoacylation,_Pro	atgaaaaaaacgaacgcaatgcgcattcttgatcaaaagaaaatagtgtatcaaatgcgcgaatatcaaagtgatggcatcaatattgatggcatctctgttgctgaacaaatccaagaatctgtcgaacgggtctttaaaaccattgtcttacacaatggaaacagctactatgtagctttaatccctgtggcagatcatatcgatcttaaagcatgtgctaaaggattgggtgttaagaaactcgaactgctccatgtaaaagaactctttgatttgacgggctatgtacgcggcggttgttctccgattggtatgaaaaaacaatttccaacgattatcgatgaaacctgtctgctctttgataccatcattttttctggaggccgcatcggcaca…	MKKTNAMRILDQKKIVYQMREYQSDGINIDGISVAEQIQESVERVFKTIVLHNGNSYYVALIPVADHIDLKACAKGLGVKKLELLHVKELFDLTGYVRGGCSPIGMKKQFPTIIDETCLLFDTIIFSGGRIGTQIEMKPETLIELIGAKTGAITAVEN
1	fig|6666666.920385.peg.354	peg	1_405251_405754	405251	405754	+	Substrate-specific component FolT of folate ECF transporter			isu;ECF_class_transporters isu;Folate_Biosynthesis	atgaatacacgaaaactgactcatcttgcgatgtttgtggtgctacaagtcgttgtttcacgatttttatcaatacccacacccattgttaagataagttttacgtatgtacccatggcgattgcggggtatttatatggttggttatttggtggggtggctgctgctctggctgatgtcttaggagcgatgctgtttccacaaagcggtgcctattttccagggtttacgctgtctgcgtttattattggagcgatgtatggattattgaaagattcagattgcagctggtccgttattattgggattgcactttttaatacaattgtgattaatttgttattgaatacgtattggttaagtttgattcttggtaagagttatctagcgatgatacca…	MNTRKLTHLAMFVVLQVVVSRFLSIPTPIVKISFTYVPMAIAGYLYGWLFGGVAAALADVLGAMLFPQSGAYFPGFTLSAFIIGAMYGLLKDSDCSWSVIIGIALFNTIVINLLLNTYWLSLILGKSYLAMIPIRVTKSLVMLPIKIFVLKKVLDYMKPYKSRLTKA
1	fig|6666666.920385.peg.355	peg	1_405792_407435	405792	407435	+	Formate--tetrahydrofolate ligase (EC 6.3.4.3)			isu;One-carbon_metabolism_by_tetrahydropterines isu;5-FCL-like_protein	atgaaaacagatgtagagatatcagaaatgacgaaaagagtaccggtccaatccgtggcggataaactgggtgtatctgcgtctttggttgaaccttacggacaaagtaaagcgaaactgtcactggatattatggagcgtcctgagaaggggaagttaattcttgtgactgccattaacccaacaccagctggagaagggaagaccacggtaaatattggtctttcaatggctttaaaccgtttgggggtatctgcaatcagtgccctacgcgaaccctctttgggtccttgttttggtatgaaaggcggtgcaacgggtggtggttatgctcaggttgtgccgatggatgatattaatcttcactttacaggagatttccatgcgattacgtccgca…	MKTDVEISEMTKRVPVQSVADKLGVSASLVEPYGQSKAKLSLDIMERPEKGKLILVTAINPTPAGEGKTTVNIGLSMALNRLGVSAISALREPSLGPCFGMKGGATGGGYAQVVPMDDINLHFTGDFHAITSAHNLLAALVDNHIYHGNEMGVDPNRIVWHRVMDMNDRSLRELEIIGKRVSHRTSFDITVASEIMAILCLAENMDDLKQRLSRIVVGYTFDGAVLTARDFDAVGAMSLLLKDAMKPNLVQTTENTPALIHGGPFANIAHGCNSVIATRMALKLSDYVVTEAGFGADLGAEKFYDIKCRSANLVPDATVLVATIRALKYNGGVALSELSSENVAALREGSKNLIQHFENLKKFSDNVVIAINQFESDTDAEIEYLIQLGDKLGCEVILT…
1	fig|6666666.920385.peg.356	peg	1_407477_408013	407477	408013	+	hypothetical protein				gtggaacataaagaagtttatattgtgttaagtgatacagggagtcttttaactcgaattatcaagatggttacaggtgctccttataatcatgtttcaatatcatttgatgcttcgttgcatacgctgtatagttttggtcggaaacaacctcacaatcctttttggggagggtttgtgaaggagagtttttatgagggaacgtttaagcgatttaagaatacgcgttgtttggttcttaaacttgatgttgaatcggagacgtatgcacttttaaaggcaaacgtcggggtgtttgtggaaaatatggatgcataccactataattttgtggggcttgttggtgcggcgtttaaccgtcgcatcgcgcgtgaaaatgggtattattgctcagagttt…	MEHKEVYIVLSDTGSLLTRIIKMVTGAPYNHVSISFDASLHTLYSFGRKQPHNPFWGGFVKESFYEGTFKRFKNTRCLVLKLDVESETYALLKANVGVFVENMDAYHYNFVGLVGAAFNRRIARENGYYCSEFVAEVMEQANLVFWETPNYLVHPYDFTKVEAFEVVYEGLLAEFSKA
1	fig|6666666.920385.peg.357	peg	1_408074_410254	408074	410254	+	Transcription accessory protein (S1 RNA-binding domain)			isu;CBSS-243265.1.peg.198 isu;Transcription_factors_bacterial	atggaaaaaaatatagttgatttactcaagaaagagcttaaagagtacggtccgcatcaaattgatgcggttttaaaattattagctgatggtaatacagtaccttttatcgcgcgttaccgtaaagaagttacgggaacactagatgaagtacaaattcgtgaaattgaagagcgtcatcgatatcttgaatcgttagaatcgcgtaaagaggaagtgttgcgtcttattgatgagcaaggtaagttaaccgacgatttagctttggagattggtaaggcgacagtactccaaaaagttgaagatttataccgtccttataagcaaaaacgacgtacaaaggcgacaattgcaaaggaaaaaggcttggagccactagccgattacgttttatcttgt…	MEKNIVDLLKKELKEYGPHQIDAVLKLLADGNTVPFIARYRKEVTGTLDEVQIREIEERHRYLESLESRKEEVLRLIDEQGKLTDDLALEIGKATVLQKVEDLYRPYKQKRRTKATIAKEKGLEPLADYVLSCPYDFNLETHGTPYLSDEFELNTLEEVYQGVHEIIAERVGDEPAFREWIRDFSIKTGVLTTALKDESKDERHVYEMYYEFTQPVKNAASHRVLAVNRAEKEGVIKVDIAVDETKIMRYLDHQIIANKTDSPTVQMVRDAYEDSYKRFIKPAIEREVRNLLTEEADKQAISIFGENLRNLLLQAPLKGHTVMGFDPAYRTGCKLAIVDETGKVLAIDVIYPHNPAPAQKQREAAQIFINLIEKYHVDMVAIGNGTASRESEVFVAENL…
1	fig|6666666.920385.peg.358	peg	1_410612_410962	410612	410962	+	hypothetical protein				atggcaaagaaaattaaagttggtgtgattgcgattgtggcaatgattctgatgttctttgattggcgaatgactcttggttggttcattggctgggcatgtctattaacgctaggatttttcagagaaaaattttatgcgattattctcgatgaagatcagtttactgtaggtaaatatgtacggtacatcatatttgtatttgtaatcttatggttaccactattgcttgcatttatgtttcctaatgcaattaacccgtatgcattagctacatcgtatttgattgatcgactcatattatttatgtcgggattatttacaaaggagaataagcatggtacagagtga	MAKKIKVGVIAIVAMILMFFDWRMTLGWFIGWACLLTLGFFREKFYAIILDEDQFTVGKYVRYIIFVFVILWLPLLLAFMFPNAINPYALATSYLIDRLILFMSGLFTKENKHGTE
1	fig|6666666.920385.peg.359	peg	1_410949_411623	410949	411623	+	ATP synthase F0 sector subunit a (EC 3.6.3.14)			icw(5);F0F1-type_ATP_synthase	atggtacagagtgaactctattcagtcttgatcttaacagttgctgtctccgccttgttttatgttattggtactaaacttaaagatttaacgcttgaggaacgtccgaaaggattagcccttaaagccgttctttatgttcaaaccataactacgtttactgtgcagaacatgggagaaaaacatgggaagcgcatggcggcgtacattgggagtgtgtttatttacattctcttagcaaatatgatgggtttaacgggattagaagcaccgacaagtaactatagtgttacactcgttctcgcaattataacgtttgttctcatccaaattgcaaagattgacgcgaatggtgccaagggatatatcaaaggtttctttgaaccattcttcccgttt…	MVQSELYSVLILTVAVSALFYVIGTKLKDLTLEERPKGLALKAVLYVQTITTFTVQNMGEKHGKRMAAYIGSVFIYILLANMMGLTGLEAPTSNYSVTLVLAIITFVLIQIAKIDANGAKGYIKGFFEPFFPFVIPNFFGTVAPLISLSLRLFGNVLSGTVIMTLLYTFTAWLSSFVPVIGGFNFMGVIVAPVLHLYFDLFSAFLQAFIFISLTSILIAVEYSE
1	fig|6666666.920385.peg.360	peg	1_411636_411878	411636	411878	+	ATP synthase F0 sector subunit c (EC 3.6.3.14)			isu;F0F1-type_ATP_synthase	atggatacagttagtgttggaagagggttagtagcgattgctgctgctttagcggttatgacagggattttctcaacaattggacaaggttatgcagcggctaaagctgtagaagcagttggaaaaaatccagaagcagaaagtaaaatccgtgctatgttaattcttggtgctggtattgctgaaacagctgctatttatggtatgttaatttcattcttgttaatctttgtatttaagtaa	MDTVSVGRGLVAIAAALAVMTGIFSTIGQGYAAAKAVEAVGKNPEAESKIRAMLILGAGIAETAAIYGMLISFLLIFVFK
1	fig|6666666.920385.peg.361	peg	1_411896_412408	411896	412408	+	ATP synthase F0 sector subunit b (EC 3.6.3.14)			icw(4);F0F1-type_ATP_synthase	atgactatcgatattgcacaaaagttaatgccaaatctcttgacgatggcagctcagcttggtgctacattcgtaatatatttgatgtataaaaaatatttacacgaacctgttcaagaatacttagaaaaacgttcggaattaattgagagcgaagtaaaagaagcagaagcacttaagctagaatcaaaaaaacttaaagaagaacaacgtcatgagtacgttgtcgcaatggagcgcctgaaaaaaattgagggtgacatgatgagtgacgctgaagcaaaacgcaaagatattattgcgtctgctcaggttgaaatcgatcgtcgtgaagctgcattgcaaaaagaatatgaattagaaaagaaaaaactctatacagaagttcaacagtacatg…	MTIDIAQKLMPNLLTMAAQLGATFVIYLMYKKYLHEPVQEYLEKRSELIESEVKEAEALKLESKKLKEEQRHEYVVAMERLKKIEGDMMSDAEAKRKDIIASAQVEIDRREAALQKEYELEKKKLYTEVQQYMLEVAVDVNRKVLQDATLNDTKMMDDLAKEMNAYDYKH
1	fig|6666666.920385.peg.362	peg	1_412392_412925	412392	412925	+	ATP synthase delta chain (EC 3.6.3.14)			icw(1);F0F1-type_ATP_synthase	atgattataagcactaaagtctacgcagaagcactttatcaagtaggggttgaaacacgtaaacctctcgaattctatgaagcgttacaaacatttcaagaatttttgaacgatgaagaatttaatcgtattatggtggcaacgtttttagatcagaatgcgttgacaccagtatggaatgaattgggaaaaacatttcctcaagaggttgtgaaatttcttggcatgattcaagatgcgaaacttatgagcgattttagtcgtgttgtacgcgaatatcgtgatttccttgaagaaggtaagcatctcaatgttgttgaagttacaagtccaaaggttttaactgaggatgaaaaaggccaattgatgcataatttaaaaacgcgatatgaaggcgtt…	MIISTKVYAEALYQVGVETRKPLEFYEALQTFQEFLNDEEFNRIMVATFLDQNALTPVWNELGKTFPQEVVKFLGMIQDAKLMSDFSRVVREYRDFLEEGKHLNVVEVTSPKVLTEDEKGQLMHNLKTRYEGVFEVAYHVDDSLINGLVVRVNHDIYDTSIKSKLDRILNQGGLENE
1	fig|6666666.920385.peg.363	peg	1_412918_414438	412918	414438	+	ATP synthase alpha chain (EC 3.6.3.14)			icw(6);F0F1-type_ATP_synthase	atgagtaaccaaactgaaaacatcttacagatgttaaaggaaaaaataagtactatcgaatttgatgaagccaatgttgatgttggtaaagtattcaaagttggtgatggtattgccttcgtgcgtggtttagatcaagttctatctggtgagatgctccgtttcaatgatgatgtatttggtttagctctaaacttagaagaaaaccaagtaggggttgtacttttagggaatgacaaacttgtaaaagaaggggatgttgtttaccgtacaaaccatattattgaagtaggtgttggcgatgcccttttaggacgtgtcgtgaatgctttaggtcaaccaattgatggtcaaggaccagttgagactgtagatgtacgtccaattgaacgtgtagct…	MSNQTENILQMLKEKISTIEFDEANVDVGKVFKVGDGIAFVRGLDQVLSGEMLRFNDDVFGLALNLEENQVGVVLLGNDKLVKEGDVVYRTNHIIEVGVGDALLGRVVNALGQPIDGQGPVETVDVRPIERVAPGVMTRKSVHEPLHTGIKVVDSMIPIGKGQRELIIGDRQTGKTSIALNAILNQKGQNVKCIYVAIGQKASTVAMVVEKLKEHDALEYTVVVSSTASELAPLQYLAPYTGCAIGEHWMDNGEDVLIVYDDLSKHAVAYRTISLLLRRPAGREAYPGDVFYLHSRLLERSAKLNENYGGGSMTALPIIETQAGDISAYIPTNVISITDGQLFLNLDSFNSGVRPAVDSGMSVSRVGSAAQTKAMKHVASSLKLELATYHELLSFAQFS…
1	fig|6666666.920385.peg.364	peg	1_414431_415213	414431	415213	+	ATP synthase gamma chain (EC 3.6.3.14)			icw(3);F0F1-type_ATP_synthase	atgcctaatacttcaggtataaaaaaacgtataaaatccataacttcaactcaaaaaattactaaggcgatgaaacttgtttccttaagtaaattacaacgttatcgtgatcaaatgagtgagttcaaagattactatgaagcggttactaaagtttcagaacaatttattcattttgatgaagcgattattgatgacacaccacgactatatcttgttgtcatgccggatttagggttatgttctgcatatacccaaggtctagcacgtaaactcttagaagtttaccgcgaagatgacatggtcatcagtcttggtacacaagcttacgattttttacaaactcgaggtgtaaacatcattaattctgaggtatcaagtgagcgtattgaactacac…	MPNTSGIKKRIKSITSTQKITKAMKLVSLSKLQRYRDQMSEFKDYYEAVTKVSEQFIHFDEAIIDDTPRLYLVVMPDLGLCSAYTQGLARKLLEVYREDDMVISLGTQAYDFLQTRGVNIINSEVSSERIELHDIIKTINPFVSTHQIVAIIPEYENAMTLEFKLHILNTKSSGRRDDVIYEPSFEEASEMMIKQSLMSLVKFTYLTSKVSEHTTRRIAMEKATDSAQDMIDDLGRKYNRVRQEAITQEISEIVSGMEVS
1	fig|6666666.920385.peg.365	peg	1_415214_416611	415214	416611	+	ATP synthase beta chain (EC 3.6.3.14)			icw(2);F0F1-type_ATP_synthase	atgaaaggtcgtatcgtacaaattgtaggtcctgttgtggatgttcgctttgaaaaagagcatatgccaaaactgtacaatgctttaaaagttaaacatgaatcaatggatgtcactctcgaggtgtcacaacatattggtaatgatttagcgcgttgtatctcaatgggtccaaccgatggcttgtctcgtggactcgaagttgaggatacaggatttgcgatcaaagttccggtcggaaaagaaattttaggccgaatgtttaatgtattgggagaaccaatcgatgaacaaacgtttagcacagaaggtgttgaaatgcatgaaattcatcgtgaggcaccaccctttaaagatcaacaaactacgaatactgtgttagaaacaggaatcaaagtt…	MKGRIVQIVGPVVDVRFEKEHMPKLYNALKVKHESMDVTLEVSQHIGNDLARCISMGPTDGLSRGLEVEDTGFAIKVPVGKEILGRMFNVLGEPIDEQTFSTEGVEMHEIHREAPPFKDQQTTNTVLETGIKVIDLLCPYPQGGKIGLFGGAGVGKTVLMQELIHNIAIEHSGLSVVAGVGERTREGNDLYHEMKDAKVLENTVLVYGQMNESPGARMRVALSALTMAENFRDQNKQDVLLFIDNIFRFTQAGSEVSALLGRMPSAVGYQPTLATEMGQLQERITSTKSGSITSIQAIYVPADDLTDPAAAITFTHLDAKTVLDRNIAALGIYPAVDPLESSSNLLSEDVVGAEHVYVATEVQKILQRYKDLQDIIAILGMDELSEDDKLTVNRARRIR…
1	fig|6666666.920385.peg.366	peg	1_416604_417002	416604	417002	+	ATP synthase epsilon chain (EC 3.6.3.14)			icw(5);F0F1-type_ATP_synthase	atgtttaatctaaaaatagttacaccagagggagcataccggagtgttgatgtggaatccatcacgctcccaacttctgatggacaacgcacggtgctccaagaacatatggcaattgttttgccaattgaaattggaacaatgtatacaaaatcgaaagatggaaaagagaattttgcggtttcagaaggcttgtttacgtttgaaaacaatcaaggaacccttttggttgctacaatcgagagcgaagcagaaattgatttccatcgagctgaacaggcacgaattcgtgctgaaaagcgtctgaatgaaaagaaagagtatgaagatgggcttgatttaaaacgtgctcaacttgctcttatgcgttcattatcgaggttgaggttgaaaaaatga	MFNLKIVTPEGAYRSVDVESITLPTSDGQRTVLQEHMAIVLPIEIGTMYTKSKDGKENFAVSEGLFTFENNQGTLLVATIESEAEIDFHRAEQARIRAEKRLNEKKEYEDGLDLKRAQLALMRSLSRLRLKK
1	fig|6666666.920385.peg.367	peg	1_416999_418339	416999	418339	+	KtrAB potassium uptake system, integral membrane component KtrB				atgaaacgtaaatttaaaaaacttacaattcctcaatatattgcacttggtttcgcactaacaatttttgttggtgcgaccttgttgtctttgccaatatcaagtcaaagtggccatgcaacaaattttctggatgcattatttacagcgacatctgcagtatgtgtgaccggccaggttacgcttaatacagcagaacattggaactattttggaaaaacggtaatcattactttaattgaaattggtggacttgggttcatgtcaattatcgtgatgttttttgtctttataggaaaacgtctaaacttacgtcagcgtttgattgttcgtgaagccattaatacggatagcctatcggatgcgcagttcttaattcgatatattattcgattttca…	MKRKFKKLTIPQYIALGFALTIFVGATLLSLPISSQSGHATNFLDALFTATSAVCVTGQVTLNTAEHWNYFGKTVIITLIEIGGLGFMSIIVMFFVFIGKRLNLRQRLIVREAINTDSLSDAQFLIRYIIRFSLTIQAIGAALLAIDFIPRFGLFKGIYFSVFHSISAFCNAGFDLFGDSLEGFTRNPLVILTIGGLIVVGGLGFIVWRDVLSYRRNRKLLMHTKITLITTLSILGVSFLLFWLSESRNGTFADLPFHMQLINYLFMAITPRTAGYANVNYATVSSMGIFVTILLMFIGASAGSTGGGVKVTTVATIVLFVRAKLRDEQTHFKNRSISHEKVEKALLIVFAGIIMVLLASLILLITETIPERYGIEYVLVEVFSCFGTVGLTMGLTPNL…
1	fig|6666666.920385.peg.368	peg	1_418352_419026	418352	419026	+	KtrAB potassium uptake system, peripheral membrane component KtrA				atgacaaataaaactgttgctatcttagggcttggattatttggagcatcgattgcgaaaacattagcgcgacataaagttgatgttattgcgatggattcgaaaatggaacgtgttgaagaagtagcgaatttagtggagcatgctgttcaagccgacttcaccaaacttgaacaactcgaagctgcggatgtcgcaaatgccgatatcgcaattattgcgtcgggagaacgtttggaatccacaatcctcggtgttctaaatcttaaaaagttgggttgtaaacatgttattgtgaaaacaaaaaatatggattactatgaagttctgaaaaaagtaggtgctgatcgtgtcgtgttacctgaagtagaaatgggaaaacgacttgcgaatgagatt…	MTNKTVAILGLGLFGASIAKTLARHKVDVIAMDSKMERVEEVANLVEHAVQADFTKLEQLEAADVANADIAIIASGERLESTILGVLNLKKLGCKHVIVKTKNMDYYEVLKKVGADRVVLPEVEMGKRLANEIAKHSVIDALRIDDRYNIVEIHALSSWYGRSINDLNLRQEYGFNILGMKCDNNQEFQILVSPEYKVREGDLFFVLVEEKDLQRFNDLEDHNE
1	fig|6666666.920385.peg.369	peg	1_419140_419451	419140	419451	+	Thioredoxin			idu(1);CBSS-315749.4.peg.3658 idu(1);Glycine_reductase,_sarcosine_reductase_and_betaine_reductase	atggcattacatataacagataaagactttaaagaacaaacctcagagggactcgtatttgtagatttcttcgctgaatggtgtggaccatgtaaaatgcttgcacctgtaattgatgaacttgcagaaaaatacgaaggtaaaatcaaagttgcgaagttagacattgatgaaaaccgtcaaactgctacagagtttaacgttatgagtatcccaacaatgatcttgtttaaagatggagaacctgttgagaaaatcagtggcttccaaccaaaacaagcgcttgagaaatacttagacagtaaaatataa	MALHITDKDFKEQTSEGLVFVDFFAEWCGPCKMLAPVIDELAEKYEGKIKVAKLDIDENRQTATEFNVMSIPTMILFKDGEPVEKISGFQPKQALEKYLDSKI
1	fig|6666666.920385.peg.370	peg	1_419507_419815	419507	419815	+	Molybdopterin biosynthesis MoeB protein				atgagtatgtataaaactattatgaccccagaattggaatcactgttaagtcgtaaagaaaatttgaatattgttgatgttcgggatgtatgggagtttgaaagtggccatatcaaaggtgcgctgaatattcctcttggtgaattggaaaaccagtataagaagctttctaaagacaagatgtatcatatcatttgtctaaccggtcatcgttctcaagaagcgtcacgttttctttcgaatcaaggatttaacgttgtgaatgtaatgggcggtatgtcgatttataagggagcgatgtcacaatga	MSMYKTIMTPELESLLSRKENLNIVDVRDVWEFESGHIKGALNIPLGELENQYKKLSKDKMYHIICLTGHRSQEASRFLSNQGFNVVNVMGGMSIYKGAMSQ
1	fig|6666666.920385.peg.371	peg	1_419812_420060	419812	420060	+	Protein of unknown function DUF156				atgacatgtgaaaaacaattattaaaccgtttaaaacgtgctgaaggccagatacgtggtgttacgcgtatgcttgaagaaggcgagagctgtcaagatgttttggttcagttaacggctgtacgatcaagtgttgatcgtattattaaattaatagcagtagataatctacttgattgtgtggatgaatccggtcgtgatcatgaacgtgttcaagatgcgattaatctcattgtaaagtctcgctaa	MTCEKQLLNRLKRAEGQIRGVTRMLEEGESCQDVLVQLTAVRSSVDRIIKLIAVDNLLDCVDESGRDHERVQDAINLIVKSR
1	fig|6666666.920385.peg.372	peg	1_420574_420092	420574	420092	-	Integral membrane protein				atgtttaatgaagcattacaaaaactaaagtcatcgaggtcgttgatgaaacttgcgttattttcgattttctttctcgcaatctatacgctgattgattccttcaaccttagttaccgtgagatgatacttgaatatggtatgtatctcgttattatcaatgtgtttataaatctattaatggcgcttctcagtggtctcttaatggttttaaatacaattatggtggatctaaaaggtatcgaaagtaaaggtgcaaatctcagctttgtatcgattctattcggaattcttacctatggatgtacaccttgtgttattgcattcttcgcaaatatcggaattgccttctcggttatggcccttccgttagccggacttccgtacaaattactttca…	MFNEALQKLKSSRSLMKLALFSIFFLAIYTLIDSFNLSYREMILEYGMYLVIINVFINLLMALLSGLLMVLNTIMVDLKGIESKGANLSFVSILFGILTYGCTPCVIAFFANIGIAFSVMALPLAGLPYKLLSLVLILLGLVWTRYEINNTTCKIKAPTA
1	fig|6666666.920385.peg.373	peg	1_420743_422188	420743	422188	+	hypothetical protein				atgaaatgcgatcaaatagaattaaagagtcaggaagatgaacttccgtgtagctctgaaaataaaacaataagtattccgaaagttaagagtcatatactaagcggatgttttggtgatgactttcgagcagataggcaagaaagtagggctcaaagactaaggaatacagattgtgatcgatcgcaaaggcaagatttcgatatacatctggaatgtccaatacaacagcaattggatgaacttcacgaatggtgtcagggtaagttatcgggtcatttctcacctcgataccaagtcttaacatttacccagtttaatcccaaaacaaaaaccataagtgtccgtaataattttaaacacttaaatacggaacatgcggtgtttcggtcgtgtgtg…	MKCDQIELKSQEDELPCSSENKTISIPKVKSHILSGCFGDDFRADRQESRAQRLRNTDCDRSQRQDFDIHLECPIQQQLDELHEWCQGKLSGHFSPRYQVLTFTQFNPKTKTISVRNNFKHLNTEHAVFRSCVLKDGHRISGSESSVTITIRVGEIQEVPVNTPSFYEFDAMYHLNLYVKDPYTDEDVLCHQLRLHHLVKQEVSMADDYAAIEVVESQERCGVYGEYFSLSFNKKTGFMDSYCFHDEMLFCRPMSLLCNRGPMNYEDNEHWNSFTREWSQEAVESTTQHFSIVVVNDSRVRITIRSVLANGSVVHTIYKVYADGRVWVRQSFKPSNHSGLSMIGFKIPLEPSYNAFHYFGKGPHANYQNLNEDLGLAVYEEVIEKEVSPKTYKNHTQIF…
1	fig|6666666.920385.peg.374	peg	1_422630_422214	422630	422214	-	hypothetical protein				atgaataatcaaatgtttgtttacggatctttaatggaagggttctttaattttgataaatatgtcgatggacatgttgtttcaattgaaaaagcttatgttcttggaacattgtacgatatgccctataaaggctatcctgcacttgtacaagaaggcaataccaaggtttggggtgaaatcattacagtcaaagacctaagtctcatcattgatgatattgatgcgatggaaggttttaatggacgtgatgatgacgagtataaacgcatcccctctaccattaccaaagaaaatggtgatacagtagaactgggtgtttacttctataatcttaaagatcaagatgttcggtttgatgaagcaattcttcttccagaaggaagttggagagcattt…	MNNQMFVYGSLMEGFFNFDKYVDGHVVSIEKAYVLGTLYDMPYKGYPALVQEGNTKVWGEIITVKDLSLIIDDIDAMEGFNGRDDDEYKRIPSTITKENGDTVELGVYFYNLKDQDVRFDEAILLPEGSWRAFKTSKK
1	fig|6666666.920385.peg.375	peg	1_423271_422630	423271	422630	-	Pyrrolidone-carboxylate peptidase (EC 3.4.19.3)			isu;Omega_peptidases_(EC_3.4.19.-)	atgaaagttttaattacaggttttgatccatttggtggggaaaaaatgaatcctgcttatgaagcagttaaattactccctgatacaatcgaaggggcagaagtacttaaactcgaagttccaaccgtcttcaacaaatcggttgaggtattagatgaagcgatggctaaacatcaacctgacattgtcatctgtgttggtcaagctggaaatcgttttggggttacgcctgaacgtgtagcgatcaaccaagatgatgctcgtattaaagacaacgaaggcaatcaaccgattgatgaaacaatctttgaagatggtaaagcagcctatttcgctacattacctattaaagcaatggttgagaatatgaagcaagcttctattcccgcaagtgtttca…	MKVLITGFDPFGGEKMNPAYEAVKLLPDTIEGAEVLKLEVPTVFNKSVEVLDEAMAKHQPDIVICVGQAGNRFGVTPERVAINQDDARIKDNEGNQPIDETIFEDGKAAYFATLPIKAMVENMKQASIPASVSNTAGTFVCNHLMYGLLYLVDKKYPNVRGGFIHVPFATQQVMDKPTAPSLTLEQIAKGLEVCIATAVTVKEDHKIQGGAIS
1	fig|6666666.920385.peg.376	peg	1_424250_423297	424250	423297	-	FIG001614: Membrane protein				atgacagctaatttttgggaattattcttagaaatgtggtatatggttgttggttgtatttttatcgcaactgcagtttcagcataccgcaatattgatgataaccgtaaatacggtgccgcatcattttggattattttagccgtattgtttatgttaggaaaatacattcctaataaaattaacgggttacttgttttagcacttggagtcctttcatttatgaagaccgttaacattggagatattgaacaaatttctcaagatttccgtgatgaacaatcagatcgaatcggatttaaaatctttattccatctgtatttattgcaatcggagcattcttattctcctttgtattaccaaaagttgcgccaggtgttagtgctggtgttcttggg…	MTANFWELFLEMWYMVVGCIFIATAVSAYRNIDDNRKYGAASFWIILAVLFMLGKYIPNKINGLLVLALGVLSFMKTVNIGDIEQISQDFRDEQSDRIGFKIFIPSVFIAIGAFLFSFVLPKVAPGVSAGVLGYIAIGLSAACGLIATFIITKTKPKGVMNDATRLMRTMGSFSILPQLLSALGVVFTTAGVGSLIATLLGSFIPNGNIFAGVVAYCVGMAIFTIIMGNAFAAFTVITIGIGIPFVFAQGANPLIAGALAMTAGFCGTLLTPMAANFNIVPAALLETKSQYSIIKYQAPMALIMLVIHIFLMYFLAF
1	fig|6666666.920385.peg.377	peg	1_424936_424253	424936	424253	-	hypothetical protein				atggtcgatactgttaatctttggctcctagttggagttcttattattgttgttggatttgcaatgaaaattgattcaatcgctgttgttttagtcgctgctgttgttaccgctttaattggtggtatgaacttcggtgagattttagaaacactgggttctaactttgttaagtcccgtggtttaacgatctttgtcttaacgctaccggtagttggggtatgtgagcgttatggattgaaagaacaagctgtaaaacttattcaaaaaatgaaagttcttacagcaggacgtgttatttgggtttaccaattaattcgtcaatgtgccgctgcaggtgcattacgtttaggagggcatcctcaatttgtccgtccattgattcatccaatggctgaa…	MVDTVNLWLLVGVLIIVVGFAMKIDSIAVVLVAAVVTALIGGMNFGEILETLGSNFVKSRGLTIFVLTLPVVGVCERYGLKEQAVKLIQKMKVLTAGRVIWVYQLIRQCAAAGALRLGGHPQFVRPLIHPMAEGAGIQEKGSALSVAEEEEIKAGAAAAENYGNFFGQNLFPYASGVILIVETLVEQGYDVTHQGIALWSVPVFVIALVLGGVQTVLLDRRIKRGAK
1	fig|6666666.920385.peg.378	peg	1_425337_426569	425337	426569	+	hypothetical protein				gtgttcgacattaacgagaaacaaattaatgagacagaagaagtagtagaaaaggaagtaagggagcctgaattttcgcgacatgattttggatgggaaagtcttgcttctgtggaaacgtctcgacaaaaccaattaatttcagaagtatacagtgttatgagtacaggggatgatgaacgcattgagtttgttaagaaagaatgggaatctttatctgaagaaggcatcgaccaagatttagaagataaattcaaaacggcacttgatcaatatgaacatcgccaagaacgacttgaaaaagcacgtgcgattaagaaagacttaattgaacaagctgatcaactaaagaaatcaacggactggaataaaacagccgttaaattacaagaacttcaa…	MFDINEKQINETEEVVEKEVREPEFSRHDFGWESLASVETSRQNQLISEVYSVMSTGDDERIEFVKKEWESLSEEGIDQDLEDKFKTALDQYEHRQERLEKARAIKKDLIEQADQLKKSTDWNKTAVKLQELQKQWKEAGFAGQDVDQELWEKFRAINDEFFDARTTHFEEMTLLRKDAKALKEALIVEVEAIKDSTEWKETSDAMRDLMTRWKEAGFAGREHEDRLWEEFNGHRQNFYQKQREFFDGLRAEQDNAREKKEAIIEKAKDLVQTFNDATTRENMEALFNDWKEAGHSGRDHEPKLWDTFRGIQDDFYARIKNRDFNRQESRRNEIEEELELLDVRCDALEELNEKIKVKIASLEGQAKTNDSETLQEEIAGLKNNYEENEAKLDEYVREQ…
1	fig|6666666.920385.peg.379	peg	1_426631_427710	426631	427710	+	hypothetical protein				atgaaaaataaattactgaaaataaccttagtatttctttgcgcattcttggggtttgcgggaggccatatggcccaaaagttatcctttacatatagtatcggtcccctcaatatttttctggcttcgatgggctttataatattaagttttataattcatattgtgatgcatgaaacaggtcatctcatctttggtttaataaccggttatcaatttattctgattcgttttttctcgttgacactgattaaaacaaatcacggatacaaattgaaatcgctcaaaattccgggtactgccggccagtgtttgatgatgccacctaaaacaatgaacgaagactttccgactcaactttataattttgggggacttattacaaatggtgtcattaca…	MKNKLLKITLVFLCAFLGFAGGHMAQKLSFTYSIGPLNIFLASMGFIILSFIIHIVMHETGHLIFGLITGYQFILIRFFSLTLIKTNHGYKLKSLKIPGTAGQCLMMPPKTMNEDFPTQLYNFGGLITNGVITLVALVLLVMFPVGPYMQIFLTLLILLGIFAILVNGLIMEDTPNDGYNASLLRHRSELRPYFWLQLYVIGMKAQGKGYEEINPSFIKSIPLQDCDNPIGLTAQLIYIESLKSNRERIEAYEALKDLEMIPIQKVFVDLDHASCLMLEGEVVEPTPMMNTIVKKIKGNPDCLKFEFLKALVIENDEVRASQILRNFEKETKNYPYRHDVALIYKELVDFKQEYCHADV
1	fig|6666666.920385.peg.380	peg	1_427703_428245	427703	428245	+	Maltose O-acetyltransferase (EC 2.3.1.79)				atgtttgagaagatgattcgtggagacatgtatcgtagcgatgatccaacattaatgaaactcaacttaaaagcaatagagtgtacgatccgtgcaaatcaagaagcaaatggcacagtacgttcggatatttatcgggaaatacttgggagtgctcctgaaaccttttgtatttgcccaggctttgcatgtgactatggtgtaaacattcatcttggagatcactttttcgcaaatcataattgtgtcatgcttgatgtctgtgaaatccgttttggtgattattgtatgtgcggacccaatgtccaaatttatacagctacgcatccacttgacccttcgacacgaagttcaggatgggagtatggaaaaccagtaagtattggaaacaatgtttgg…	MFEKMIRGDMYRSDDPTLMKLNLKAIECTIRANQEANGTVRSDIYREILGSAPETFCICPGFACDYGVNIHLGDHFFANHNCVMLDVCEIRFGDYCMCGPNVQIYTATHPLDPSTRSSGWEYGKPVSIGNNVWLGGSCILLPGVSLGDNVVVGAGSVVTQSFGDNVVLAGNPAKIIKTIQ
1	fig|6666666.920385.peg.381	peg	1_429015_428269	429015	428269	-	Phospholipase D/Transphosphatidylase (EC 3.1.4.4)				gtgtctaatcatttaaatttaagtcgtgtcgatggggatctttatattggtaaaggtgccggaaaagaaattatgacatgttttaatcaaagtaaacaaacaattaagattgtatccccttatgttaataaggattatgtacaaaagttaattaaacaacatcaagcaggtatcgcaacgggtttagtattcacatgggattataaacaaggtcaaaaagcaaatcaagatttggcgcacactctgttcacccaaacgcgcattaaaagtgatgaagcattacgaaagaaacgtatgggccgttttattgcattagggtggtgttttgttaattttattattctcgcgcatgcgataacacttaaaggtactgttgggttttggtttgaaatgattgct…	MSNHLNLSRVDGDLYIGKGAGKEIMTCFNQSKQTIKIVSPYVNKDYVQKLIKQHQAGIATGLVFTWDYKQGQKANQDLAHTLFTQTRIKSDEALRKKRMGRFIALGWCFVNFIILAHAITLKGTVGFWFEMIAVVALFTANFKYFDHVHKTPIYSYSYEPNMPISIWKTNRYQKLHTKLYVVDDVAFIGSLNFTKNGFYSNYESCMSIHKRDEVIDLHHYIDSLLNDKECQQFYFNEIGKQYFEEPAY
1	fig|6666666.920385.peg.382	peg	1_429524_429144	429524	429144	-	hypothetical protein				atgagtattgataattggtttaattttcgtcctaaagtagatcttgatcgagatcgggaaaaatatctcaaacaagtctttccacgtggtgagcaacaaaagcaaatgattcaaaacgtactccttgagttatttccgaaacgagatcaaaaagaacttctgtatcattacattgtttgtaaagaaatcataaccaatgatgcattggatccttttgatcaaattcataaaatcgaaaaagcacttaaacgagttcgccctaaattagactttaccgaaacagaaacgttaacgaatctgctctatattgatgctaatgaaatcgaaactatcgattcacaaaaactattaaatcgagttagacataaagccatcgtatga	MSIDNWFNFRPKVDLDRDREKYLKQVFPRGEQQKQMIQNVLLELFPKRDQKELLYHYIVCKEIITNDALDPFDQIHKIEKALKRVRPKLDFTETETLTNLLYIDANEIETIDSQKLLNRVRHKAIV
1	fig|6666666.920385.peg.383	peg	1_430063_429539	430063	429539	-	hypothetical protein				atggcacgtccacaaactaaagaaacgctgcttgaagcagcaactgtaaactttaataaattaaatgaatttatcgattctttgagcgaagaagagcgtaacgctccatttgtacttgaagatcgagatcgtaacttacgtgacgttttatgtcatttaatcgaatggcataaaatgatgatccgatggtatcaaatcggtgttatagaaaatggaatgcctgatattcccgcaaaaggattcacatggaaaacaacacctgaactaaatcataaaatatgggaagcctaccaaaatacaacattagaagaagcacttaccgaaattcaaaatacccatgcagaagttgtgagtcgtatacataaccatacgcaagaatcattatttgatagaaaggta…	MARPQTKETLLEAATVNFNKLNEFIDSLSEEERNAPFVLEDRDRNLRDVLCHLIEWHKMMIRWYQIGVIENGMPDIPAKGFTWKTTPELNHKIWEAYQNTTLEEALTEIQNTHAEVVSRIHNHTQESLFDRKVYPFTKTTTLGAYFISATSSHYDWALKKLRKQYKAMKRDTIG
1	fig|6666666.920385.peg.384	peg	1_430806_430090	430806	430090	-	hypothetical protein				atgaaacagtttatcatatctgatgatttctggtctttatttcctgatgcttgttttgggattgtacttgcacacgatgtccaaaacaaggatcttaccccagaagcgatgactgcaatttctaaatttcttgatgagagtcatcatgaagctcaaaagtatcttaccgaagatgttttaagtcaaaatgctgtagtttctgtatggcgtgacgcatatcaaaaatttaaaactaaaaaaggagcgcgtgtctcgattgaggctttattaaagcgggtttctaagggcaatacgattggatcaatcaatcctctcgttgatatctataatgcaatctcgttgacctatgggcttccttgcggtggtgaagacattgatactttcgttggggcattacaa…	MKQFIISDDFWSLFPDACFGIVLAHDVQNKDLTPEAMTAISKFLDESHHEAQKYLTEDVLSQNAVVSVWRDAYQKFKTKKGARVSIEALLKRVSKGNTIGSINPLVDIYNAISLTYGLPCGGEDIDTFVGALQLIKTQGNDSFMALGDSEPDNTLPGEIAYVDDVGAVCRCWNWRDGQRTMLTDDTTNAFLIIECVDPTRRKDLEKATQDLALYVGKYLGGSVKSSIMDNKNTRLDLE
1	fig|6666666.920385.peg.385	peg	1_431365_430898	431365	430898	-	hypothetical protein				atgaaaacatcgataaatcaccgtatctcacagtaccaagaaagcattaatcaacacgacatgccttcaacgtacaaatatttaattgacacaatgaatgagattcaacgtaatttcaaacttgattcattcacggcaaaatccgttctgaatggttatcttgattacacttatttttattttgatgatgattttcttcgatcacagggtttaaaattcggtctgattttaaatcatcaagcgatgacctttgaactttggcttatgggacggacaaaacccattcaaaaaaaatattggaacgtcttcaaagacaccccactcaacacttttgatgagatgcctcagtggtatatcgtcgctaaggatttagtgacccatccaaactttgaagatctt…	MKTSINHRISQYQESINQHDMPSTYKYLIDTMNEIQRNFKLDSFTAKSVLNGYLDYTYFYFDDDFLRSQGLKFGLILNHQAMTFELWLMGRTKPIQKKYWNVFKDTPLNTFDEMPQWYIVAKDLVTHPNFEDLNALTQTLLKAIPIAYEQIHAYL
1	fig|6666666.920385.rna.24	rna	1_431554_431472	431554	431472	-	tRNA-Leu-TAG				gcgggcgtggtgaaattggcagacacactagacttaggatctagcgcttcggcatggaggttcgagtcctctcgcccgcacca
1	fig|6666666.920385.peg.386	peg	1_432447_431680	432447	431680	-	hypothetical protein				atgaaaaaaaatgattatttctggggctttgtcctagtcttactggcatttggattatttggtagcgcatttaatctttatagttttggtcccaatgcatttaagattgcatttacggtagccttagtagcgttcgcaatttcaaatatgcctaagttaaatttcttcgggattgtttatccacttactttggcgctttggattaaccgtgtttattttaatattcacggaaatggaggaaccctattttgggcaagtacatttctagctgttggtctttccgtgatcttcaaacgacgcaaacggcacgtgaactttcaaaagtatgaatcgtatcgtgaaagttcaagctatgcaacggatgaagatggtaatcaatatgagtatcacacaggaaca…	MKKNDYFWGFVLVLLAFGLFGSAFNLYSFGPNAFKIAFTVALVAFAISNMPKLNFFGIVYPLTLALWINRVYFNIHGNGGTLFWASTFLAVGLSVIFKRRKRHVNFQKYESYRESSSYATDEDGNQYEYHTGTQNSRSGYRDDDHADYINIEALFTDRTRYIRSKNFTGGYIDNTFASLSIYFDQAQFNPAGAQLEVSCAFGQVKLFIPYNINVINNIDNTLASVSDPHRNTVVDGPTLTLTGDVTLGEIKIVYV
1	fig|6666666.920385.peg.387	peg	1_432884_432447	432884	432447	-	Response regulator of the LytR/AlgR family				gtgaatataaaggttattattaatccgaatcttgaagaagatatcgttttagagtgtcgcgaaatgacacctcaaattgagaaaataattcatactttggatacccaatcgattaacgcggttcaccgcggtaaggatattacacttgatcttgatgaagtttgtttcttcgagactgaagacgatgcggtttatgtccatacagcaaaagattcatttcgcacacactatcgcctgtatgagttagaggcatccttgccaagttcatttatgcgagcatccaaatcaagtattgtgaatcttaatcagattgattcacttgaacgaaatattacttcatctcgaagtgttcaattttataacagtcataagataacgtatgtatcacgcatgtatttc…	MNIKVIINPNLEEDIVLECREMTPQIEKIIHTLDTQSINAVHRGKDITLDLDEVCFFETEDDAVYVHTAKDSFRTHYRLYELEASLPSSFMRASKSSIVNLNQIDSLERNITSSRSVQFYNSHKITYVSRMYFQQIKQRLKEESI
1	fig|6666666.920385.peg.388	peg	1_433804_432971	433804	432971	-	Endonuclease IV (EC 3.1.21.2)			isu;DNA_repair,_bacterial	atgttttatctaggttgtcatctctcatttgcgaaaggttacgaagcaatgggacatgaatcacttcgtattgatgccaatacgtttcagtttttcacgcgaagtcctcgcggcggaaaagcaaagccccttaatcttgaggatttaggaaaacttaatactttaatcgaagcaaataatttcaagcacattcttgcacatgcgccatacacgatgaacccatgcagtaataaggattatacgcgtgattatgccgaagaactgatgcgtgatgacttgtcccgtatgagccatatcaaaggcagtctttataacttccatccgggaagtcatgtagggcaaggtgttgaacctgcgattgtgatgatctccgatatgttaaatcgtgttttaaactca…	MFYLGCHLSFAKGYEAMGHESLRIDANTFQFFTRSPRGGKAKPLNLEDLGKLNTLIEANNFKHILAHAPYTMNPCSNKDYTRDYAEELMRDDLSRMSHIKGSLYNFHPGSHVGQGVEPAIVMISDMLNRVLNSNQETIVLLETMAGKGTEVGRTFEEIAAIIEKVNVKEKIGVCWDTCHIYDAGYDIVNDLDGVIEHFDEVVGLDKLHAIHINDSKNPFKSHKDRHEKIGQGSIGLETFEKIINHPKLRHLPFYLETPQDDNDGYKAEIELLRSIRK
1	fig|6666666.920385.peg.389	peg	1_433922_434443	433922	434443	+	Intracellular protease				atggaattaagtggtaaaagagttttaaccatcgtaagtgatgattttgatgatctagaattgtggtacccaatccttcgacttcgcgaagctggtgcacaggttgatatagcagctgaactaagtggcacgacctatcgtggaaaatacggcttatcggttgtcagtgatttaaagttttcggatgtggatattacgcgttatgatggtcttgtaattccgggcggatgggcaccagattatcttcgtcgattggaaccagtacttgattttgtgaagtatatggataccaataaaaaggttattggacaaatttgtcatgctggttgggttttatcatcagctggaatattaagcggaaaaacggtaaccagtacaccgggaattaagcatgactta…	MELSGKRVLTIVSDDFDDLELWYPILRLREAGAQVDIAAELSGTTYRGKYGLSVVSDLKFSDVDITRYDGLVIPGGWAPDYLRRLEPVLDFVKYMDTNKKVIGQICHAGWVLSSAGILSGKTVTSTPGIKHDLMYAGAHWVDEPAVRDGHVVSGRRPPDLPIYLPMLIEALKD
1	fig|6666666.920385.peg.390	peg	1_434893_437130	434893	437130	+	Pyruvate formate-lyase (EC 2.3.1.54)			isu;Fermentations:_Mixed_acid isu;Butanol_Biosynthesis	atgtataatcaatggaaaggcttcaaaggaagctattggaaagaaaacattgatactcgtgattttattaaaaataactacacagagtatactggtaacgatgagttcttagaaggaccaactcaaaatacgttggatcttatggaacaacttgaagaaatgaatgctgtacaacgtgagaaagctggcgtttacaacatggatacaaaaattgtatcaactgtaagttcacacggtcctggttacatgaacaaggacaaagaacaaattgttgggttccaaacagatgaacccctaaaacaagcatttattccttttggtggaattggtatggctgtgaaagctcttgaaagtaatggttatgaaccagatgaagagttagtacacatctttacaaaa…	MYNQWKGFKGSYWKENIDTRDFIKNNYTEYTGNDEFLEGPTQNTLDLMEQLEEMNAVQREKAGVYNMDTKIVSTVSSHGPGYMNKDKEQIVGFQTDEPLKQAFIPFGGIGMAVKALESNGYEPDEELVHIFTKWRKTHNQGVFDVYTPEMRAARKNKIITGLPDAYGRGRIIGDYRRIALYGIDRLVAGKKNDLAHTGYKTMTDDVIRLREEISDQIHALAEIKEMAASYGFDISQPAANAKEAVQWLYFGYLAAIKENNGAAMSIGRISAFLDIYIQRDLDNGVITEKEAQELIDHLVMKLRMVKFARTPEYNALFSGYPIWATLSIAGMGFDGRSLVTKTDFRLLHTLINMGPSPEPNLTVLYCKELPEGFRTFASHVAIETSSIQFENDTLLREKW…
1	fig|6666666.920385.peg.391	peg	1_438189_437227	438189	437227	-	6-phosphogluconolactonase (EC 3.1.1.31)			isu;Pentose_phosphate_pathway	atgactaaaatattacttggaacttatacaaaatctgaaagcaaagggatttatgaaattgacttggaacatgatcgtttagatcgtttaacgcacattgcaagcgttgaaaatccaacctacctcgattatgacccaacaactcaaaccttattcagtgtctatcaaaaagatgatctagcagggattgcgacatggaagtatcaaagcactgacacagaacttattgaacgttttattgagcccggacctgcgccgtgttatgtcgcctatgacaaaaatgaagatcaaatctatgatgcgaattatcataaaggacgcgtcaatgtttataaaaatcatcaagtctttaaaaaaattgaatacaaagatggatcgcatgctcacttcgtaaataag…	MTKILLGTYTKSESKGIYEIDLEHDRLDRLTHIASVENPTYLDYDPTTQTLFSVYQKDDLAGIATWKYQSTDTELIERFIEPGPAPCYVAYDKNEDQIYDANYHKGRVNVYKNHQVFKKIEYKDGSHAHFVNKKPNTEFVYVCDLGLDTVRKYELMNEIATYKAPAGSGPRHLAFHPHLPLLYLFSEHTCHVTVLEDDGFDFIEHAVFDALPEIDAIRSAAAIRISKDGNYLYVSNRGHDSITVFKISKDGLQLELIQNISSFGEHPRDFALSPDQKYLVCANRDTNNLSLYARDETTGKLTLLQSDVYAPECVSVLFVS
1	fig|6666666.920385.peg.392	peg	1_438347_439726	438347	439726	+	6-phospho-beta-glucosidase (EC 3.2.1.86)				atgactaaaaaaataaagattgttacgattggtggggggagtagttatacacccgaacttatggaaggattcattaaacgatcagatcaaattgatatttcagaactttggttggtggacgttgaagaaggcaaggaaaagttagaaattgtaggtgcaatggcacaacgaatggttgaggcagccggccttgactggaaggttaaattaacgcttgatcgtcgtgaagcactcaaagatgcggattttgtgacgacacaatttcgtgttgggcaacttgaagctcgtaaacgtgatgaacgaattcccgggaaatatgggtcgttgggacaagaaacgaatggtgcaggtggaatttttaaggcctttcgtaccattcctgtaattcttgatattatt…	MTKKIKIVTIGGGSSYTPELMEGFIKRSDQIDISELWLVDVEEGKEKLEIVGAMAQRMVEAAGLDWKVKLTLDRREALKDADFVTTQFRVGQLEARKRDERIPGKYGSLGQETNGAGGIFKAFRTIPVILDIIKDMETLCPNAWLINFTNPAGIITEAAIKWGGWKRTIGLCNIPVGCTKINHEAMGYDENANVLFEKFAGLNHFHWHRVWDQDGTEVTQMLIERLFDPSSAFSKVQEVKNITPIPYNLDQLKDLGMIPCSYHRYYYIARNMTEEFMENWTNHKTRAETVQQTEAALFELYKDPNLNYKPDELTQRGGAHYSDAACQLIASIHNDLRTVMTVSTQNNGTITDLPYDCVVEVTSVITSHGAEPFNWGSFEPAARGQLQMMKAMEETVIEA…
1	fig|6666666.920385.peg.393	peg	1_439794_440579	439794	440579	+	Cof-like hydrolase				atgattaaattaattgcgacagatatggacgggacacttttggacgcagatcatgctttaacgccttcgatgcgggaaacgattttaaaactgcgtcagaaggggattaagtttggggttgcgacgggcagacccatggattccgcagtctttggtatacccgatatcgcagaattatttgatttcgcaatctgtgataacggtggttttgtttatgattttgcggatggtgagattcatgaacagttcccattgagtggtgatttaattcgtgaaattttagatacctttatgcccatgggtggaaaccccgtattaacaggtcctggaaaactgtatacacaatttgaggatttctataatatcgaagttcgtacacatattgatttggagtatgtc…	MIKLIATDMDGTLLDADHALTPSMRETILKLRQKGIKFGVATGRPMDSAVFGIPDIAELFDFAICDNGGFVYDFADGEIHEQFPLSGDLIREILDTFMPMGGNPVLTGPGKLYTQFEDFYNIEVRTHIDLEYVDVRSKVLDSHAKIIFSGEPETLARIEAYVHENPDPRYVAFYSQKELIEFMDPRINKMVGLQYYMDKYGITVDEIMTFGDNNNDLHMIEDAGHGVAMENATQAVKDVADAVCGFNHEDGVKRYLDQYKF
1	fig|6666666.920385.repeat.13	repeat	1_440608_441651	440608	441651	+	repeat region				ttttttcttttatcaaatctcaaccgcaccacttttacttttattaaagtctatctcataggccgttttgaagtcaaatatttttcgcggcattgagttaattttgaagcaaatatcatcaagatattgttgcgctatatcatacattgattttccttttggtataaaccttctcacgattgcattggctcgttcattggttccacgttgaaaagaacagtacggatcacacttatatagtttcacacccaaccgcttggctgtaattcctagtgttttaaattcaagtccattatctactgttatcgattttgttgttatattgttttcttcaataaatttccgaattaagtttgatgtgtaatagtcatatctatattctgctttaataagccagat…
1	fig|6666666.920385.peg.394	peg	1_441558_440620	441558	440620	-	Transposase				atgaagtataaacaattagataaaaaaatgaaagaccaaattgatattctattaagcatcggctattctatgcgcaaggcagcacgtaaactcaatatatctcattctacgatttctagatataaaaataatgtctataagaaacgaacgattgatattcgagacaaatattcccacttaatcgaatatcttcattctcactatgatcctaaagttcattcggtagaagtatgcttgagtaactataaacgatatcatccatataaaccgtgcgttacatcgcagcaagtctataactggattaaccaaggtaagcttgaaataaagccaaatagaatgtgctataaacgtcgaaaacgtaaaaagagaattagtggaatgatgaatcacttgaaatgg…	MKYKQLDKKMKDQIDILLSIGYSMRKAARKLNISHSTISRYKNNVYKKRTIDIRDKYSHLIEYLHSHYDPKVHSVEVCLSNYKRYHPYKPCVTSQQVYNWINQGKLEIKPNRMCYKRRKRKKRISGMMNHLKWNLEEKTVLPISLRPKYIEERNEIGHLEIDSIIGKKHETAAIISIVDRCSRMIWLIKAEYRYDYYTSNLIRKFIEENNITTKSITVDNGLEFKTLGITAKRLGVKLYKCDPYCSFQRGTNERANAIVRRFIPKGKSMYDIAQQYLDDICFKINSMPRKIFDFKTAYEIDFNKSKSGAVEI
1	fig|6666666.920385.peg.395	peg	1_442516_441659	442516	441659	-	Transcriptional regulator, RpiR family				gtgctacttatcaatcgaatcaaaaacagtacccaactttcggataccgaatcaaaaattgcgcagtatatccttgaaaatccgcaacttgtgactcaacttacaattcatgaattatctgaaattacatatgcaagtgcgtcaaccattacccgtttttgcagaaaaatgaaaacggaaggattcagtgattttaaagttaaacttgctggtgaattaagttcattctcaataactgaaaatcgcatacgtgatgatgttcctttccaaagcaatcacacaagcactgaaattgttcaatcaatcttatcgcttaactatcaatccatgatcgatacctataacaacatcgaccttgaacaactcgatcgaattgcccataaaatctattatgcgcct…	MLLINRIKNSTQLSDTESKIAQYILENPQLVTQLTIHELSEITYASASTITRFCRKMKTEGFSDFKVKLAGELSSFSITENRIRDDVPFQSNHTSTEIVQSILSLNYQSMIDTYNNIDLEQLDRIAHKIYYAPHIYLYGSGQSLILAQDFQYKLFRIELDCNLETSLGFQSLKANTQPLDSIALIISYYGQNEHNKTIVDSLVERNIPYILITGPLNNPLCTHASEVVHVSPQEELVTKMASFSSRTSMQLVLDFIYALIFAIDYEKNQEIIEKHPWYIKKDSNQ
1	fig|6666666.920385.rna.25	rna	1_442587_442674	442587	442674	+	tRNA-Ser-GGA			isu;tRNAs	ggagaattggccgagtggcttaaggcaccatcttggaaaggtggcgaagtgaaagcttccgtgagttcgaatctcatgttctccgcca
1	fig|6666666.920385.peg.396	peg	1_444129_442756	444129	442756	-	Probable poly(beta-D-mannuronate) O-acetylase (EC 2.3.1.-)				atgccccttacaagttacacatttttatttgttttccttccccttgcaattctcataaaccttgcgacacatggaaaacataagacatcccttttagcagttcttaatttattttttatcagttatcttggacttggtccattgcttatcattattttatcgatgttgagctatttctatgctgcatcctacttgtataagaaaccacataagcaggtgtttatagctacagttagtctaaatatcttagtcttagttttctttaagtataaaccgctttttattgaaacaacaaacttgacttttttagaaggattaatggctcctctcggcatatctttttatacatttcaaggtattgcttatctagcagatgtcacatatcgtggtcgaaagccc…	MPLTSYTFLFVFLPLAILINLATHGKHKTSLLAVLNLFFISYLGLGPLLIIILSMLSYFYAASYLYKKPHKQVFIATVSLNILVLVFFKYKPLFIETTNLTFLEGLMAPLGISFYTFQGIAYLADVTYRGRKPETNLLKFSAFFMLFMTITSGPILRYDETKLENKDVPNEMLYNGFIRFTIGLFKKAYLAANFGLIASKVYEGLYTTAFFTGTAWLGSIAFMLQLYLDFSGYTDMAIGIGGMFGIRLPENFNDPYLARSFSDFWKRWHITLTRWFKDYIYIPLGGNRKGSMRTYLNMFVVWLITGFWHGSSLNFIIWGCFNFLVIILERNVWGETLKKAPRILQHLITLIIINIGWVFFRAGSLGQAFDFLSKMFIWDMNLIGIKQILTYVLSRPIDW…
1	fig|6666666.920385.peg.397	peg	1_445304_444138	445304	444138	-	hypothetical protein				atgagacaaggaggtatcacagttttgaaaaaaaagattgttatcataattttcagcttaatgctttttattactacactttcactactgagcccagatcgtaaaaattcagacttagaatatcgaagtctagctcaatttccaagtacagatatacaagaagtactgaatggaacttattttcaagaattagaagcatatcaactggaccaacttgtatttcgagattctattttgaagtctagttctaaaatcgataaattactgcttaaatccattcgtaaaaaccattttatcagcaattccggttatattttggagtttgaagattatcaggaacaaacactcagttcgttacaagagtcccttgataaaccgatatcaaaccttcaaaatcta…	MRQGGITVLKKKIVIIIFSLMLFITTLSLLSPDRKNSDLEYRSLAQFPSTDIQEVLNGTYFQELEAYQLDQLVFRDSILKSSSKIDKLLLKSIRKNHFISNSGYILEFEDYQEQTLSSLQESLDKPISNLQNLKNVSEKSGGQFIFIDIPQKYDFHNELFPNYFATNTMHKLEYNNTLRTQADKASVQTISGSDVFLKNGLLEPYYKTDNHYTADASLLIYQELLETINDPRIQTRPISNYERIVYESPFIGNNSRTMADTSYSKGEIFYYLKPQNQSLPKYKRYEDSSPSDEPVMIADETISLYGNYMNGDKANTVIKTKRDNLPKILFIGDSFANALEYLSIYDFNEVHSLDLRSYKGNVYEYIEKNKFDVIVFVRNTQLNLIENE
1	fig|6666666.920385.peg.398	peg	1_445502_446575	445502	446575	+	Serine--glyoxylate aminotransferase (EC 2.6.1.45)				atgcttaattttacagttgggcctgtcatgatgcgtcaagacataatggatgttggtgctgagcctgttccatactttagaacacctgagttttcagatgttatgttggaaaatgaattaatcgttaaagaaatttgcggtgctcgagatgaggacaaagttgttgtcttaacgggatcgggtacagctgcaatggatgcagctattgtgaattgtgcaaaagaaaacgataagtttttaattgttaatggcggctcttttggagctcgtttttgtgaaatatgttctgtatatgatgtaaattttgaatccattaatttagattttggtcaaagtttgacattggctgatttagaaccttatgaaaatgcgggatttacagggtttcttgtgaattta…	MLNFTVGPVMMRQDIMDVGAEPVPYFRTPEFSDVMLENELIVKEICGARDEDKVVVLTGSGTAAMDAAIVNCAKENDKFLIVNGGSFGARFCEICSVYDVNFESINLDFGQSLTLADLEPYENAGFTGFLVNLDETSSGVLYDIDLISSFCKRNNLFLIVDAISAFLADEIMMEQSNIDILITGSQKALALPPGLSILVLSEDAQRRVDENKRPCYYLDLKSALSNAKRGQTPFTPAVGIVLQLNLRLKQVKQDGIDQTIGNTRALAMSFRSKIEDYGFKCVTDSSSNAVTALYVPEGKSAKEIFTVLKDEYEIWVTPSGGAYADSVIRVSHIGEITQENMETLYNALDSLKERGII
1	fig|6666666.920385.peg.399	peg	1_446575_447279	446575	447279	+	hypothetical protein				atgaaattagtattattagcagcaggaagaggaactcgtattagccgttatttagaaggaagacctaaatgtactgttgatattgggggacaaccactgatcgaatatacaattgaattattcaataagaatggtattaacgatattgcaattgtattgggatacgaaggtcaatatattcgtgaagcattaaaaggtaaagatgttaagttttactacaacccattctatgatgtaacaaacagtgttgcttcaatttggtttgcgaaagatttctttgaacctgcagaagatgtgttaatcatgaatgcagacgtatttttagaacaaaaaacacttgatattatcttagctgagaaaaaatcacctgtattgttctcagatgatacacgtaaagaa…	MKLVLLAAGRGTRISRYLEGRPKCTVDIGGQPLIEYTIELFNKNGINDIAIVLGYEGQYIREALKGKDVKFYYNPFYDVTNSVASIWFAKDFFEPAEDVLIMNADVFLEQKTLDIILAEKKSPVLFSDDTRKEESDYKFYYENDILIKHGKELTGDDITGEYVGIAKLSSDFLPEFLQRLEILIDSQQHGLWWENILYSMIEEQPIHVKNVAPNFWGEVDYIEDYERIMAFIKK
1	fig|6666666.920385.peg.400	peg	1_447460_448113	447460	448113	+	Undecaprenyl-phosphate galactosephosphotransferase (EC 2.7.8.6)				atgataaacaacaactccgatgctaatgagaataaagaattaatggaaaagtatcaagagtttaagaagaaacacccatacgtttatttaaaacgattttttgatcttatcttaacactattgttttcaccaattattattataattgttgtgattttcgcaattattgttaaggtggattctaaggggcctgctttctatacgcaacaacgtgtaggacaagcaggtaaagaattcaaaatctataaattacgatcgatgcgtgtcgatgccgaggtcaatactggtgctgtttgggccgagaaaaatgacccgcggattacgaaggtgggacgctttattcgtaaagtacgtattgatgagcttccacaattcttaaatgtattaattggggaaatg…	MINNNSDANENKELMEKYQEFKKKHPYVYLKRFFDLILTLLFSPIIIIIVVIFAIIVKVDSKGPAFYTQQRVGQAGKEFKIYKLRSMRVDAEVNTGAVWAEKNDPRITKVGRFIRKVRIDELPQFLNVLIGEMSIIGPRPERKDLTDQFESEIPGFKERLLVKPGITGWAQVNGGYDITPAEKLVFDREYLNAFSFKQDIVIIFKTIRVVLTGSGAR
1	fig|6666666.920385.peg.401	peg	1_448253_451519	448253	451519	+	Choline binding protein A				atggaaagaaagagatttctagcgttatttttaacgttagtaatgcttgttacttcagttacttataatacattagcatttgaagaaccggatgcatcattaagtactgatgtgaatcaagaagttgatttaaatcataaaattgaatttgaaaaagaagaagagtcagaaattatagaggaaccaactaaattggaacctgaagaacctgtggttgatcctgaaattcaacctgaagttccttcaaaagcacctttgaatactttaaaggcggtttcgagtctttgtgtccaagagggttgggtacaaaaagggactgcttggttttactgtgaaaatggaaacccaatcaaaaattggaaagaaattgggggatattggtatttcttcagaccggat…	MERKRFLALFLTLVMLVTSVTYNTLAFEEPDASLSTDVNQEVDLNHKIEFEKEEESEIIEEPTKLEPEEPVVDPEIQPEVPSKAPLNTLKAVSSLCVQEGWVQKGTAWFYCENGNPIKNWKEIGGYWYFFRPDGEMKSQAWHQSGDDWYYFSKSGSAVKNDWAQIGGVWYLFNSKSVMLKDQWTQSGGYSYYLGSDGKAAKSQWKKVGDVSYYFDSSSHLIRETSATHTYSVKKIMDDGSIATGKADFVSNNLNDAINKMNQLGSGYVVTSKAGLSHLGIVAMSSGYAHSLPSRKGEIKDLASTETLNIYSNRNLSGSALTYISSNYKMQYKGTELTDSGKPVIRVNIQGAEGYVDLNKVDLIPMHYIDKKIPVYLGGNLDDDGYRKVVAPDYYWVKNG…
1	fig|6666666.920385.repeat.14	repeat	1_451556_452597	451556	452597	+	repeat region				gttttcttttatcaaatctcaaccgcaccacatttacttttattaaagtctatctcataggccgttttgaagtcaaatatttttcgcggcattgagttaattttgaagcaaatatcatcaagatattgttgcgctatatcatacattgattttccttttggtataaaccttctcacgattgcattggctcgttcattggttccacgttgaaaagaacagtacggatcacacttatatagtttcacacccaaccgcttggctgtaattcctagtgttttaaattcaagtccattatctactgttatcgattttgttgttatattgttttcttcaataaatttccgaattaagtttgatgtgtaatagtcatatctatattctgctttaataagccagatc…
1	fig|6666666.920385.peg.402	peg	1_452505_451567	452505	451567	-	Transposase				atgaagtataaacaattagataaaaaaatgaaagaccaaattgatattctattaagcatcggctattctatgcgcaaggcagcacgtaaactcaatatatctcattctacgatttctagatataaaaataatgtctataagaaacgaacgattgatattcgagacaaatattcccacttaatcgaatatcttcattctcactatgatcctaaagttcattcggtagaagtatgcttgagtaactataaacgatatcatccatataaaccgtgcgttacatcgcagcaagtctataactggattaaccaaggtaagcttgaaataaagccaaatagaatgtgctataaacgtcgaaaacgtaaaaagagaattagtggaatgatgaatcacttgaaatgg…	MKYKQLDKKMKDQIDILLSIGYSMRKAARKLNISHSTISRYKNNVYKKRTIDIRDKYSHLIEYLHSHYDPKVHSVEVCLSNYKRYHPYKPCVTSQQVYNWINQGKLEIKPNRMCYKRRKRKKRISGMMNHLKWNLEEKTVLPISLRPKYIEERNEIGHLEIDSIIGKKHETAAIISIVDRCSRMIWLIKAEYRYDYYTSNLIRKFIEENNITTKSITVDNGLEFKTLGITAKRLGVKLYKCDPYCSFQRGTNERANAIVRRFIPKGKSMYDIAQQYLDDICFKINSMPRKIFDFKTAYEIDFNKSKCGAVEI
1	fig|6666666.920385.peg.403	peg	1_454392_452647	454392	452647	-	Oligoendopeptidase F-like protein				atgtatacatggaatttagacgccctttataaagggtatgacgcagactacacttcagatgtagaaaagctcaaaacaattattaaatcaatgaatgacttagcacccaaccttacaaattgcaaggacttagaggcctttatcactctcgattcagaactcaatacacttgcaaattcactcgtaagctttgcaagtttacagatttcagcaaacgcaagtgataatgaaagcaatcgccacatgggacaactccaaaacatactcagcgaaacatcacgcgcttacgctcttttcagtcaattcatggctgattcaaaagatgtatttccgcaatgggtttcggaaagtccattagttaaagaacatgaatttatcttgcaagaaatgatcgacctc…	MYTWNLDALYKGYDADYTSDVEKLKTIIKSMNDLAPNLTNCKDLEAFITLDSELNTLANSLVSFASLQISANASDNESNRHMGQLQNILSETSRAYALFSQFMADSKDVFPQWVSESPLVKEHEFILQEMIDLSKHNLSPDVEEVISKLNINGASAWNQLFGHLTSMTTIEFNGEKHTMASIRNLAYAHDPKVRKDAYYKELELYEKMDDSIAFALNSIKGTVNTISDLRGYESALEKTLFDSRMSKKTLDALLEAIEAYLPVFRKYLKHKAHLMNHENGLPWYDLFAPFETKNPKTYTVEDSKEMILNSFAVFSDDLADMAKTAYEDAWIDFLPREGKRSGAFCSNQSQIKQSYVLTNFDGSISDIVTIAHELGHAYHGMMIEDLPILNTSYSMPVAE…
1	fig|6666666.920385.peg.404	peg	1_454703_455656	454703	455656	+	ABC transporter, substrate-binding protein (cluster 15, trp?)				atgaaaaaaacaatgatattctgtatgcttctactattattggtaggctgtaatagtacaaaacaaaaagatatatatacgattggtgtgttacaattcgcagatcatccatcgttggatgcggcttatgaagggatgaaggttaagttagacaagattataggaagtgaaaactatcgaattatttatcaaaatgcacaaggagaaaacggaaataatgaattgatggctcgtggttttgtatctcaaaacgtggacttaatctatgcaattggaacaaactccgcacaaagcgctaaaaacgcgacggaaggaacaagcattccagtagtttttaacgcggttacagatccagttactgcaggacttgttgattcgatggaacaacctgggcaattt…	MKKTMIFCMLLLLLVGCNSTKQKDIYTIGVLQFADHPSLDAAYEGMKVKLDKIIGSENYRIIYQNAQGENGNNELMARGFVSQNVDLIYAIGTNSAQSAKNATEGTSIPVVFNAVTDPVTAGLVDSMEQPGQFVTGVSDQTPVKKQLALIKALLPEAKRMGIVYNIGEINSVTQVEVITSFEKDLEVVSIGVTSMQELPIATQQLAEKVDVIFNITDNMVVASTANIADIASKYKVPVFASEDGQLDEGILATESLSYFDLGESAGDLICKILVDQVDPNNLSILISDKTKLFINKEVAKKFGIAIPASLAERNELK
1	fig|6666666.920385.peg.405	peg	1_455683_455820	455683	455820	+	hypothetical protein				atgaataaaactgaaaaagtacttgcatctaaaaaacaacagtgttatggttgtaacgaaaggttgggtattccaatgaaaaatataaacaatttaaatcaagcccaacaatggagctactattattattttagttaa	MNKTEKVLASKKQQCYGCNERLGIPMKNINNLNQAQQWSYYYYFS
1	fig|6666666.920385.peg.406	peg	1_455959_456915	455959	456915	+	ABC transporter, substrate-binding protein (cluster 15, trp?)				atgaaaaaaataatattgatgctcataggagcacttgtacttacagggtgcatggatagtaaacagaaggaaatgagaatcggtgttattcaatgggctgaacacccagcgctagcagattcattagaaggatttaaaaaaggtcttgatgatcatggcttgaccgataagatttcactggaagttaaaaatgcgaatgaggatgtcggtactgcacatctcattgcaaatcagtttgtacgtgattctgttgatctaatatttgtaattgcaacaccagctgctcaagcagcgatgaatgcagttgaaaaaacagaaatcccagtcatcttcagtgctgtatcggatgcgaaacaagcaggattagtcgatgatttaatgcaaccgggaggcaactta…	MKKIILMLIGALVLTGCMDSKQKEMRIGVIQWAEHPALADSLEGFKKGLDDHGLTDKISLEVKNANEDVGTAHLIANQFVRDSVDLIFVIATPAAQAAMNAVEKTEIPVIFSAVSDAKQAGLVDDLMQPGGNLTGVSDLPPLSKQVALIKEMLPDAKNIGILFNTSEINSRNQIDEVRGIAQDLEINVIEKGVSQANEIAIATQQLVQETDAIYIVNDNMIAAATGLVVDTANGANKPVFMAEVGQFDQGILASDSVSYKHLGEKAGEMAYEILVNRSAISSIPVYVSEQTELFVSENVASKLGISIPETVRERAVIQ
1	fig|6666666.920385.peg.407	peg	1_456915_457838	456915	457838	+	ABC transporter, permease protein (cluster 15, trp?)				atgggacttattaatgcttcatttatttcagacatcttaattcaagggtttctatatggaattttgtcgatgggagttcttatctcctataaaattttagatattccggatttgtccgtcgatggaacatatccactgggggcagctgtgagtgctattttaattcttaatggatttaatccgtggttagcattactcatttcaacaattgcgggcgcatctgcaggtgttgttacaggagtattccatgttaaatttggtatatcatccttactgagtggtattttggtgatgacaggactttattccatcaatttagttgtagctggaggaaaacctaacattccgctttttaaatttgaaacaatcttttctacgcaatggttagaacaaatcgga…	MGLINASFISDILIQGFLYGILSMGVLISYKILDIPDLSVDGTYPLGAAVSAILILNGFNPWLALLISTIAGASAGVVTGVFHVKFGISSLLSGILVMTGLYSINLVVAGGKPNIPLFKFETIFSTQWLEQIGAPNFIINNFQLIIMAVLVLIIKVIIDQLLTTKTGYLLKVTGDNEQLVTSLGHNVGVVKIMGLALANAIVAFSGGLAVSVNKYFDISLGTGMVVLGLSSVILGTTILGRTKLKSTTMVIFGAIVYRLIVAFAIRMGIDAQFMKLMTVAIFIGAIMLNKIKLPKRMDTKEKRHVTA
1	fig|6666666.920385.peg.408	peg	1_457825_458604	457825	458604	+	ABC transporter, ATP-binding protein (cluster 15, trp?)				atgttacagcttaataacatttcaaaagcgttcaatcgaaatacccccatggagacgaaactttaccaaaatgtgaatcttcaagttgatgagggtgagtttgtcacaattattggctcgaatggtagtggaaaatcaacgttactcaatttagtatgtggccaaatcgatcctgatgaaggtaacttgatatttatgggtcataatcttctaaaaatgaagaatcacgaacgttttaaaacaatttcacgcgtataccaagatccgatggccggaacatcaccttcgctaactgtgttggaaaatctgtctcttgcttcaaataaagggaaactcatgagtttaaaaaaggcgattaaccataaaaaagaatcagaatttatcgcgttattgaaatcg…	MLQLNNISKAFNRNTPMETKLYQNVNLQVDEGEFVTIIGSNGSGKSTLLNLVCGQIDPDEGNLIFMGHNLLKMKNHERFKTISRVYQDPMAGTSPSLTVLENLSLASNKGKLMSLKKAINHKKESEFIALLKSLDLGLEDKLHVQVGQLSGGQRQALSLLMALMNNPNLLLLDEHTAALDPKSSESIIKLTQEMVSKRKITTIMVTHNLQHALDYGTRLLMFHNGTIIRDISNDEKSKLTKTDLLNMFASYDDNYVETI
1	fig|6666666.920385.repeat.15	repeat	1_458711_460501	458711	460501	+	repeat region				caaaataaagtgaaaatagtgttgacggtggctaaagagggtggtattatatacaagcgctaagggaaaccgagtgcagaaaatggtctttgaaaactaaacaggaaacgtcaatttcaaaaagaaatacggataaattaataaacaaaactcgtcagagttaaaaagagaaagaatcaaatggagagtttgatcctggctcaggatgaacgctggcggcgtgcctaatacatgcaagtcgaacgaagtgaagaggagcttgctccttggaacttagtggcgaacgggtgagtaatacataagcaacctgcctcgatgcctgggataacagagggaaacttctgctaataccggatacgttaatctaagacatcttagattaattaaagatgggataca…
1	fig|6666666.920385.rna.26	rna	1_458876_460429	458876	460429	+	SSU rRNA ## 16S rRNA, small subunit ribosomal RNA				aagagaaagaatcaaatggagagtttgatcctggctcaggatgaacgctggcggcgtgcctaatacatgcaagtcgaacgaagtgaagaggagcttgctccttggaacttagtggcgaacgggtgagtaatacataagcaacctgcctcgatgcctgggataacagagggaaacttctgctaataccggatacgttaatctaagacatcttagattaattaaagatgggatacatcacaacgagatgggcttatggcgcattagttagttggtaaggtaacggcttaccaagacgatgatgcgtagccgacctgagagggtgaccggccacactgggactgagacacggcccagactcctacgggaggcagcagtagggaattttcggcaatgggggaa…
1	fig|6666666.920385.repeat.16	repeat	1_460565_463847	460565	463847	+	repeat region				gttatcaacatgatcttttcgaatagttgtataaaactagatttacatcaagttaaacaaaaacagtaacttaagcaattaagtaagcaatcaaagcaaacacacagcttatcaagcgataagcgttaaaaaaaacctgattttaagaattagggcgcgaaattacatgtgattaaatatgtaagggcgtacggtggatgcctaggcactaagagctgatgaaggacgcgactaacagcgaaatgcctcggggagtggtacgtacacaacgatccgggggtatccgaatggggaaacccaatactggttatgcagtattacacataaatgaatacatagtttatgatgaggcaaccttgcgaactgaaacatcttagtagcaagaggaaaagaaaacaa…
1	fig|6666666.920385.rna.27	rna	1_460732_463632	460732	463632	+	LSU rRNA ## 23S rRNA, large subunit ribosomal RNA				tgtgattaaatatgtaagggcgtacggtggatgcctaggcactaagagctgatgaaggacgcgactaacagcgaaatgcctcggggagtggtacgtacacaacgatccgggggtatccgaatggggaaacccaatactggttatgcagtattacacataaatgaatacatagtttatgatgaggcaaccttgcgaactgaaacatcttagtagcaagaggaaaagaaaacaaaagtgattccctgagtagtggcgagcgaaacgggaaaagcccaaaccatcttcgtgatggggtagtaggaccacaacgtgggatatcgaagctagtcgaatggcattgaaaggccagtcaaagaaggtgcaaaccctgtagacgaaagcgtaagatactctagtggt…
1	fig|6666666.920385.peg.409	peg	1_463922_464035	463922	464035	+	hypothetical protein				atggtttttaacacaaatacatgtattgactgttataataatgatgtaacaactgtacgtaaaattcgtggtgttcacgaaataaataatatcgaatatattaaaattacgtaa	MVFNTNTCIDCYNNDVTTVRKIRGVHEINNIEYIKIT
1	fig|6666666.920385.peg.410	peg	1_464061_465131	464061	465131	+	SN-glycerol-3-phosphate transport ATP-binding protein UgpC (TC 3.A.1.1.3)				atgattgaagtcaaggacttacggaaagtgtttgataatggttttgaggcattaaaacaagttacattctcgattgagaaaggtgatttggtttgcttacttggccctagtggttgtggaaaaacaacaattttaaatttaattgctggattactcgatcccacagatggcacaattcacaatgaaggggtctcaatggttgataagcatcctaaagatcgtgatattggttttgtatttcaaaactacgcactttacccacatatgacagtattagaaaatgtcatgttcccactacgtgttggcgataaaaaaatgcctaaagaagaagctgaaaaaattgctcgtaaatatatggcgttaacagatattgaagaattagcaaataaaaaaccaggg…	MIEVKDLRKVFDNGFEALKQVTFSIEKGDLVCLLGPSGCGKTTILNLIAGLLDPTDGTIHNEGVSMVDKHPKDRDIGFVFQNYALYPHMTVLENVMFPLRVGDKKMPKEEAEKIARKYMALTDIEELANKKPGTMSGGQQQRVAITRALVQNPSILLLDEPLSNLDARLRLKIREEIRRLVKEINITTIFVTHDQEEALSISDKIVLMNEGVIQQYDDPQNLYLEPNNLFVAQFIGNPVINILPVEVKNGTIVGETFEFNKSSLVQNRIKTDLTDGTYLLGVRPEDIIFGEQGIFNTEIETVELIGREGILNFKIGSKNAKGIVSIESLIDPATIVNCDFNYPRIFMFNESGERVY
1	fig|6666666.920385.peg.411	peg	1_465131_466015	465131	466015	+	N-acetyl-D-glucosamine ABC transporter, permease protein 1				atgaagaagtttaagtatagcgctgaaaatcaaagacaagcttggttgtttcttttgcctgctttggtgattattgctttatttaatatatatccattaatccgcgcgttaatcatgtcatttcaatcaggtacattaacaaacttgaagcccgctggtattagtaattaccaatacgtattacaagatccaaagtttcatattgcaatgcgaaatactgcagtttatgcctttcttgtagttccaatttgtttaattatttcaatgtttattgcactgcttatttttgagaaaataaagaataagagtttctttgaaacaattttctttattccttacttaacaagtgttattgcgattggggttgtgttccgttatctctttaatggttcttacgga…	MKKFKYSAENQRQAWLFLLPALVIIALFNIYPLIRALIMSFQSGTLTNLKPAGISNYQYVLQDPKFHIAMRNTAVYAFLVVPICLIISMFIALLIFEKIKNKSFFETIFFIPYLTSVIAIGVVFRYLFNGSYGFINFLLSFINVGPINFLDDIMMSLPTLVIFGIWNGLAFNIIILLSGLRNIDREYYKVADMFGATELQKLFRITLPQLIPTLTFLLTVNLINAFKVYTQVFAIFNGKAGIANSATTAVFYIFTTFHVDNRYGPAMAATILLFVFILVLTLIQNKVLKKIEER
1	fig|6666666.920385.peg.412	peg	1_466018_466878	466018	466878	+	SN-glycerol-3-phosphate transport system permease protein UgpE (TC 3.A.1.1.3)				gtgaacgaaaaatctgaattttcaccaagtttaaaaatgatactaactaagatatttaaagtaattgcgacaatctttattgtggttatggcgatcatcaccttatttccatttgtatatatgattctcgcaagtttgatgacctatcaagaagcaacaagtattccacctacattaattcctgcatcaccacagttccacaactttgtggaagtatttcaaactgcaccgtttgttcgttatttcattaatactgtagtggttgcaggtattagtacacttggaattttaattacatcaactttggctgcatttgcacttgttaagctcgagtttaaacacaaaggtctaattattctaatcatggtatctttgcttatggtaccgtatgagtcaaca…	MNEKSEFSPSLKMILTKIFKVIATIFIVVMAIITLFPFVYMILASLMTYQEATSIPPTLIPASPQFHNFVEVFQTAPFVRYFINTVVVAGISTLGILITSTLAAFALVKLEFKHKGLIILIMVSLLMVPYESTVFTNYQTIARLGLLNTYTALIVPSLASVFYIFYLKGYLTSIPISYYKAAKIDGCTDLEFIRKIMIPLSKPALVTIGILSFISHWNSFLWPLLVTNDSSMRLLNNGLSAFATESGTDVHLQMAAATLTIIPVLIIYFIFRNQIIKGVSKSGLKG
1	fig|6666666.920385.peg.413	peg	1_466862_468139	466862	468139	+	hypothetical protein				gtggacttaaaggatagaaaaacaaaaattacatttcatagcggtgtccttacaattggtggtactgttattgaaatagcgtatgaagattcacatatcttttttgatttcggtacagaatttaaaccggaattaaatcttaaaaatgaatcgcttcaagaactaattgatcatcgtttagtgccccatttagagaatgtttatgatcctgaattagggtatacatatcccttcgataagggccctaactatacccatacagctgtgtttttaagtcattgtcatcttgatcatacgcgtatggttaattacttagatccaaaaattccaatgtatgcacttaaagaaactaaagttttattaaacagtttgaatgcacaaaatgactttattttacca…	MDLKDRKTKITFHSGVLTIGGTVIEIAYEDSHIFFDFGTEFKPELNLKNESLQELIDHRLVPHLENVYDPELGYTYPFDKGPNYTHTAVFLSHCHLDHTRMVNYLDPKIPMYALKETKVLLNSLNAQNDFILPRAKTSDSFTRDIIGCDNHDVIEVGDIKVELSRVDHDAYGACGLLITTPDMHIAYTGDLRLHGFDVEDSLHYCEQAKNTDMLIIEGVSISFPQEDRATGRIETEADLLKKIVNIVNSNPTKQVTFNCYPANVKRLAEIVRQSPREVVLEASFANILKECLNMECKYYNTNDNNFNLDKNLEVDYNTLIEDEGDYLWQVVDHHENLKGGGVYIHSDASPLGEFDPAYLPFIQLLKDCDIEFNRIACSGHAYPEDLDRIVGLIQPKLLV…
1	fig|6666666.920385.peg.414	peg	1_468160_469419	468160	469419	+	Glycerol-3-phosphate ABC transporter, substrate-binding protein UgpB				atgggaaatattaaaaagattttagtagcattacttgctttacttgttcttgtaggatgttcaaataaaggtgatgatacagcatctgctgatattgttactgagttaacagaagaaacagaaattcgtttctggcatgcaatgaatggtaaacaagaagaagcattaacaaaacttactgaagattttatggctgcaaatccaaaggttaaagttgtattacaaaaccaatcaagttatccggatttacgtcaaaaattatctgcaacacttgtaagtcctaaagacttgcctacaatgacacaagcatatccagcatggatgtttaatgcgtcagtagataaacttgttacagacttaacaccatatatcgaaaacgatacaatcggaatgaaagac…	MGNIKKILVALLALLVLVGCSNKGDDTASADIVTELTEETEIRFWHAMNGKQEEALTKLTEDFMAANPKVKVVLQNQSSYPDLRQKLSATLVSPKDLPTMTQAYPAWMFNASVDKLVTDLTPYIENDTIGMKDYNDIVEGFREGGKIEGVTYGMPFNKSTEVLYYNKTLLDELGLKAPTNLEELKEVSKTVYEKKNIVGAGFDSLNNYYATGLINKGVEFNKDMDPTSKESIEVASFYQEGVKDGYLRIAGTDKYLSGPFGNGQLAMNVGSTAGESHVLKGVDGRFEIGVVKRPEKISLQQGTDLYMFSSATPAQKTAAFEYMKFLVSADSQLHWAKSTGYIPVRTSVIESKEYLESGSMIAPLIQEITKDVFTIPVSANSDAAYTEATVKMEELLSDT…
1	fig|6666666.920385.peg.415	peg	1_469527_470078	469527	470078	+	hypothetical protein				atgaaaaaaggatttaatttaaaagatttgatgattgcaatgaaaggaaatgatgtgagctcatttattaatgatcaagcacttcgttttacagaacgatttggattatcatttgaagattgtgtttccgttacgctaaaatttgattcccatgaggatgcacaggatttctataatgagttaaaatttaatgcatattattcaaacgactattcagttgcttcatctgattgtggagcgcattatctaactgtatccggtgctgaaacgctttatgattattttggatcgaatgaaccaaatctgttaactgtaagtcgtgatctagacttaaactttgaaatttcttttattcaaacgtataccggtaccgagtttactggcgcagttcatcgtggt…	MKKGFNLKDLMIAMKGNDVSSFINDQALRFTERFGLSFEDCVSVTLKFDSHEDAQDFYNELKFNAYYSNDYSVASSDCGAHYLTVSGAETLYDYFGSNEPNLLTVSRDLDLNFEISFIQTYTGTEFTGAVHRGELLSRQCIVEVSDMLPEFTLGGLCQIARSESEFNDLLTRCYIVEGQTIYE
1	fig|6666666.920385.peg.416	peg	1_470071_470997	470071	470997	+	Transcriptional regulator, YafY family				atgagtaagttaagtaacgcacttgtgatgttagatgtattatccgcacgctctgttgttcccctttcagagcttgcggatcttttggagattagtgagcgtggcgttcaacgtctgaaaggcgagcttgaatctgttggatatgagattacaacggtaatgggaccaggtggtggttatgtattggaatcaaaaacacagcttcagccacttgcttttgagcgcaatgaacgtaaaatgttgaagcaagcttttgcggttttgttatcacaagataatccaaccttaggtaatgattttgttgcggtgatttcaaagttatcgcatcaattagattatagtggtaatgtttccatatctgctttccaatcggttaagcttaatgtcgatccaaatctc…	MSKLSNALVMLDVLSARSVVPLSELADLLEISERGVQRLKGELESVGYEITTVMGPGGGYVLESKTQLQPLAFERNERKMLKQAFAVLLSQDNPTLGNDFVAVISKLSHQLDYSGNVSISAFQSVKLNVDPNLYQKHIEMLENAIENHLRIDIVYNKNHREKRSYIFEPYELVIVNKFWYLLGYDEKNRYLSLKVNRIHELSLRDEIFRFDDETSSKHVFSKFGYKIKPVFAELEVFEQDYISEYIWGEHQEITWIDDHRFVLKVEFSNELAVKDFILQGGSHITVLKPEWLREWIVDECHKITKLYR
1	fig|6666666.920385.peg.417	peg	1_471075_471734	471075	471734	+	Deoxyadenosine kinase (EC 2.7.1.76) @ Deoxyguanosine kinase (EC 2.7.1.113)			icw(1);Purine_conversions icw(2);Purine_conversions	atgggatttaattatagcgatatattaaattatgtatcacggaaagaggtttatgacatgatagttattgaaggtgttgttggagttggaaaaagttcattaatgcgcattcttggtcaagaaggctacgaagagtttgaagaaccggtagttgataatccagtcttggataagttttatcatgaccgttgtcgttattcattccctctacaagtttttttcctaaataagcgttttgaacacatcaaacaagcgaaagatgtaagtaaagcggtaatggatcgaagcatatatggggacgcaatattcgctcgtatgttaaacttaagtggagaaatgagtgacgaagaatttcaaatttattctgagttattacaaaatatgcttgaacatgttcat…	MGFNYSDILNYVSRKEVYDMIVIEGVVGVGKSSLMRILGQEGYEEFEEPVVDNPVLDKFYHDRCRYSFPLQVFFLNKRFEHIKQAKDVSKAVMDRSIYGDAIFARMLNLSGEMSDEEFQIYSELLQNMLEHVHVPKLMVYLEISVDEAMNRIKKRGRDYELIVEREYWEKLNYEYSNYFDNYDLSPMLKINVDHLDFENNEADRIYVLKLINEALLELK
1	fig|6666666.920385.peg.418	peg	1_471745_472275	471745	472275	+	Serine acetyltransferase (EC 2.3.1.30)			isu;Methionine_Biosynthesis isu;Cysteine_Biosynthesis	atgagatttttagagacagcacgtgcatataaaaaacaagatcctgctgtacgatcagttctggaggttattttactttatccaggataccatgcgatgggattttatcgaatcgcacattgtttctatcgtattaagtttttctttgtggcacggcttatttcgcagcttggacgattctttactcaaattgaaattcatccgggtgcagaaattggtcgtcgatttattattgatcatggtagcggtgttgttatcggacagactgcgatcatcggtgatgattgtttgatacatcacggagttacattaggcggtaaatcgagagagccagggaaacgacaccctactttaggtaataaagtacacgttggtgctggagcacaagtactgggtaat…	MRFLETARAYKKQDPAVRSVLEVILLYPGYHAMGFYRIAHCFYRIKFFFVARLISQLGRFFTQIEIHPGAEIGRRFIIDHGSGVVIGQTAIIGDDCLIHHGVTLGGKSREPGKRHPTLGNKVHVGAGAQVLGNIMIHDEAVIGAGSVVTKDVARCDIVAGIPARTIRNKCSDEGRL
1	fig|6666666.920385.peg.419	peg	1_473588_472308	473588	472308	-	Adenylosuccinate synthetase (EC 6.3.4.4)			isu;Purine_conversions	atgattaaagctatagtaggtgctaactggggcgatgaaggtaaaggaaagcttaccgatgtattcgcaagtgagtcagatatcgtcgttcgattccaaggtggaaataacgcaggtcatacaattatcaatgatcagggcaagtttgcacttaaaatgttgccatccggtgttttttataaacatacgataaatgttattggtaatggtgttgccttaaacatccccgcattcattcaagaattagaagaattaaaatcacgtggggtccatcctcaagttattgtaagtgatcgcgctcaaattgtgatgagttaccataaaaattttgatgtttatgaggaagcgcgtatgggtaaagatcaattcggatccacaaaatctgggattgctcctttt…	MIKAIVGANWGDEGKGKLTDVFASESDIVVRFQGGNNAGHTIINDQGKFALKMLPSGVFYKHTINVIGNGVALNIPAFIQELEELKSRGVHPQVIVSDRAQIVMSYHKNFDVYEEARMGKDQFGSTKSGIAPFYSDKYAKIGFQVCELYNEDWLRNKINRILDIKNTLLVNLYHQEPLSADAIFEELMTYRDLIDPFVRDVFTFLNEAHDMGKNILFEGQLGALRDPDFGIYPYSTSSSTLAYFATIGAGLPHPIDEVWAVTKAYSSCVGAGAFVSEIFGDEAEALRKRGGDAGEYGVNTKRPRRVGYFDAVATRFGCKTQGATHVALTNIDVLSYLDEIKVVTAYEYQGQQSMRFGNITELEQTQPVIEIFPGWKEDITHITCYDDLPENCKNYINKL…
1	fig|6666666.920385.peg.420	peg	1_475265_473742	475265	473742	-	2',3'-cyclic-nucleotide 2'-phosphodiesterase (EC 3.1.4.16)			icw(2);Purine_conversions isu;pyrimidine_conversions	atgaaacttaaaatcgtcgtcacaacagacgtccatggaaatatctttccaacaaattatacacgtcgtgaaaaccttgaagattatgggcttgcacgcatcagtactgcagttaaacagttccgaaatgaaggaaatgttttacttcttgataatggagatgcctttcaaggcacacctcttttaacctatgcacatcaacatgcgcaaacggtaaccaacccgatggcacaatgttttaatgcaatgaactatgatttcatcaatcttgggaaccatgattttaattatggtcctaaaattttaaacaaatatattaacgaaaataatgcgcctttgcttacttcaaatatagaaattgagggtaatgtacccggaagtacgcagattcttacctat…	MKLKIVVTTDVHGNIFPTNYTRRENLEDYGLARISTAVKQFRNEGNVLLLDNGDAFQGTPLLTYAHQHAQTVTNPMAQCFNAMNYDFINLGNHDFNYGPKILNKYINENNAPLLTSNIEIEGNVPGSTQILTYEGKKIALIGVLTQYIPHWERPAHIKNMRFKSAFEHLQKEVLRVRNDVDYVIAMYHGGLERDPQTGEPTERLTGENEGYAMTEIEGLDILITGHQHRSFIETVNGVLVTQNTFKAKEFITIDLDLETGSTSAQRLSAADYDIDQDLLEPLESLQNKTQTWLDQPVGTLENMDVMIDDELDARLHKHPLVSLLNQIQLKRSGAQISSVALFNGAQGFNKSITMRELVSTYLYPNTLVVKQMSGKALREMIEFSAHYFTLNEVHQIVPS…
1	fig|6666666.920385.peg.421	peg	1_475370_475597	475370	475597	+	hypothetical protein				atgaatcgctcagataaatgtttaatgtgtgttattttatttctaacgattatgtcgaatggtatgtttggctctcataatcaacaaggggcttttgtgtctccaagaaatagtaagcaccttttaacccaagtgaataaaaatgataatattgcattatcgagcgtcgcattttgtggtatacaaaatacttatgattgtctgtgtgattctgtaagtgcctcttag	MNRSDKCLMCVILFLTIMSNGMFGSHNQQGAFVSPRNSKHLLTQVNKNDNIALSSVAFCGIQNTYDCLCDSVSAS
1	fig|6666666.920385.peg.422	peg	1_475690_477483	475690	477483	+	Heterodimeric efflux ABC transporter, permease/ATP-binding subunit 1				atgaaaaatattaaatttatttttaaatatactgaggggcatcgaaataaaatcataatgatggcattctcagtaattatttattgtgcagtacttttagtgaatccgcttttactgcagtatacaattgatcatgttttaaacgacttaccgataaacacctcatggatgatgatgtttacagatttttttggaggaatgaattccgttcgtgatcacttatggtatgtaggtgttgtgattgtgattttgaatgttttgagtgggtttgctcatttttgggcttcatactcaattggttctttttcggagtatttctcagaaaatttacgtaatgatgtttttgatcatttacaaaaattaccctatgcctatcatgtacgcgctaaaacgggtgat…	MKNIKFIFKYTEGHRNKIIMMAFSVIIYCAVLLVNPLLLQYTIDHVLNDLPINTSWMMMFTDFFGGMNSVRDHLWYVGVVIVILNVLSGFAHFWASYSIGSFSEYFSENLRNDVFDHLQKLPYAYHVRAKTGDLIQRCTSDVDQIGRFLKSKIQELVYAVTMVVIALTVLFRINAKMTWITMISFPFIFGFAFLFFKKMQAVFKKSDEAEAALSNTFQESMDAVRVVKAFNQEQFEVEKFEVKNKEYASITKEMIRLLGVYWGTSDLLCFMQTLIVLIASIFEVRAGNLTVGNAIVFISYVNMVLWPIRNVGRTLSDMGKVSVSIDRLNEILELPIENLESGLTPDIQGEILFDNVSFKYDDASTPILKNLNFKINPGETVAIMGPTGSGKSSLVHLLT…
1	fig|6666666.920385.peg.423	peg	1_477473_479323	477473	479323	+	Heterodimeric efflux ABC transporter, permease/ATP-binding subunit 2				atgagttatagagaagaagaacaattcacttcagaaaaattagatgtgggactttggaagaaaatcctaaagatgttacttgaaaataagaagaatctatttttagctttattttttgttttgttggaagcggttattggagtcatcctaccggttctaaatcgttacgccattgatgttttctatcaagggcaaggatcaaccgaaacgattttgaagtttacgctactttatggaggcttggttgcggttcaagcatttttaatttacgagttcatctatcgcagtggtcttattgagatggatattagttatcaaatccgtcaaaatgttatggagaaacttcagacgcttcccttttcgtactatgataaaacgccaacaggatggattatggct…	MSYREEEQFTSEKLDVGLWKKILKMLLENKKNLFLALFFVLLEAVIGVILPVLNRYAIDVFYQGQGSTETILKFTLLYGGLVAVQAFLIYEFIYRSGLIEMDISYQIRQNVMEKLQTLPFSYYDKTPTGWIMARMTSDVSRLSEILSWSFNDLVWGFLVMILLLIVMFTVNWKLALIILVIVPMVYFVSAWFQKRILQNYRSVRAENSKITHGFSEGITGAKTTKTMGLEAIHYSEFKNNTMAMRSKSIHAVILSALYMPLITLISSLGNAGIIYVGGNMALQGVIQIGTLILFTQYAERFFEPLRNISNVFAQLQMAQASAERVLSLLEQDSTLVDRSDVIEKYGTILNPNESVYEPIVGDIEFKDVDFYYQASEPILNKFNLTVQPKQRIALVGETG…
1	fig|6666666.920385.peg.424	peg	1_479577_480686	479577	480686	+	endo-1,4-beta-glucanase				atgaagaaaaatattacgcttgaagaagcatatggtgatgtaaacttagaaatgcttgctgattttacgcttacaaatggtatctcaggtcatgaaaaagatgttgcaaatgtttttaaatcatgggttgaagaaagtgcagatgacatctgctttgacaatcttggatcgattattgctcataaaaaaggtgctgaaaatggacctaaaattatgttagcgggtcacattgatgaagttggtttccttgttcgaagcattgatgataatggtttcttacgaattcatcctgttggtggatggtggccacatgtgttattatcacaaccagtcacaattcaaacacgtgatggaaagatgtatgttggtgttacgggatcaaaagcacctcatggtatg…	MKKNITLEEAYGDVNLEMLADFTLTNGISGHEKDVANVFKSWVEESADDICFDNLGSIIAHKKGAENGPKIMLAGHIDEVGFLVRSIDDNGFLRIHPVGGWWPHVLLSQPVTIQTRDGKMYVGVTGSKAPHGMTPAVRNKVMDITEVFVDLGVASKDEVELLGIQVGDTVTPKSDFHVLANPNFLMSKAWDDRIGAAIVVDVMRQLKDVQTASHIYSVGTVQEEVGLRGARTAAQTINPDIAFAVDVTIATDTPGEDNRIKMGVGATLEVMDGSVIGHKGLLYYLQDLAEEMNIDTQFEILAAGGTDSGEIHKVHDGVITLTLSIPARYIHSHLGIIHRKDYADTVALITEFCKRCDADVLESLQNYKR
1	fig|6666666.920385.peg.425	peg	1_480738_481145	480738	481145	+	hypothetical protein				atgcttaaagaaacagtttttattgaagctcctttagaagaagcctgggatcgattcgaacttgaattcgcaaaactcttcaagtgcagtcctaaaaaaatgcttcatcgcgaaatgaaggcaaaggttaaaactatgaatggacgggaaattgaattgaagcaacgtgttatcattcatgatcgctataaacattttgcttttgtatcggaaaaccctaaagaaaacgtaacaacgcattatgaattttttgaggacaaagatggaacctttatatcatcgtatgatgaaaagagtaaaggtgaaatggtgtatcgccttccttttgtaaaacaaaaagttcgaaaacagcttaaaggtcgtcttcaacagattaaattcatgatagaaacagaaaag…	MLKETVFIEAPLEEAWDRFELEFAKLFKCSPKKMLHREMKAKVKTMNGREIELKQRVIIHDRYKHFAFVSENPKENVTTHYEFFEDKDGTFISSYDEKSKGEMVYRLPFVKQKVRKQLKGRLQQIKFMIETEKGA
1	fig|6666666.920385.peg.426	peg	1_481860_481153	481860	481153	-	Transcriptional regulator, GntR family				atgtcacataagtatcgtatgattagtactataatagaagatcgtattatggatggtatctatccatctaatacaaaaatccctacagaagaagcgttgatgcaggaatttaatgtgagtcgaaataccattcgaaaagccattgccctcctgtcacgacaaggttatattatttccgttcaagggagtggtatgtttgtgcgtgatgtggaccacattaatgcgataaacttagaaaactttcacggtttatcttcaaatcataaaaagaatcgtattgaaacgaaaatcttggattttcaagagattagcgctgatcgtgagattgccatcgagatgaattgcgaagtgggtacccaattgtattttgtgaatcggctacgaattgtggatggaaac…	MSHKYRMISTIIEDRIMDGIYPSNTKIPTEEALMQEFNVSRNTIRKAIALLSRQGYIISVQGSGMFVRDVDHINAINLENFHGLSSNHKKNRIETKILDFQEISADREIAIEMNCEVGTQLYFVNRLRIVDGNRWVVEYSYFNRNLIPYLNREIIESSIYSYIQEGLRQEVGYIDRLIEACSLDDINAELLGLHQGDPALKTTSKAMLKNGEIFDYSIDYHHYKYARFLKLSSPI
1	fig|6666666.920385.peg.427	peg	1_482066_482545	482066	482545	+	Peptidyl-prolyl cis-trans isomerase (EC 5.2.1.8)				atgacacaaacaattaaaattacaatgaataatggtaaaaccatgacagcagagctttatgaagacattgcgcctaaaacagtcgcaaactttgtgaagttgattgaagataagttttataatggtttgatttttcaccgtgtaattcctggatttatgattcaaggtggatgccctaatggaactggaatgggtggtccgggttatgaaatcgaaggcgaatttacttcaaacggttttaaaaatgatttagtacacagtaaaggtgttttatcaatggcacgtgcgatggatccaaacagtgctggaagtcaattctttatcatggctgaagatgcaccgcatttagatggtcaatatgcaagttttggtaaacttgtggatggacttgatgttgtt…	MTQTIKITMNNGKTMTAELYEDIAPKTVANFVKLIEDKFYNGLIFHRVIPGFMIQGGCPNGTGMGGPGYEIEGEFTSNGFKNDLVHSKGVLSMARAMDPNSAGSQFFIMAEDAPHLDGQYASFGKLVDGLDVVDEIVHVKRDRNDKPTEPQIIKTIELI
1	fig|6666666.920385.peg.428	peg	1_482655_483800	482655	483800	+	CDP-glycerol:poly(glycerophosphate) glycerophosphotransferase (EC 2.7.8.12)			idu(1);Teichoic_and_lipoteichoic_acids_biosynthesis	atgaagaaaaaacttgattatatattaaagcacaataaaatattgttgattgtatttacaaagacgctttcgatgattttccgattcgtcggtttatttattcgcactgaagaaaatttaatcttaatttccgctaattcacgcggatataatgatagtcctcgtgcaatctatgaatatatgaaaaaagaccccaaatatgctcagtatcgctttgtgtgggctgttgatgatgttacgcaaacaattgaaggggcagaacttgttaaagcggatacgtggcaatatttcaagactgctttgaaagcacaatattggattaccagtgttaatattgaacgaggtttgcattttaaaaagaaaaagacggtctttcttaatacatggcatggcgttgca…	MKKKLDYILKHNKILLIVFTKTLSMIFRFVGLFIRTEENLILISANSRGYNDSPRAIYEYMKKDPKYAQYRFVWAVDDVTQTIEGAELVKADTWQYFKTALKAQYWITSVNIERGLHFKKKKTVFLNTWHGVAINEMGNAVAGRTDFDWSDTDYICYSAENERPIYYRDFNARPESMIPTGLPRNDELYHVDPNKVIEIKKNLNIPEDKKVILYAPTWRDSEDFGKSYQIKPPIDCDVWKKALSDEYVVILRTHPYTNELMGVTFDDFFFDGTMYPRVNDLMMISDMLISDYSSIIFDYCVLERPVICFGYDYEAYAEKRGFYIDLETVIPSGIIRDETHLIEHIKSMDYEEQVAKTKVMKENHVTYGGNATEQIVNAVFG
1	fig|6666666.920385.repeat.17	repeat	1_483829_484870	483829	484870	+	repeat region				cttttcttttatcaaatctcaaccgcaccacttttacttttattaaagtctatctcataggccgttttgaagtcaaatatttttcgcggcattgagttaattttgaagcaaatatcatcaagatattgttgcgctatatcatacattgattttccttttggtataaaccttctcacgattgcattggctcgttcattggttccacgttgaaaagaacagtacggatcacacttatatagtttcacacccaaccgcttggctgtaattcctagtgttttaaattcaagtccattatctactgttatcgattttgttgttatattgttttcttcaataaatttccgaattaagtttgatgtgtaatagtcatatctatattctgctttaataagccagatc…
1	fig|6666666.920385.peg.429	peg	1_484778_483840	484778	483840	-	Transposase				atgaagtataaacaattagataaaaaaatgaaagaccaaattgatattctattaagcatcggctattctatgcgcaaggcagcacgtaaactcaatatatctcattctacgatttctagatataaaaataatgtctataagaaacgaacgattgatattcgagacaaatattcccacttaatcgaatatcttcattctcactatgatcctaaagttcattcggtagaagtatgcttgagtaactataaacgatatcatccatataaaccgtgcgttacatcgcagcaagtctataactggattaaccaaggtaagcttgaaataaagccaaatagaatgtgctataaacgtcgaaaacgtaaaaagagaattagtggaatgatgaatcacttgaaatgg…	MKYKQLDKKMKDQIDILLSIGYSMRKAARKLNISHSTISRYKNNVYKKRTIDIRDKYSHLIEYLHSHYDPKVHSVEVCLSNYKRYHPYKPCVTSQQVYNWINQGKLEIKPNRMCYKRRKRKKRISGMMNHLKWNLEEKTVLPISLRPKYIEERNEIGHLEIDSIIGKKHETAAIISIVDRCSRMIWLIKAEYRYDYYTSNLIRKFIEENNITTKSITVDNGLEFKTLGITAKRLGVKLYKCDPYCSFQRGTNERANAIVRRFIPKGKSMYDIAQQYLDDICFKINSMPRKIFDFKTAYEIDFNKSKSGAVEI
1	fig|6666666.920385.peg.430	peg	1_486078_485032	486078	485032	-	Aminopeptidase YpdF (MP-, MA-, MS-, AP-, NP- specific)			isu;Protein_degradation	atgaaaagaatcgataaactaacaaatctaatgcaggaatcacagctgattatctcagataaaatgatgattttttactatactggccatcgttttgacgttggtgaacgcatgattgcacttttggtcggaaaagaccatgaacccatcttgtttttaaacaaactttttgaagcacccaaagatataaaaactattgtttatgaagatggtgatgatacgacatcactcattgaaagctatctcacacataaacatatcgcagttgatggaaattgggcttctcgctttttaatcccgttcattaataaaggatacaaggttgttaatggttccacttacctcgaacaaatccgtacgcttaaagatgaactagagctcgctacactcattgaagca…	MKRIDKLTNLMQESQLIISDKMMIFYYTGHRFDVGERMIALLVGKDHEPILFLNKLFEAPKDIKTIVYEDGDDTTSLIESYLTHKHIAVDGNWASRFLIPFINKGYKVVNGSTYLEQIRTLKDELELATLIEASHHNDRIMLEMESLLKVGMTEIELAEIVREKQSTPPLTGVSFEPIVLFTENIADPHGVPSSRTLREDDVVLIDMGGIYQDYCSDMTRCFFMGENPEMEHLYKIVLAANKAGIDAVKPGSRLSDVDKATRAVIEAAGYGPYFVHRTGHGIGIECHENLDVSSKNDRIIEPGMCFSIEPGIYIPGKGGIRIEDLVHVTKDGVFVMNQCKKEFTDIKK
1	fig|6666666.920385.peg.431	peg	1_486173_486529	486173	486529	+	hypothetical protein				atgaaacaaggacatgaatcacaagttattatcgtaaatcgtaatccttacgattccagtattcaaattgtcataccgccgtttcgtccgataaatctttttgaaattgaagataattttgaagaagtcaaactagaaatcgaaacaaaaattatgaaccaagaggttgctgaacgcatagttctattcgtttccgcttttaaagaatcgatggaagaaggggatgtcttaccaattgtcgagtattttatttccagtgatattgaaaatatggatcctgatgaattaaagatgatctttgatgcagttaaagaatttatcactctggttaatgatgagaatcgtttaatgcattaa	MKQGHESQVIIVNRNPYDSSIQIVIPPFRPINLFEIEDNFEEVKLEIETKIMNQEVAERIVLFVSAFKESMEEGDVLPIVEYFISSDIENMDPDELKMIFDAVKEFITLVNDENRLMH
1	fig|6666666.920385.peg.432	peg	1_487311_486556	487311	486556	-	Putative transposase InsK for insertion sequence element IS150				atgaataattttaattttgcgacagctgatattatattaggtgaacataatagattaaacggagtatatggaacaatgcgtttaaagtaccatatcgagcaagtgcatggcgttgtcttgaatcataaacttataaggcgatacaaaaacgaactgaatatcaaaaccaaagttagagtaaggcgtccgtttttcgaaaaattgagaaaagaaaagagccatcgaaaaatggctccttacctaatgaatgaagacttcacatcaacgaaacccctagaaaagctttcaaccgatgtcagttacattcaatgttcagacggattactatatctatctgctattaaagatctctttaataatgaaattatagcatattctctctctacaaaaaataatatt…	MNNFNFATADIILGEHNRLNGVYGTMRLKYHIEQVHGVVLNHKLIRRYKNELNIKTKVRVRRPFFEKLRKEKSHRKMAPYLMNEDFTSTKPLEKLSTDVSYIQCSDGLLYLSAIKDLFNNEIIAYSLSTKNNIELLKDTMKRLPKASSDIAMINSDQGSLYYSGYYLDKLEKYGYIRSMSKPGHCWQNSPIENWFSQLKEECIRIDGKLTKQEAKTKIKGYVHWHNTERIQKDLGYLSPIKYKSTFYLVST
1	fig|6666666.920385.peg.433	peg	1_487686_487429	487686	487429	-	hypothetical protein				atgggcaaacaaacgataagatcgtatgaagataagttaatgattgtacaagagattttgagtggtaaatcatatagaagtgtcagtgagaaatataatgttcgcactggcacaatcgcaaactggaaaagaaaacttatggagggaacactacatttagacagacgcggaaagaaacctagggaagtagaggacatagaaattataaaaaagtcttatactctactcatgaaaatccgaaaaatgcaacacgaatag	MGKQTIRSYEDKLMIVQEILSGKSYRSVSEKYNVRTGTIANWKRKLMEGTLHLDRRGKKPREVEDIEIIKKSYTLLMKIRKMQHE
1	fig|6666666.920385.repeat.18	repeat	1_487720_489001	487720	489001	+	repeat region				aggaactgacctagttccgtgggactaaagaaaaaaacctcttgtatgagaattattgtaaaatagttcaatataggaggtttttatatgggaacacgaactatgcatagctatgagacaaagatgaaagttatagaaatgaaattggcaggctactcaagcaggtttattcagactgaacttggaataaaaaatgtaacacaagtcaaaacatggtggagatggtatcgaaatggtgaacactatcgattttctcaaccggtaggcaagcaatatacttttggaaaagggcctgaaggagacacggtcgaagaaacacaaagacttagaattaaatctttggagcaacaaattgaactattaaaaaagtatttggaaagagaaaggatgtggttcctg…
1	fig|6666666.920385.peg.434	peg	1_487807_488124	487807	488124	+	Transposase				atgggaacacgaactatgcatagctatgagacaaagatgaaagttatagaaatgaaattggcaggctactcaagcaggtttattcagactgaacttggaataaaaaatgtaacacaagtcaaaacatggtggagatggtatcgaaatggtgaacactatcgattttctcaaccggtaggcaagcaatatacttttggaaaagggcctgaaggagacacggtcgaagaaacacaaagacttagaattaaatctttggagcaacaaattgaactattaaaaaagtatttggaaagagaaaggatgtggttcctgaaataa	MGTRTMHSYETKMKVIEMKLAGYSSRFIQTELGIKNVTQVKTWWRWYRNGEHYRFSQPVGKQYTFGKGPEGDTVEETQRLRIKSLEQQIELLKKYLERERMWFLK
1	fig|6666666.920385.peg.435	peg	1_488109_488960	488109	488960	+	Mobile element protein				gtggttcctgaaataatcatcaagctcgttgaagagtatcgcaacactgtatctattaaagatatcttgaatctttttggggtacctaagtcaacgtattaccgttggactaaaaaagagcaactagagtctaataattattctgtcaatgaagcattagtaattgaactttgtaaagaaaataaatttcgttatggatatcgaaaaataactgcattaattcgaaaagaaagaattatcaataagaacactgttcaaaaaataatgcagaaacaccaatgtcaatgccgtgttaaggtcaaacggtatagaaaaaacaaaaatccgaagatcattatgcccaatatcattaatcgcgactttaaatcactacgtcctctagagaaattggtgacagat…	MVPEIIIKLVEEYRNTVSIKDILNLFGVPKSTYYRWTKKEQLESNNYSVNEALVIELCKENKFRYGYRKITALIRKERIINKNTVQKIMQKHQCQCRVKVKRYRKNKNPKIIMPNIINRDFKSLRPLEKLVTDITYIPYGHKMLYLSTIMDLYNGEIIASTLSDRQNLECVVDTLNQLPDIVQPCILHSDQGSVYTSKEYQLKVKNKSITMSMSRKGTPADNAPIESFHASLKCETFELNPELKGSTEIVSQTVINYLKYYNENRIQEKLGYQSPVNYRLTSS
1	fig|6666666.920385.peg.436	peg	1_489673_489065	489673	489065	-	Phosphoglycerate mutase				atgaaaacaacaatttatcttattcgccatggaaaaactttatggaatcaagaacatcgaatgcaaggttctaaaaattcacctttaacggctgaaggaaaagaacaagcaatgcttcttcaaaaacgtttagaatcgatagactttgatgaagtcatcgtaagtaccagtgaacgagcacaagaaactgcagcacttgtatttccacaaacaccaattcgattagaacccggcattcgagagattgaaatgggcgtttgggaagggcaactacatcaagatgttaaaaaacagcatcctgatcaatggtatgcattttttaatgatccccttcattacacacctgttggtcccggtgaacgatttgaagatgttcacaatcgcatcgctcccgtggtc…	MKTTIYLIRHGKTLWNQEHRMQGSKNSPLTAEGKEQAMLLQKRLESIDFDEVIVSTSERAQETAALVFPQTPIRLEPGIREIEMGVWEGQLHQDVKKQHPDQWYAFFNDPLHYTPVGPGERFEDVHNRIAPVVKNLTTQYVGKTIALVSHRITLKVLTNFFINHDLTSIINQEDFDSTSLTKIIIDEDGTHLIYRNDTSHYQ
1	fig|6666666.920385.peg.437	peg	1_490135_489716	490135	489716	-	hypothetical protein				atggaattcacattacaaacacccgcaatgatttttccggcaatttcgctgcttatgcttgcttatacaaatcgctttatcgtgcttgctggactcattcgtgacctctacgaaaaacatcaagattccccgaataaacagattctcgcacaaattataaaccttcaaaaacgcatgaaatatataaagtccatgcaagttctcggagcaatgagttttattggagctgtgctcagtatgctcctaaccctttttgcacaatataacgaagcaatggttacattttctcacatcatctttgcgctcagtttagtgcttcttgttatttctttagtttatctacttaaagaactttcaatatcgattgaagcccttaccattcagctacaagatattaga…	MEFTLQTPAMIFPAISLLMLAYTNRFIVLAGLIRDLYEKHQDSPNKQILAQIINLQKRMKYIKSMQVLGAMSFIGAVLSMLLTLFAQYNEAMVTFSHIIFALSLVLLVISLVYLLKELSISIEALTIQLQDIRNKNENN
1	fig|6666666.920385.peg.438	peg	1_490269_491255	490269	491255	+	Lipoate-protein ligase A			isu;Lipoic_acid_metabolism	atgagatacttaaaaaatccatcaacaaatccttattttaatttagcacttgatgaatatgcaatgaagcacatcaattgtgaggaggattttttctttctatggcaaaatgagccagcggtaattattggtaaaaatcaaaataccgtggaagaaattaatcagaaatttattgatgataacaaaatcaaggttgcccgtcgtgtttcaggcggtggagcagtatatcatgattttggaaatcttaattttacatttgtgattaatgtggatgacccaggaaaagtcaattataagaagtatgttcaaccaattattgatgcacttgcaagtatgggtatcaatgctgaggcatcgggacgtaacgacattttaattgatggccttaagatttcagga…	MRYLKNPSTNPYFNLALDEYAMKHINCEEDFFFLWQNEPAVIIGKNQNTVEEINQKFIDDNKIKVARRVSGGGAVYHDFGNLNFTFVINVDDPGKVNYKKYVQPIIDALASMGINAEASGRNDILIDGLKISGNAQRMANGKLMHHGTLLFDVNIEDMVQALNVDPDKITSKGVKSVRSRVTNIKEHLPEGTDLKTFWDELQYFLSNKGQDAEIILAPEEIAKIEYEAINRFGTWDWIYGASPEFNLKNSKRFAGGRVEVLMDVSEGHIDNVRFIGDYLGLEDVADVEGRLQGTRFKQSDVDAVLSEMDLRKYFGIITKEELLELMFD
1	fig|6666666.920385.peg.439	peg	1_491382_492512	491382	492512	+	Pyruvate dehydrogenase E1 component alpha subunit (EC 1.2.4.1)			icw(1);Pyruvate_metabolism_II:_acetyl-CoA,_acetogenesis_from_pyruvate icw(2);Dehydrogenase_complexes	atggaaatttcaatggcacaagttaagaaagataaagcgttggatttcgctgctcaacttaaaaatgttgaaaagctttacccaacattccagattcttgatgaaactggaaaagttgttaacaaagaaatgttaccagacttaaaagatgaggagttagtagaactctttgaaactatgttatggtcacgagcattaaacgaccgttcaactacattagcacgtcaaggacgtcttggattctttgctcctactgcaggacaagaagcaagtcaaatggcgagccactttgcatttaataagggggatattttgttcccaggatatcgtgatattcctcaattagtaaaacacggattaccactacataaggcattcttatggagccgtggtcatgtt…	MEISMAQVKKDKALDFAAQLKNVEKLYPTFQILDETGKVVNKEMLPDLKDEELVELFETMLWSRALNDRSTTLARQGRLGFFAPTAGQEASQMASHFAFNKGDILFPGYRDIPQLVKHGLPLHKAFLWSRGHVEGNNYPEDFNAMPPQIIIGAQIIQAAGAGIALKKRGKAQVAFTYTGDGGSSQGDTYEGLNYAGAFKAPVVFFIQNNGYAISTPRHVQTAAPTLAQKAAAAGIPGVQVDGMDPLAVYVATKAARDWAIEGNGPVLIETLTSRFGPHSLSGDDPKRYRTQASFDEWDKKDPLIRMRNFLTEKGLWDEEKEVELIAQIDDEIKEAVKLADSQPKQKVSDFLKNMFEEPTNTIAEQIEYFENKEGNK
1	fig|6666666.920385.peg.440	peg	1_492512_493492	492512	493492	+	Pyruvate dehydrogenase E1 component beta subunit (EC 1.2.4.1)			icw(2);Pyruvate_metabolism_II:_acetyl-CoA,_acetogenesis_from_pyruvate idu(1);Dehydrogenase_complexes	atggcacaactaacaatgattcaagccattactgaagcgcttgatattgcccttgaacgtgacgaaaacacattgattttcggtgaagacgttgggaaaaacggtggagtattccgtgcaactgacggacttcaagaaaaacacggtgaagaccgcgtatttgatacaccattagctgaatcaggtattggtggattagcaatcggattggcattagaaaaataccgtccaattcctgaaatccaattcttcggatttgtattcgaagttatggactcagttgtagcacaaatggcacgtacacgttaccgtttaggaaatacacgtaacatgccaattacaattcgctcaccatttggtggtggtgttcatacccctgaactccattcagataactta…	MAQLTMIQAITEALDIALERDENTLIFGEDVGKNGGVFRATDGLQEKHGEDRVFDTPLAESGIGGLAIGLALEKYRPIPEIQFFGFVFEVMDSVVAQMARTRYRLGNTRNMPITIRSPFGGGVHTPELHSDNLEGLMAQSPGIKVVIPSNPYDAKGLLLASIEDNDPVVFLEHMKLYRSFRDEVPEGYYTVPLGKANVVKEGSDVTIITYGAMVRESIKAVETLAAEGISAEVIDLRTVSPIDLDTIIESVTKTGRLVVVQEAQRQAGVGAHVMSEIAERAILTLKAPVGRVAAPDTIFPFGLAENDWLPNEEDITNKVREIVNFD
1	fig|6666666.920385.peg.441	peg	1_493513_495081	493513	495081	+	Dihydrolipoamide acetyltransferase component of pyruvate dehydrogenase complex (EC 2.3.1.12)			icw(3);Pyruvate_metabolism_II:_acetyl-CoA,_acetogenesis_from_pyruvate icw(1);Dehydrogenase_complexes idu(1);5-FCL-like_protein	atgtcatttatatttaaaatgcctgacgtaggtgaaggaattgctgaaggagaaatcgttagttggttcgttaaagaaggcgacacaattaaagaagatgaacctctattagaagttcaaaacgataaacttgttcaagaaattccatccccagtagcaggaacaattacaaaaattatggtcgcaccaggaactgtagcaacagttggtgacgatctcgtagaaatcgtagcagaaggcgcagttgcatctgcacctgctaaagaagaaacagcagcacctgcacccgcagcagctgcaggatcatttgtattcaatatgccagatgttggtgaaggtatcgctgaaggtgaaattgtacaatggttcgtaaaagttggtgatgacattaaagaagat…	MSFIFKMPDVGEGIAEGEIVSWFVKEGDTIKEDEPLLEVQNDKLVQEIPSPVAGTITKIMVAPGTVATVGDDLVEIVAEGAVASAPAKEETAAPAPAAAAGSFVFNMPDVGEGIAEGEIVQWFVKVGDDIKEDAPLLEVQNDKLVQEIPSPVSGKVMNIMIEAGTVATVGQPLVEFAAEGHAPAQAAPVAAASQQASGNGETFAQNKIAGRVLAMPSVRQFARENNIDLTLVTATGKHGHIRKSDVEAFIAGGATAPVVEAPVVEATTSVEAAPVAKPAAKPAPVVVTGSTTREKMTPTRKAISKAMVTSKATAPHVTLFDEVDVTELVNHRKKFKEIAAAQDVKLTFLPYIVKALTAVVRKYPILNSSVDDSTQEIVYKNFINIGFAADTPHGLYVPN…
1	fig|6666666.920385.peg.442	peg	1_495101_496507	495101	496507	+	Dihydrolipoamide dehydrogenase of pyruvate dehydrogenase complex (EC 1.8.1.4)			idu(1);Pyruvate_metabolism_II:_acetyl-CoA,_acetogenesis_from_pyruvate idu(1);TCA_Cycle	atggtagtaggagatttagctcttgaattagatacaattgttattggttcaggtcctggtggatatgttgcagcaattcgtgcagctcaattaggccaaaaagtagcaattattgaaaaagacaatattggtggcgtttgccttaacgttggatgtattccatcaaaagcgttaattaatgcaggtcatcgataccaagaatcaatgaattcagaaacattcggtgttacagctgaaaatgttaaaattgacttcacaaaaacacaagcatggaaagatgagcaagttgttaataaacttacatctggaattgcaatgttattaaagaaaaataaagttgaaatcattcgtggtacagcattctttaatgacacacatcaattacgtgttgtaaatgat…	MVVGDLALELDTIVIGSGPGGYVAAIRAAQLGQKVAIIEKDNIGGVCLNVGCIPSKALINAGHRYQESMNSETFGVTAENVKIDFTKTQAWKDEQVVNKLTSGIAMLLKKNKVEIIRGTAFFNDTHQLRVVNDESAQSYTFKHCVIATGSRPIEIKGFKFGKRIIDSTGGLNLKEIPKKLVVIGGGYIGSELAGVYANLGSEITILEGAPSILPQFDKDMIKLVENEFKKKDVTIVNNAMAKDAKETKDGVVVTYEVDGKPATIEADYVMVTVGRRPNTDDLGLQVAGVETNERGLITVDKQGRTSQKHIFAIGDVTPGLALAHKASYEAKVAAEAISGQPSEIDYVAIPAVCFTDPELATVGLTEKEAKDQGLTVKVSKFPFGANGRALSLNAGEGFV…
1	fig|6666666.920385.peg.443	peg	1_496899_498677	496899	498677	+	Oligopeptide ABC transporter, periplasmic oligopeptide-binding protein oppA (TC 3.A.1.5.1)				atgaaaaaattaatgattgcattcgttgcagcgttattggttcttactggttgtggatcacaaggttcatccagtacattaacggttgcggcccctgcttcacaaaatggtgactttgtggaagggttcggatcaaatgcctatgaccgatgggcaactaacttaatgcacattggtgcaagcgttttctatattgatcgcgatacttcagagatcaagccaaaccctaacttcgtagaaagtcacgaagtaaaagcagatagcgaaggaaataaaacttataccttcaaaatcaaaggtggcaacaaatactctgacggaacagagatcacagcaaaagattacgttatgtcaatgttgttccgtacacatccagcttggatgaaagttgcatcaatg…	MKKLMIAFVAALLVLTGCGSQGSSSTLTVAAPASQNGDFVEGFGSNAYDRWATNLMHIGASVFYIDRDTSEIKPNPNFVESHEVKADSEGNKTYTFKIKGGNKYSDGTEITAKDYVMSMLFRTHPAWMKVASMESTGDELLGYNAYSTGESKVFEGVKLIDDNTFSLTIDKANLPYYFEASKADISPEPMHVWFKDAKLNAEGNAFDNTPEEIQAAVEYVSTTERYKPTVVVGAYKLESYENGTTILVKNDQYAGNYEGKKPEVEKVVIRQVDSNVTVQAIEKGEVDLSPGNIEGEYINKAKELELQTVNYPRNGFGNITLKANKGPTQYKEVRQSIGYMLNRNEFVQKIAGGYGSVVNGPFGLSQWFYKDNKDKIESSLIDYTYNITKANELLDQSIY…
1	fig|6666666.920385.peg.444	peg	1_498757_499728	498757	499728	+	hypothetical protein				atgtttaagtatatgataaaacggattatgtcgttgattcctgttgtgatcatcatttcaatcatgctattttcattagtgaaaatgatgcctggtgatcccgtaataggaatgattaacccagcgattaaagatccagtacaataccaaagggcttatgatgaagctgcagagcgcatcggtcataacaagccactcccagaacaatatgttcgctgggtaaaaaacacactttcgggtgatttaggaatttcaacatctaaaaacaaacccgtaaaagaggttattgcaacaccactaaaaaatacagtatttcttaatataatttctacaacaattgcgtttgttatctcaattattgtaggtattaaatcagccgtgaatcgtggtggaaaattt…	MFKYMIKRIMSLIPVVIIISIMLFSLVKMMPGDPVIGMINPAIKDPVQYQRAYDEAAERIGHNKPLPEQYVRWVKNTLSGDLGISTSKNKPVKEVIATPLKNTVFLNIISTTIAFVISIIVGIKSAVNRGGKFDKFWQVFSLVGMSMPTLLISILLIYFFAIKLSIFPTGGMPLAGTTGIAYVGQWFRYAALPIITLTIGSFASTIRYVRNAMIEVLNSDYIRTARAKGLSGKVIVYSHAFRNALIPVVTVLAGSIAGIFGGAAITEQIFSWNGIGNVLIQGVGSRDLMLVLAMNMFYAILSLVSNIVMDIGYAMVDPRVKLD
1	fig|6666666.920385.peg.445	peg	1_499739_501598	499739	501598	+	Oligopeptide ABC transporter, permease protein OppC (TC 3.A.1.5.1)				atggacaacaataagaaaaattcattttggtcaagtatcaaatcgatgtttgctaatctgtttaagagcggtgggcaacgacgagaagaacttgaagatttaatcgctgatgatgtggtaattagcccatcaaaacaaattgcgagaaacttttttgaaaataaattaggtgttacaggacttgtagcattcgtattaatatttgtagttgtatttggtactacatcatttagaccgtataattcatacgaacatgaaacagtattaaataacttagcacctgggacgaagtatttaaatattcccaaggaaatacaaggtaaaaacattgatacaattagtagtggtacttcatactccgttgctttagatgatgcaggaaaagtacatttttgggga…	MDNNKKNSFWSSIKSMFANLFKSGGQRREELEDLIADDVVISPSKQIARNFFENKLGVTGLVAFVLIFVVVFGTTSFRPYNSYEHETVLNNLAPGTKYLNIPKEIQGKNIDTISSGTSYSVALDDAGKVHFWGQRPDKKFKVDQIVEKTKNSKIKSLASGDKFVVAVTENNQFIGVGENTFSQTELPFDVMEELGSDNIVKVAAGKRFTAIVTDTGKIYTWGSVLENNLDNIPKSIQGRVKDIAIGQFNIIALLDDGSLVAFGQGGTEVGAIPTELTDGSVKVTQVELTKTSAIALDADGNVHTWGAQGKYQSVPELDGKVVQIASTLSSFNALTESGSVYAWGEGKFNLTDVPSSVTNVKNKQIFSDHFQSFAVSEDNQINGWGNKGFILGTDEMGRS…
1	fig|6666666.920385.peg.446	peg	1_501657_503144	501657	503144	+	Oligopeptide ABC transporter, ATP-binding protein OppF (TC 3.A.1.5.1)				atggaaaataaagataatcgcgttctcataaaggttgaacacttacaaaaatatttcccaataaaaaaatccagtgttttccaacgtaaacaagaatatgtaaaagccaacaaagatatctcaattgaaatttttgaaggtgaaacattaggacttgttggagaatcaggttgtggtaaatccacgtttggtcgtacattaattcaattgtacgatcaaacaggtggagtatcactttattatggtgaaacaattgaagaaatgatgcctgagtacgtacgcggagtatataaatcaataccaaaggtatttggtaaacatgatacagaatacaaagcgattaaggaccttgaatcaaaaattgaaggaacatcaggcgaagaatttattgaacttaat…	MENKDNRVLIKVEHLQKYFPIKKSSVFQRKQEYVKANKDISIEIFEGETLGLVGESGCGKSTFGRTLIQLYDQTGGVSLYYGETIEEMMPEYVRGVYKSIPKVFGKHDTEYKAIKDLESKIEGTSGEEFIELNESLRLLKIAYETTYGNIFRLAGGLLVHDNLNEVSKLLLSKYQKGSAVAKLHKELEMETLRNTMHDKKANGNVSSLKEKLAAAQKELDDVNVVINEMKAKLSSHDNFEEYESLLDDGIDLSSLNKQEMRFLRKDLQIIFQDPYSSLDPRFTVGNIIGEGLIAHKLFKDANSDEYNEYIIDIMEKCGLQKEFIHRYPHQFSGGQRQRIGIARALALRPKFIVCDEAVSALDVSIQSQVINLLQDLKDEHNLTYLFITHDLGVVRYISD…
1	fig|6666666.920385.peg.447	peg	1_503147_504088	503147	504088	+	Oligopeptide ABC transporter, ATP-binding protein OppD (TC 3.A.1.5.1)				atggctttattagaaattaaaaacctacatacctactttgatacaaaacgtggcttggtaaaagctgttaatggtgtttctttctctgtagatgaaggacgcacattgggtattgttggtgaatcaggaagtggaaagagtcagacagcaatgtcgattttacaattgtttgaatcaaaccaacgtatctatgaaggtgagattatttttaacggtgaagttctatcggattatactgaagaacaattacgtaaaattcgcggaaatgatatttcaatgattttccaagaaccaatgacaagtttaaacccagtatttacggttgaacgtcaaattagtgaagtattaatgcttcaccaaggtatgacaaagcaagaagcgagtcaacgcgcactagaa…	MALLEIKNLHTYFDTKRGLVKAVNGVSFSVDEGRTLGIVGESGSGKSQTAMSILQLFESNQRIYEGEIIFNGEVLSDYTEEQLRKIRGNDISMIFQEPMTSLNPVFTVERQISEVLMLHQGMTKQEASQRALEMLASVKIPRPEKVLKNYPHQLSGGMSQRVMIAMALACNPKLLIADEPTTALDVIIQAEILKLMNDLKTDYNTSILFITHDLGVISQMADDVIVMYGGKIVEAAPIKAIFTDAKHPYTKRLLNAFLKTDISGRKDRKEVEADLYSSENDVYDFYNFKTNAIADVDWHSVGENHYVACNLKK
1	fig|6666666.920385.peg.448	peg	1_504091_504279	504091	504279	+	hypothetical protein				atgttgaataaacgaaaaaaaagaaaattactaactgaagaagaaattcaagaaaagtttaaagatgttgagtttgagaaaaatgatacgacggcgatgattattgccgcaatcgtgacacttttaccagcactactcctagtattaggattaatctatggacttttatggctgatcttcattggctaa	MLNKRKKRKLLTEEEIQEKFKDVEFEKNDTTAMIIAAIVTLLPALLLVLGLIYGLLWLIFIG
1	fig|6666666.920385.peg.449	peg	1_504382_504822	504382	504822	+	Transcriptional regulator, MarR family				atggaatctgttttgtcacaactttatcgcgcattagaacgaaaacacagaagtgttgtccaaacctatttagatactttagggctctatataggacaaccacgttttttgtttgaactgtatcgaaatcctggtttgacacaaagagagctagcagaaacacttgtggttacaaaggaaacagtatctgtggctcttaaacgtcttgaacaaggtgattttattcgccgggaaataccggaagatgataaacgttgtcgtcagctatacctgactgaaaaaggggaagcaacgattgttgagttgaagaaaaacttcgattccataaataactcaatgttcctgaacttaagtccggaacaacaactgcagttagaagaattacttacagaaatgatt…	MESVLSQLYRALERKHRSVVQTYLDTLGLYIGQPRFLFELYRNPGLTQRELAETLVVTKETVSVALKRLEQGDFIRREIPEDDKRCRQLYLTEKGEATIVELKKNFDSINNSMFLNLSPEQQLQLEELLTEMIKGLEARETNENVL
1	fig|6666666.920385.peg.450	peg	1_504806_506536	504806	506536	+	Lipid A export permease/ATP-binding protein MsbA				atgaaaacgttctttaaatattttaaacctgagatcccaatcgcattattgggaataatttttgtcggtagtgtagccttcatcgaattgtatcaaattcaattgatggcgcaaattatcgatgtagggattgcgaatcaagattttacggtaatccttaatgttggattaaaaatggttggacttgccttgctaggggcagtcattgcaatgcttggtttggttttcccatcgcaagcatccaacaatttcgccttaaatttacgtcgagacatctttaaacgtgtccaaacattttcattaaagaatatgtctcaatttcaaacggcttctttagtaacccgtttgacaaatgatattaactttctacaacgaaccataatgatgtgcttacgctta…	MKTFFKYFKPEIPIALLGIIFVGSVAFIELYQIQLMAQIIDVGIANQDFTVILNVGLKMVGLALLGAVIAMLGLVFPSQASNNFALNLRRDIFKRVQTFSLKNMSQFQTASLVTRLTNDINFLQRTIMMCLRLLVRAPVFLISTVVMTYMISPDLSIVMLGAVVVLSLVLLYVIKEGFPRFVKLQDKVDKMNRKVQESLMNIRVIKSFVREDEESHKFQDENGELFDASVSAMNLMVVMNPALMGAIHFATLFIVWISSFLIVDQHLINIGDLLVFINYLRFTMFSMMMITNVLMMISRSKASVIRLKEVLETEPDITNAAILDTLPENPRGDIHFDNVSFRYYEDANDILTNINFAIKPGEHVGIIGSTGSGKSTLINLMVRLIDVTEGTIYLDGKDI…
1	fig|6666666.920385.peg.451	peg	1_506538_508328	506538	508328	+	Heterodimeric efflux ABC transporter, permease/ATP-binding subunit 2				atgagtgaacgtaaagttgtcattggtcataaaccacgaaaccaacaaaaaacactgaaacgcctgttaggatatttaggacaaaataagatcttactaattatggtaatcatcgcatcgattgtctccaccttgggtgggctttatggatcgtattctatctctccattaatcaaaattattgaaaacggattaaatggatcgatatcacgcgatttgatgttccaacagctctttagtaaacttgtctttcttgcaattatcttcgcgctggaagtattagcgatgcttttctcaaaccgtatgatggtgaagatatcacaacgtactgttgaaacaattcggaaagacatgtttgatcatgtgttgaagatggatgttaagtatcacgatcaaaat…	MSERKVVIGHKPRNQQKTLKRLLGYLGQNKILLIMVIIASIVSTLGGLYGSYSISPLIKIIENGLNGSISRDLMFQQLFSKLVFLAIIFALEVLAMLFSNRMMVKISQRTVETIRKDMFDHVLKMDVKYHDQNAHGDLMSRFTNDIDLVGEGLNSAAASIVINIFTLLGTIVVMFILSPTLSLVTLIILPLLSIMANAIVKRSRIYSKRQQRSLGTLNGYIEESMEGQMVMQLFNHEAEAEKDFQVLNQDYRKNSQSAQITSIMMYPLMQNVNTISYAVIGIVGGYLAINHGLSIGDLGAYVNMTRTQGKPINEISSQFTTLQSAIASAERIFELLDWSLESENETDLILEDVVGSVRFENVTFGYNPSVPVLKDVSFWAKPGQKIAFVGSTGAGKTTI…
1	fig|6666666.920385.peg.452	peg	1_508381_509058	508381	509058	+	Metal-dependent hydrolase				atgatggttaatgtagaatatattaataatgcgggttatgttgtggaaacggaaaaggccgtttatatttttgattatgttgaggggctgttgccatcacggtatttatacagtgagaaagaaacattcttttttgtaacaagtcgtcatcgtaatcactataatgaatcaatttacagttatggaaagacggttattctgtcatcggatattttagtctcaccgtaccgtaatgtatttatgatggagccaggtgatgaaattcatctgggttttgcgaaagtacgtacgtacgaaagtacgggtggtggtgtgtgttattttattcaagagggagaattaaaaatcttgcatgccggttcacttaacaactggcactggaaggatacgtttacgcct…	MMVNVEYINNAGYVVETEKAVYIFDYVEGLLPSRYLYSEKETFFFVTSRHRNHYNESIYSYGKTVILSSDILVSPYRNVFMMEPGDEIHLGFAKVRTYESTGGGVCYFIQEGELKILHAGSLNNWHWKDTFTPAESRFETHRFHEILQEIAVYAPIDILMFTLEPSMGEDFDRGAREALDLLQPLCFFPIKTKHDDTRFFNWAMSRPITTCYEPKHDNQVFRNII
1	fig|6666666.920385.peg.453	peg	1_509073_509717	509073	509717	+	Phosphoglycolate phosphatase (EC 3.1.3.18)			isu;2-phosphoglycolate_salvage isu;Glycolate,_glyoxylate_interconversions	atggcttttatatttgatttggatggaacgttattagattccattgatgatttaggaaataatttaaatacagtgcttttgcgtcatgatcttcccacttatgatcgcgcacagtataaaaagtttgtaggaaatgggatgaagaaactcgttgagcgggcattaccgagcgattacgaagcatttgatgaaatcctagaagaataccttgatgaatacagtcgtcattacacagaggcttctgtgccttatagcaaggtctgtgataccttaaaagaattgaatcaacgcaacatcccgattgcaatttgtacaaataagaaacaagaatatacagatggtattgtgaagcattattatgatgatattcaatttgttgcgacaattggggataccttt…	MAFIFDLDGTLLDSIDDLGNNLNTVLLRHDLPTYDRAQYKKFVGNGMKKLVERALPSDYEAFDEILEEYLDEYSRHYTEASVPYSKVCDTLKELNQRNIPIAICTNKKQEYTDGIVKHYYDDIQFVATIGDTFDGKHKPDPYYPLAIASTMSIDPSLIYFVGDSDVDMKTAKNAGMVPVGVSWGFRSVEELREHGAKYIINSIEEVLDLPPLTK
1	fig|6666666.920385.peg.454	peg	1_509926_510228	509926	510228	+	hypothetical protein				atgaaatatgtagaagttaaacattttgaaatgaaaaaaggaacaggtcgtgactttgccgagaatttttataatcgtacggtagttaaagattttccaggatttgttagtattcgtgtagggctgaatgagtcatgccacagttatgattgtgtggatgtttcatttgtttgggaaaatgaagatgcctatactaattttaaacgcagtgacttgcataaagaaattcaccgaacacgcaaaccaaatccaaatatgattaaacattcatcatatcgctacgatatgattcatgaagactaa	MKYVEVKHFEMKKGTGRDFAENFYNRTVVKDFPGFVSIRVGLNESCHSYDCVDVSFVWENEDAYTNFKRSDLHKEIHRTRKPNPNMIKHSSYRYDMIHED
1	fig|6666666.920385.peg.455	peg	1_510448_512100	510448	512100	+	Manganese-dependent inorganic pyrophosphatase (EC 3.6.1.1)				atgaaaaacgaaaaagatttaatctatatttgtggacatcgtcatccagatacggattcaattgtatcgtcaattgcatatgctcatcttaaaaacattctgggtgctccagcagtaccctgtcgtttgggtgaactgagtgatgaaaccagctatcttcttgatcgctttggttttgaaacaccaacacttctcaaagatgcacgtgcaacacttgatgagattgaaatggatgatgcggtaaagattcatctggatacttctattaaggaagcaatggaaattatctcagataagcgacagacacttgcggtagttgatgatcgggatcaacttattgggcttgtgaccagttcaaatcttgctcatatcgcgatgggtgatacgaaacattccatc…	MKNEKDLIYICGHRHPDTDSIVSSIAYAHLKNILGAPAVPCRLGELSDETSYLLDRFGFETPTLLKDARATLDEIEMDDAVKIHLDTSIKEAMEIISDKRQTLAVVDDRDQLIGLVTSSNLAHIAMGDTKHSIALLKKTPMCNIAQAIDGELIYEPKHFHFNGKTSIIAISKTKLDNYELTDRLVIIGNDTESQLTAIRKGASCIVTVWTDEIEESVLSLAKLHDCGIIRSTHGTMNTSRYLLFAPSVREVMSTDLITFNWNEFVDDVGKRMLKTRYRAYPVLDDQNKIYGFVSRYHILNSSSKKMILVDHNEASQSVDGIQQAEILEIIDHHRIGDLRTVKPIYFRNEIIGSTASIITKMYLEHGVEIPKDIASLLLAALVSDTLNLKSPTTTPKDFE…
1	fig|6666666.920385.peg.456	peg	1_513577_512144	513577	512144	-	Glucose-6-phosphate 1-dehydrogenase (EC 1.1.1.49)			icw(1);Pentose_phosphate_pathway	atgaagccaaataatcatatcgttgcaatttttggaggtacaggtgacctaacctaccgaaaattgttacctgcattctataaccttcttgaaacaaagagcctacctgattcgtttcatcttgttgtgattggtcgacaagagttaacgacagcgtcataccatgatttggtaaagccttggcttcgagaacaagcacgttttgatgtgaaagaggagattctggatgtcttcctcgaatacgtatcgtattttaaaatgacatttaccgaagatgaagggtatccacgtcttaagacatactttgagacacttgatccacaagcacaaatcctttactacttcgcagttgcgccttctttctttgaaacaattgcaacacaactcgatcggcatcaa…	MKPNNHIVAIFGGTGDLTYRKLLPAFYNLLETKSLPDSFHLVVIGRQELTTASYHDLVKPWLREQARFDVKEEILDVFLEYVSYFKMTFTEDEGYPRLKTYFETLDPQAQILYYFAVAPSFFETIATQLDRHQLVSNSKVIIEKPFGNDLKSAIDINNTLTHIFDEDRIFRIDHYVAKEMVQNIFTIRFSNMIFADSWNGSSINNIQISAAETVGVENRGSYYDHTGALKDMFQNHLLQLLSIVLMEEPHVFNAADIHHEQEAVLESLYVEDYENDIVYGQYLENRDSKSYTHEDKVEPNSTTETYVALKLASSLPKWQDTPIYIRTGKRMHKRSTEIMIEFNQKDHEQPNVLIIKVQPDEGVYLRFNIKKPGQSHDSQTVFMDFCQSCNYENRENTPE…
1	fig|6666666.920385.peg.457	peg	1_514988_513564	514988	513564	-	6-phosphogluconate dehydrogenase, decarboxylating (EC 1.1.1.44)			isu;Pentose_phosphate_pathway isu;D-gluconate_and_ketogluconates_metabolism	atgaaaaaaaatgatataggtgttattggacttgcagtcatggggtcaaacctagcccttaatatggctgatcacgggtataatgtatcgatttataatcgtacatatgctgttggtcaaaaagtaattcaagaaaacccacacgaaaatttaagtcttttcgaaagcttagaagattttgtgacttcgctcgaagcacctcgtaagatcatccttatggttaaagcgggacctgctgtcgataaagtaattgaaaatttaattccactccttaacaagggtgacatcattatggatggtggtaattctaattttaaagataccattcgtcgtacacaagaaattgaagcccttggattccgttatttaggtgtaggtatttctggtggtgaagaaggt…	MKKNDIGVIGLAVMGSNLALNMADHGYNVSIYNRTYAVGQKVIQENPHENLSLFESLEDFVTSLEAPRKIILMVKAGPAVDKVIENLIPLLNKGDIIMDGGNSNFKDTIRRTQEIEALGFRYLGVGISGGEEGARFGPAIMPGGSKDAYQFVSNILEDVSAKAQGEPCCTYIGENGAGHYVKMVHNGIEYADMQLIAESYSILKHVGGFSNEELEAIFTDWNQGELDSFLIEITAQIFGEIDPDTGKHMVDVILDTAAQKGTGKWTAEEALNTGTDASLLASAVFARFISAKKEERVHAQEILGFEAPHVQINDREAFIEQVRQALYASKIIAYAQGFDLMKNASIEYGWDLDFGAIAKVFREGCIIRAKFLNRITDAYTLNPELQNLMLDASFKESLL…
1	fig|6666666.920385.peg.458	peg	1_515844_515095	515844	515095	-	Phosphoglycerate mutase (EC 5.4.2.11)				atgatgaaattagttgtagttcgtcacggtgaaagtgaatggaacgaaaagaacctctttactggatgggctgatgtagaactttcagaaaaaggtgtagaagaagctaaacttggtggacgtatgcttaaagaagaaggttacgatttcgatatcgtttatacttcatacttaaaacgtgcaatccacactatggacaatattttaaatgaaatggaacgtacatggttaccaatcgttaaagattggagacttaacgaacgtcactacggtgcgttacaaggtttagataaagctgaaacagctgcgaaatatggtgaagaccaagttcttatttggagacgttcatttgacgttaaacctccagaattagatcctactgacgaacgtgctccacgt…	MMKLVVVRHGESEWNEKNLFTGWADVELSEKGVEEAKLGGRMLKEEGYDFDIVYTSYLKRAIHTMDNILNEMERTWLPIVKDWRLNERHYGALQGLDKAETAAKYGEDQVLIWRRSFDVKPPELDPTDERAPRNMEAYRNVEDKDILPLHESLKETIERAVPYFEETIKPQMLDGKRVLIVAHGNSLRSLVKYFDNMTDDEIMKVNIPTGVPLVYEFDNDFNVVNKYYLGDQEALKAKMEAVANQGKAK
1	fig|6666666.920385.peg.459	peg	1_516027_516623	516027	516623	+	Nitroreductase family protein				atgactaagatttttgaagatttagaacttagacgttctcgatatggattatcaaaggaagcggttttaaccgaagaggaagtaattgaattggtagaagcatcagttcaacatacaccatcagcatttaatgctcaaacacaacgcgcagtcgttttatttggaaaacacagtgatacattttgggacttaacacgtgaagcattacgtaaagtagcgcctgaagaaggctttgaaaatacagttgcgaaattggaaagcttcaaacaaggtcaaggaataattctttattatattgacactgatgttgtgaaaggcttacaagatcaatttgcactttatgcagataatttcccaatttgggcagaacaagaaaacggaatgatgcaattggtaaca…	MTKIFEDLELRRSRYGLSKEAVLTEEEVIELVEASVQHTPSAFNAQTQRAVVLFGKHSDTFWDLTREALRKVAPEEGFENTVAKLESFKQGQGIILYYIDTDVVKGLQDQFALYADNFPIWAEQENGMMQLVTWTALAGAGIGASVQHYNPLVDASAAEAFEIPSSWKLVAQMPFGKAIDEVQPKTLQDVKGKVKVFK
1	fig|6666666.920385.peg.460	peg	1_517436_516660	517436	516660	-	hypothetical protein				atgtcttattttaagtttatggggcatgagatcttttatgaagaattcggtatgggagaccccttgattttcctacatggtaatgcatcatcatctgatgtttttaaaccgattattgatttatataaagatgactttaaagtcgttctgattgattttttaggctatgggaaatccgatcagattgatacattcccacttgatatttgggcttatgaggctgctcaagtcttagaactaattcatatcaaagattatcgggatgtgaagttagtcggaatgagtggtggtgcgattgttgcagtaaatatcgctcttaaagaacctggacgcatccacaaaatcattgccgataactttcaaggtgaatcatcaagccctcaatttcttgaatctctc…	MSYFKFMGHEIFYEEFGMGDPLIFLHGNASSSDVFKPIIDLYKDDFKVVLIDFLGYGKSDQIDTFPLDIWAYEAAQVLELIHIKDYRDVKLVGMSGGAIVAVNIALKEPGRIHKIIADNFQGESSSPQFLESLALERRKLLSSIPGKFNLRRIHGKKWHTTVVNETNAILEFGNTPYFDDLSNLRAPLLLTGCRDDQRIRKCHYIHIYNCLLKKVRHTSIYLFKNGKYPAVLAHPESFSDLAYHFFDDDDTIQIYKVE
1	fig|6666666.920385.peg.461	peg	1_517756_519567	517756	519567	+	Glutamine--fructose-6-phosphate aminotransferase [isomerizing] (EC 2.6.1.16)				atgtgtggaattgtaggatatgttggcacgcgcaatgctgtcgacgttttaattgtgggattatcccacttggagtaccgagggtatgactcggttggtttagcgattcaagaaggcaaaaaattaataacgtataaagaaaaagggaaaataaagaatctggaaaagcaacttgaagcagctcgtgaaggggagccatcctgtggtattggccacacgcgttgggcaacgcatggtcgcgcctctaaaaataacgctcatccacatggtacggaaaacgtcatgttggtacataatggcatcattgagaattatttagaaataaaagaagaactcttggcacttggttacagttttgaatctgaaacagattctgaagttgccgcaaagtatttggat…	MCGIVGYVGTRNAVDVLIVGLSHLEYRGYDSVGLAIQEGKKLITYKEKGKIKNLEKQLEAAREGEPSCGIGHTRWATHGRASKNNAHPHGTENVMLVHNGIIENYLEIKEELLALGYSFESETDSEVAAKYLDYLTKQSISNQKAIELLCDRIHGSYAFAIMFSNEQDVLYGIRYGSPLCLGIGKDEMFLGSDMSPILSYTNEYILLDDREIVRLESDSFVVYRSDGIEVKDKVIHFANWNQESSDRQLFEHFMLKEIHEQPDVLDRTLRTYTQADDEGSLNVSLPIPCDFFTNIKTIHIIACGTALYAGLCAKYWIEAETNYRVMVHTASEFRYYPLKLNDDDCAWFISQSGETADSLACLRMVSEQGIKTLGIVNTQGSSIAREVDVCVYTCAGFEK…
1	fig|6666666.920385.peg.462	peg	1_520948_519629	520948	519629	-	Aminopeptidase C (EC 3.4.22.40)			isu;Protein_degradation	atgactatttcaaaatcattgttatccgaatttaaatcggaatatcaaaataataaagcggctcgtacgctcgaaaacgcagtaacacacagcggaattcacgacatcgctgtggatcattcattatcatcacgctatcctgatgccttctctgttcaggcaaaaacaggtcaaattacaaatcaaaaggcaagtggacgttgctggatgttcgcatcgcttaacacaatgcgcgccgatgtccttggatgtcttaatgttgattcctttgaattttcagaaacctatccattcttttgggataaacttgaaaaagcaaattacttcctcgaaagtattcttgagacaaaagaagaaccaaccgatggacgtttgattcaacaccttctatccggcccc…	MTISKSLLSEFKSEYQNNKAARTLENAVTHSGIHDIAVDHSLSSRYPDAFSVQAKTGQITNQKASGRCWMFASLNTMRADVLGCLNVDSFEFSETYPFFWDKLEKANYFLESILETKEEPTDGRLIQHLLSGPIQDGGQWDMFKGILEKYGVVPKEAMPETFHSSNSAFMNKIITSKLREFAYELRESENPRSKDEMLYEIYHILCLCLGTPPESFSYEYHDKDGNYKKIDTITPVDFMNQYVGWNLKDKVSIINAPTKDKPYGKAFTVKYLGTVKEADPIKYVNAPSHILKEAAIAQLQDGKPVWFGCDVGQMHDRDNGIMAKDAFDFKGVLNTELNLDKAGRLDYGDSLMTHAMVFVGVNLDENGKPTRWNVENSWGTDRNARKGYYTMTDEWFDEY…
1	fig|6666666.920385.peg.463	peg	1_521142_521534	521142	521534	+	Heat shock protein Hsp20				atgaaacaaacagtaagaccgacaacacttttagaaagcttgtttggtgatgattttatgaataacgcaggttatggaaccggtgttgatatctatcgtgaagaaggaagttatttcgtagaaattgaaatgccaggatttgaaaaggaagatattgatattgaatttagtggtgatatcttatccattcaagcaacgcgtcgcgaatcagaagaaaaagacgaaaaaaattacttctatcgatcacgcaatcaaaaaaacattaaacgtcaaattcgctttgcggaagttgatgcgaacgcaattgatgcaagctaccaacaaggtgtactccaaattacacttccaacaaaagttgaagaacacaactccagtaagattcgtgttcagtag	MKQTVRPTTLLESLFGDDFMNNAGYGTGVDIYREEGSYFVEIEMPGFEKEDIDIEFSGDILSIQATRRESEEKDEKNYFYRSRNQKNIKRQIRFAEVDANAIDASYQQGVLQITLPTKVEEHNSSKIRVQ
1	fig|6666666.920385.peg.464	peg	1_521635_522960	521635	522960	+	CCA tRNA nucleotidyltransferase (EC 2.7.7.72)				atgatcgaattatcaaaaaatattgaaattgttatgatggagcttaccaaccgtggatttgaagtttttgtggttggtggttttgttcgtgatgctttaatgggatatcgatcctttgatatagacttatgtaccaatgccttaccggaacaacttttagaaatttataaaaaatattcaattcaatcaaatggacatgattacggcattaagtttatgttgggtgaagaacattttgaaatttcaacaatgcggcttgaaggggattatgaggatggaagacgtccatcacgcgtagaatttattaatcatcttttcgatgattcaaagcgtcgtgatttcacggttaatgctctttattatcatccacgtcatggactcatagattactatgatggc…	MIELSKNIEIVMMELTNRGFEVFVVGGFVRDALMGYRSFDIDLCTNALPEQLLEIYKKYSIQSNGHDYGIKFMLGEEHFEISTMRLEGDYEDGRRPSRVEFINHLFDDSKRRDFTVNALYYHPRHGLIDYYDGVKDLQNHTLRVIGDPKVRFKEDVLRIARLYRFKSELGFDIDAETLYVVQTQIESLQRLKLVQIYPELSRYLLGPYFLETSLLCPEFLMTLFPPLKETLGFDQHNPFHEYSLYEHTIRTMQGIPNRVDLKLVALFHDLGKINVQTVDDQGIAHYPGHAQASCIIARPFFEALQFSIKKIAYLEKLILEHDLKIQPVSAQLQQLIRVHGIEWVEDLMAVKRADNLAKGSRAQYQLQRCTHISQIIQEIRDQKRPTSIRDLEITASDLK…
1	fig|6666666.920385.peg.465	peg	1_522957_523658	522957	523658	+	ABC-type antimicrobial peptide transport system, ATPase component				atgagttatattgaagttaaagatattacaaaagtatacaaagttggaaacgttgaaatctcagcatgtgcaggggtggatttttctattaataaaggtgagttcatcgttattgttggaccatcgggagcaggtaaaacaactgtaatgaatattattggtggtatggatacccccacttctggaagtgttaccatcgatggtaaggcaattacgggtatgagtgatcgcgaaatgacggcttatcgacgtgatgatgtcggttttgttttccaatcgtataacttaattccaaatcttaccgctttggagaatgtggaactagcgacccaaatatgtaaagatgctaagaatcctcaaatgattttagaacaagtgggccttgataaacgtatgggg…	MSYIEVKDITKVYKVGNVEISACAGVDFSINKGEFIVIVGPSGAGKTTVMNIIGGMDTPTSGSVTIDGKAITGMSDREMTAYRRDDVGFVFQSYNLIPNLTALENVELATQICKDAKNPQMILEQVGLDKRMGNFPAQMSGGEQQRVAIARAIAKNPKLLLCDEPTGALDTETGQQVLRVLRDCSDIYNMTVVIITHNQTITQIADRVIEIKNGKVERNWANDHVKSVDDISW
1	fig|6666666.920385.peg.466	peg	1_523652_526669	523652	526669	+	ABC transporter, coiled-coil domain and fused permease subunit				atggtaaaagatatcctacgcgaaattaaggccaaatggtttcagtttgttgcaatccttataatcaccgcgttgggggttggtttttttgttgggattcgtgtaacgggatatgacatgcgtgctacaggggatcgatacatgaaagaaagcgaagtgatggatttagaataccgtcacagtcttggtattgatcaagcgatgttggaacagctcagtgatattgtggatggggatgcagtcggtgtttatgatggtgatgcattcattggactgcgtgatgttgatggtgtcatgaaggttattgaaattaatcaacaaaccgaaaaagatattacccttgtggatggacgcatgccaactcaaaaaaatgaagtagtggttgataaggtgctccat…	MVKDILREIKAKWFQFVAILIITALGVGFFVGIRVTGYDMRATGDRYMKESEVMDLEYRHSLGIDQAMLEQLSDIVDGDAVGVYDGDAFIGLRDVDGVMKVIEINQQTEKDITLVDGRMPTQKNEVVVDKVLHEHRGFELGDTLKLKKNDVFKPANLKIVGFAESSLYMNLERGQSKIGSGNVLGFMYGLDLDKEIDVFTSARFVFGEDVDIEAQKDRIKEQEAAISSQRFDRASKPDVEKLQDAQKELDQKRLEADQEFAKGAQTLTQTRLQLQDAHEELENGILELSSQPGPGDLQTKLDSAVRRFAQTVGERENILKGYEAELTKGQEQYNSGLAALEAKRAEIDALKENVDTLPEPQKTEALKAIATFEKTEATLIDSKAELDKNEAEIKAGFES…
1	fig|6666666.920385.peg.467	peg	1_526905_528233	526905	528233	+	Hemolysins and related proteins containing CBS domains				atgtttgtacaagtcataaccctattgtttttagtactcttaaatgccttttttgccggaagtgaattagcgtttgtttcaattaataataacaaacttaaaagtatggcagaagaaggacacaagaaagcgcaacgtgtattggaattaaaagctgttccgaaccgtttcttgtcaaccattcaaattggtgtatcattagcaagtattttatcgggggcatttgcttcggaggcgtttgcgcaagttcttacagattgggtcgtacaaaatggttggatggcagcttcagttatgaagccaatttcgatgattttgattacactgttgacgtcatatttaatgcttgtttttggggaacttgttccaaagcgcattgcgatgaccagtccagaaaaa…	MFVQVITLLFLVLLNAFFAGSELAFVSINNNKLKSMAEEGHKKAQRVLELKAVPNRFLSTIQIGVSLASILSGAFASEAFAQVLTDWVVQNGWMAASVMKPISMILITLLTSYLMLVFGELVPKRIAMTSPEKFAFFVVYPISALAVFTKPLVKVLSVSTNLVLRIIGIDPDKAEDEVTEEEIRIMVDAGEIDVTEKEMINNIFEFDNLDVADIMTHRTEVVGIDVSSSFADIMELVDEERYTRYPVYEDSIDNIIGLIHLRDLLRYVKDHRDDEVFEIKKIIREPYYVPDSKRTDELFRELQNSKMHFAVVIDEYGGTAGIVTMEDLIEEIMGNIMDEYDEEEEQEIVAVNLDEYLVDGACDIEDLEDVININLPVEDYDTVSGFVVGQIGRLPTEED…
1	fig|6666666.920385.peg.468	peg	1_528655_528230	528655	528230	-	Transcriptional regulator, BadM/Rrf2 family				atgaaattatccgcacgaacacgttacggcatcgccgcgatgacttatatgcacatcaacgatcaagaacttacaacacttgtgaacatcgctgagcatctaaatatttctaaaatttatcttgaacaagttttttccagcttaaaacaagccaatctcgttgacgcagttaaaggtcctgcgggaggctattatttaaaatccaaagaatgtaatatgtttaacatactgaacgctttagagccatcactttttgaaaaaacaccagcatctacagatgactctatcattaatgccgcattgtgtaatcatttatatacgccgattgatgcagcacttcgagaaactttaaaaggtattaaattaaaagaaatcgccgaactcattaaaaatgaatcc…	MKLSARTRYGIAAMTYMHINDQELTTLVNIAEHLNISKIYLEQVFSSLKQANLVDAVKGPAGGYYLKSKECNMFNILNALEPSLFEKTPASTDDSIINAALCNHLYTPIDAALRETLKGIKLKEIAELIKNESGDGNMYYI
1	fig|6666666.920385.peg.469	peg	1_528789_529718	528789	529718	+	Cysteine synthase (EC 2.5.1.47)			isu;Methionine_Biosynthesis isu;Cysteine_Biosynthesis	atgaaaacatataaaaatataacagaattaatcggtcgtactcctcttgtggaattgaataatatctcaaaagaagcgggacttaaaaatccgattcttgcgaaagtagagttttttaatccaggtggtagtgttaaagatcgtattgcattcgcaatgttaactgaagcacgcaagcaaggtctagttaatgatgatacagtcattatcgaacctacaagtggtaacactgggattggtcttgcatcaattggtgcatcaatgggactgaaagtaatcttaacaatgcctgaaacgatgagtgttgaacgtcgtaatttattaaaagcttatggtgccgaattgattcttacagatggtgcttctggcatgaagggagccattgctaaggctgaggaa…	MKTYKNITELIGRTPLVELNNISKEAGLKNPILAKVEFFNPGGSVKDRIAFAMLTEARKQGLVNDDTVIIEPTSGNTGIGLASIGASMGLKVILTMPETMSVERRNLLKAYGAELILTDGASGMKGAIAKAEELAKEYENSFIPSQFDNNANVQAHYTTTGPEIYADTDGQVDIFIAGIGTGGTITGTGMYLKEKNPNVQVITVEPENSAVLSGEKPGPHKLQGLGAGFVPSILQTDIYEEIVRITDSEAFVVGRQLAQEEGLLVGVSSGAAVAAAVKVAKRPENEGKMIVVVLPDTGERYLSTPMFNE
1	fig|6666666.920385.peg.470	peg	1_529908_530528	529908	530528	+	hypothetical protein				atgatgacaaagaaaaaacaagcacgatatcaacaaatagcacttgatattgcggcgcgaattgcacgtaatgatttaagagaaggtgaacgaatttcaggtcgttctattttatccagcgaatacggtgtttctccagaaacaattcgtagagcgatgagtcttcttgaagaggttgaagtggtgcatgtcgcaaataattatggtgttatcattggatcaaaagaagcagcgattgcttatttagattcattttcctcggttacagatgtgactcaacttaagcacaggcttaatgcattgatggataaacgtcatgaaattgatgaagaaatcagaacgatcatcagtcaaattgtggatttatcaggtcgattttcattttctgacccgttaaaa…	MMTKKKQARYQQIALDIAARIARNDLREGERISGRSILSSEYGVSPETIRRAMSLLEEVEVVHVANNYGVIIGSKEAAIAYLDSFSSVTDVTQLKHRLNALMDKRHEIDEEIRTIISQIVDLSGRFSFSDPLKRFEFTLHSGSKLIGQTIGSSAFYQTTKMTIIALNRQGTMILSPGPDAIFEENDVLVVVGHVADVVKVEMLVQG
1	fig|6666666.920385.peg.471	peg	1_530784_533393	530784	533393	+	Alanyl-tRNA synthetase (EC 6.1.1.7)			isu;tRNA_aminoacylation,_Ala	atgaagcaacttacaagtagtgaaataagaacaatgttcttggattattttaaagcacaagatcatatgattgaaccgggtgcgccccttgttccaattgatgatgatacccttttatggataaattcgggtgttgcagcgttaaagaaatattttgatggtcgcgttaaaccgaagaaaccacgtattgcgaatgttcaaaaatcattacgtacaaatgatatcgataatgttggaaagactgcacgtcaccatacattttttgaaatgctcggaaatttctcaattggagattattttaaagaggaagccattggttttgcatatgagtttttattttcaagtgaatggcttgatttggatgtaaataaagcatattttagcgttcatacggatgac…	MKQLTSSEIRTMFLDYFKAQDHMIEPGAPLVPIDDDTLLWINSGVAALKKYFDGRVKPKKPRIANVQKSLRTNDIDNVGKTARHHTFFEMLGNFSIGDYFKEEAIGFAYEFLFSSEWLDLDVNKAYFSVHTDDQEAFDIWVNKYNVSPSRILRTDDNFWQIGDGPCGPNSEIFYDRGEKYDPEHIGERLFFEDLENDRYVEVWNIVFSQFDGVEGDDIHTFKELPQKNIDTGMGFERLVSIVQDGDTNFDTDLFIPIIQAIEALTPMKYQDNVMAYRVISDHIRSLVFTLADGAVFSNEGRGYVLRRILRRAVRFGKVLEIEGTFLHGLVDDVIAVMGDSYPNLAEHRDMIVKLILSEEERFAKTLAGGEKLLLDTIEANQEAVITGDVAFKLYDTYGF…
1	fig|6666666.920385.peg.472	peg	1_533449_533709	533449	533709	+	UPF0297 protein YrzL				atgtcgaaacataatgtgacagaaacaatggctttcaattcagatgaagttcgtcgtgatcgaattaaagaaatccttgctgaagtagaatcagcacttgaggatcgtggctatcaatcagtgagtcagatttctgggtatttgatttcaaatgacccagcatatatttcttcacacaataacgcgcgtgtgaagattcaggaagttgaacgttacgaaattattgaagagttagtgcgtttttatcttagtgaaaagtaa	MSKHNVTETMAFNSDEVRRDRIKEILAEVESALEDRGYQSVSQISGYLISNDPAYISSHNNARVKIQEVERYEIIEELVRFYLSEK
1	fig|6666666.920385.peg.473	peg	1_533710_534144	533710	534144	+	Putative pre-16S rRNA nuclease YqgF				atgattggtaagataattggtctcgatttagggtcgaaaacatgcggtgtagcactatcggatgggcttggaatgtatgctcatccagttgaaacattgtattataaagtctcaatagacgaattaaaggaaccgttggattctttaataaaaaaagagcgcgttaaagttattgcactgggttttcctaagatgatgaataatgatgttggggaacgtgcacaaatttctgaagagtttaaaaagacattggagtcttggtttaattgtgaagtcgttctcatcgatgaacgacttacaagtgtggttgcaaatcgccaactcattgatcaagatgtatcacgaaaaaaaagaaagaaagttgtcgatcaacttgcggctgttcacatactacaaacg…	MIGKIIGLDLGSKTCGVALSDGLGMYAHPVETLYYKVSIDELKEPLDSLIKKERVKVIALGFPKMMNNDVGERAQISEEFKKTLESWFNCEVVLIDERLTSVVANRQLIDQDVSRKKRKKVVDQLAAVHILQTYLDKRRFMEGN
1	fig|6666666.920385.peg.474	peg	1_534146_534487	534146	534487	+	Ortholog of S. aureus MRSA252 (BX571856) SAR1694				atggaagaaaaatcacttattgtcatcaatgatgacggaactgaacaagaaatggatatcttatttacatttgatgacgatacatttaataaaaaatatgtcttatatgtaagtccagaagatacaacaggtgaagtatttgtttcaagttatgttgaagacggaactttgaacgctgttacagatcctaaagaatgggcaatgattgaagaagtatttaatgcttttgtaatccaacacgatgaatcaaatgaagaaggcgcatgtgcttgtggtaaagatcacgaatcgtctgaagatcatgagtgcagttgtggatgtgggcatgaccactcacactaa	MEEKSLIVINDDGTEQEMDILFTFDDDTFNKKYVLYVSPEDTTGEVFVSSYVEDGTLNAVTDPKEWAMIEEVFNAFVIQHDESNEEGACACGKDHESSEDHECSCGCGHDHSH
1	fig|6666666.920385.peg.475	peg	1_534471_535553	534471	535553	+	Murein endolytic transglycosylase MltG				atgaccactcacactaagaaaattcttggtggcctcttgcttgtgtgtgtgattgttgttataggatttatgcttctattcaatatcaacacacaaagcatttcaaaggacagtcaaactgttctttttaatgtgaatgaaggtgacacgatgtcgacggttatcgatcgtttagcggatgatggtattgttcgttctgcttttttcactaaaatcaaagcgaaattaggacatcacgatcaactctatgaaggtcaatttaatcttgataaaagttgggatgtcgatcgaatcttggagtatctcgaaaaaccttcttatgagcatgataagacgggttcagtaaccattacacttattgagggcagttgggctaaggatatcgcaaagaaaattgct…	MTTHTKKILGGLLLVCVIVVIGFMLLFNINTQSISKDSQTVLFNVNEGDTMSTVIDRLADDGIVRSAFFTKIKAKLGHHDQLYEGQFNLDKSWDVDRILEYLEKPSYEHDKTGSVTITLIEGSWAKDIAKKIASETNTTAERFLELWNDPKYIESLMSQYEVLSKDLLKNKDAKVLLEGYLYPDTYEFNANNSEEEITERLIANGNDKYQNYKDQIDSLGMTPYQLFSLASIVEYEAPGYENMQDVAGVFMNRLKQGMKLESSVTICYALYEFEDWDDCESMTNNQIDSPYNTYRYEGITPGPILNPSQSAIEAVINYSHHDYLFFVANVKADKNDPDYGKIYYSKTFEEHDQRVKEILN
1	fig|6666666.920385.peg.476	peg	1_535570_536199	535570	536199	+	Uridine kinase (EC 2.7.1.48)			isu;pyrimidine_conversions	atgagtccaattgttattgggattgctggtggaagtgcatccggtaaatcaagtattgcgaaaaagttaaaaaaacattttgatgaaacacagaaagtcgtcattattaaaatggatgactattataaagatcaaagccacttaccaatggaagaacgattggctaccaattacgatcatccatttgcatttgatatggatttactcgtttccgatatggagtctttaaaatcaggtgtatcaattcaaaagcctgtgtatgattttatgaatcatacccgaagtcaatattcggaagaaattcaatgcaatgatgttattgtgttggaaggtttgatgacgttagacgacgctcgtttacgtgatcttctcgatattaaagtttttgtggatgcaccg…	MSPIVIGIAGGSASGKSSIAKKLKKHFDETQKVVIIKMDDYYKDQSHLPMEERLATNYDHPFAFDMDLLVSDMESLKSGVSIQKPVYDFMNHTRSQYSEEIQCNDVIVLEGLMTLDDARLRDLLDIKVFVDAPADIRFIRRLVRDVNKRGRTLEHVIEQYMSTVRIMHEQFVEPSKRYADIIIPEGAHNTVAIDLLTTKISSIIGTSVL
1	fig|6666666.920385.peg.477	peg	1_536223_536693	536223	536693	+	Transcription elongation factor GreA			isu;Transcription_factors_bacterial	atgacagaaagaattcctgtaacacaggctggtttagatgaattaaatcgtgaacttcgtcaattaatcgaagtagaacgtccagaagttattgaagatttaaaagcagcacgcgcacaaggtgacttgtctgaaaatgctgattacgatgcagctcgtgatcgtcaagcacgtgttgaagctcgtatccgtgaaattgaagcgactttaactaaagttgaaattattgatggagacaaagcaaaaaaacataagacagttggtcttggtgcaacggttacaatttatgatatggaaatggaaattgaagaaacattttcaatcgttggttctgttgaggcagatccagaaaatggtaaactttcaaacgtttcaccacttgctcaagctatgaacgaa…	MTERIPVTQAGLDELNRELRQLIEVERPEVIEDLKAARAQGDLSENADYDAARDRQARVEARIREIEATLTKVEIIDGDKAKKHKTVGLGATVTIYDMEMEIEETFSIVGSVEADPENGKLSNVSPLAQAMNEAKEGDVVEVQVDEPYEVKVLKIN
1	fig|6666666.920385.peg.478	peg	1_536759_537202	536759	537202	+	Late competence protein ComEA, DNA receptor				atgaagtttattgtgctgtgtttcttccttgtaggttttgtttccttaggatttattggaagattagaatataaaaaaaagacagaaattaccgtggaagtcgattcgaaatcatatcacgtgtctgttgaacatgacgatacgattcagaaaattcttacacgtgttggaattcaagtttcaagtttaaaagaaatacctgatataaattccttttatgaaggacaagtgattcatcttgaatcaagaaaacagtgtatctcacttaatacctcatcggcccaagacctcactcaaatcaaagggatcggtcctcgcaaagcggatgcgattctaaaatatcgcattgaacatgaaaagtttataagcgttgaagaactcttaaatattaaaggcatt…	MKFIVLCFFLVGFVSLGFIGRLEYKKKTEITVEVDSKSYHVSVEHDDTIQKILTRVGIQVSSLKEIPDINSFYEGQVIHLESRKQCISLNTSSAQDLTQIKGIGPRKADAILKYRIEHEKFISVEELLNIKGIGPKLLDRIKDFVCI
1	fig|6666666.920385.peg.479	peg	1_537193_538920	537193	538920	+	DNA internalization-related competence protein ComEC/Rec2				atgtatttagtttacggaatgcttttgggtactttagtagaggctttctacttaaaagtgttggtgtgttttgcctggactggttttctattttaccgtaagcattgttttcgatatctgtttccattcttatttctcattatgattatgcttcatcaatgtatcataccaattggtgttgttgtttcgatggatgagggtattttgtgtcttaatgctcttaatcgaaaatatcgaattcctgtaaaatataagggcagtattggtgatgtcctctgggtgtccgatgaacagttacaatcaggtcatttcactaaatttggaacacttccactgatggggacaatctatcatgcaatgagtataaatccaagcatccaatcctatttctttagtcga…	MYLVYGMLLGTLVEAFYLKVLVCFAWTGFLFYRKHCFRYLFPFLFLIMIMLHQCIIPIGVVVSMDEGILCLNALNRKYRIPVKYKGSIGDVLWVSDEQLQSGHFTKFGTLPLMGTIYHAMSINPSIQSYFFSRNESYLSLISFQIRSLSEFVVIIKKRFGIPMKTKTIRVCVTLWYQYLFGVNASNLSILLRQVCSQKITMILLILLFPQPLKNPSFVIVYGPLLLRNLSRIFQNIPEWFLRSVLVFYSCKRLDVISMVLTKIVKPILGFVLFTMYVLILIGSPLGLFDWFFSIWMNVNALLQDRFTVYGLPPLVCLFFLFRANSHVKSVVRLVLIAFITVYNPCYTVTFINVGQGDSILIRTPFSFHTTLIDTGRPSAYFEVRRVLSNYGIRNIDQLI…
1	fig|6666666.920385.peg.480	peg	1_538917_539852	538917	539852	+	DNA polymerase III delta subunit (EC 2.7.7.7)				atgatagacgtaatcgtaggaaaagaaccttctcttgttaagagtaaggtcgagagtatcataaaagaatatgaaaatcagtatggtgtttttgatgtgtcgcattttgacacgcgtgataaaggattcgttttcgatcacgttcttgaaagtgctatgactgtatcgctttttggtgataaaaaggcggttgttttaaacacacatgacgaattaattaaagaagtcgaagcagcattaggtgagttgatgtcacaatcaatgtttgatgtaagtcttattgtaatcttcgaaaagaaaccactggttaaatccgttatcgggaaagcgattgcgaagcatgcacgtgttcatcaaattaaagatatggatgttggtcaactcagtctcttgatgaag…	MIDVIVGKEPSLVKSKVESIIKEYENQYGVFDVSHFDTRDKGFVFDHVLESAMTVSLFGDKKAVVLNTHDELIKEVEAALGELMSQSMFDVSLIVIFEKKPLVKSVIGKAIAKHARVHQIKDMDVGQLSLLMKKEIDRLDFKMSNPAMVELLDRVGNDVARLNQELNKLSLVGEAIEQEHVRKLVSKNIDEDIFAISNALLEKNIGKAFSVYQNLLAQKVDPLALLGLIGSSIRKIYQISALYEQGVSNKGIADRLSLSEKQVYYLVKHQMRPSFGLLSLLNQLAQIDQDVKQGKIDRFVAFELFMLEAMI
1	fig|6666666.920385.peg.481	peg	1_540138_539875	540138	539875	-	SSU ribosomal protein S20p			isu;Ribosome_SSU_bacterial	atggcaataatcgcaagtaatgcaaaacgtactaaaacgaatcgcaaatcggaagctgcaaacaagagccaacgttcaagtttgaaaacatcactacgcagctttaattccgcaatcgaatcgggcgacaaagaaaaggcagaaatcctattcaatcaatccaattcattgttggataaatcgattacaagtaatattcatcacaaaaactacgtagcacgtaaaaaatcagatttatcattaaaacttaattcattaaaataa	MAIIASNAKRTKTNRKSEAANKSQRSSLKTSLRSFNSAIESGDKEKAEILFNQSNSLLDKSITSNIHHKNYVARKKSDLSLKLNSLK
1	fig|6666666.920385.peg.482	peg	1_540309_541235	540309	541235	+	Methionyl-tRNA formyltransferase (EC 2.1.2.9)			isu;Translation_initiation_factors_bacterial isu;CBSS-89187.3.peg.2957	atgcgtgttatgtttatgggaacaacacatttttcatgtgttgtgttacaacaattattagatgatggttatgatgtcgttgcagtggtaacgcaaccggatcgaccttttggtcgtaaaaaggtactaaaagcaccaccggttaaggaattagcaatcgaacatcaaattacggttattcaaccaattaaaattaaagaatcaattgaagatgttttagcgtttgaacctgatttagtggttacgtgtgcttatggtcaaattgtacctaaagcaatactcgactatccaaaatttctttgcttgaatgttcatgcttcattgcttccaaaatttagaggcggtgcaccgattcattggtcaatcattcgtggtgaaaaagagaccggtgtaacgttg…	MRVMFMGTTHFSCVVLQQLLDDGYDVVAVVTQPDRPFGRKKVLKAPPVKELAIEHQITVIQPIKIKESIEDVLAFEPDLVVTCAYGQIVPKAILDYPKFLCLNVHASLLPKFRGGAPIHWSIIRGEKETGVTLMRMDVGMDSGDMLSSRSVSIEDQDMMGDVEAKLMEASKVLIHEDLKSYLEGKLSFIPQDKDLVTLAYTIQRDDEFVTFKRPVVDVYNHIRGLIPWPVGYGVVEGMNVKFHGVMMSNSKHSSDPGEVVSVDENGLTIACIGGTVTITQIQPAGKPVTSAHDFANGLGRNWKGKRFE
1	fig|6666666.920385.peg.483	peg	1_541232_541744	541232	541744	+	Substrate-specific component PdxU2 of predicted pyridoxin-related ECF transporter			idu(1);ECF_class_transporters	atgagagaaaactatgaaataaaacgtacccaaactttagtcatgattggtattgttactgggcttattgcgaccgtaacattaatcattaaaattccttccgcaactggagggtatcttaacctgagtgattttgtcataatggtttctcccattatgcttccacttggtggcgctattttcgcagcaggagtgggttgtgcgcttgcagatattgcaggaggctatgcagtctacgcaattttctcactttttataaaagcaggagaagttataattattaagcttttagaacgctaccttgacactcgtcagcgttggattccattttcacttgctgcactgtggatgatgacgatgtatgggtttgttgcggttttcttaacaaagagctggccg…	MRENYEIKRTQTLVMIGIVTGLIATVTLIIKIPSATGGYLNLSDFVIMVSPIMLPLGGAIFAAGVGCALADIAGGYAVYAIFSLFIKAGEVIIIKLLERYLDTRQRWIPFSLAALWMMTMYGFVAVFLTKSWPAFFVALKGDLFQGVFAVILATIFYPRLQKLMKYLRGN
1	fig|6666666.920385.peg.484	peg	1_541745_543547	541745	543547	+	Translation elongation factor LepA			isu;Translation_elongation_factors_bacterial	atgaatcaaaaaaatattcgaaatttttcaattatcgctcatattgaccatggaaaatcaacattagcggatcgtattttagaacaaacacatacggtagctcatcgagacatgcaagcacaacttctcgatcaattagatcttgaacgtgaacgtggcattacaattaagttaaatgctgtacaacttgcctataaagctgatgatggccaagaatatattttccatttaattgatactccaggtcatgttgactttacgtatgaagtatcgcgatcattggcagcatgtgaaggtgcaattttaattgtagatgcaacacagggaattcaagcacaaacgcttgcgaatgcatatcttgcaatcgagaatgaccttgaaattatggtagttattaat…	MNQKNIRNFSIIAHIDHGKSTLADRILEQTHTVAHRDMQAQLLDQLDLERERGITIKLNAVQLAYKADDGQEYIFHLIDTPGHVDFTYEVSRSLAACEGAILIVDATQGIQAQTLANAYLAIENDLEIMVVINKVDLPSADPERVKREIEDVLGIDASNAPLISAKTGLNIDQVLEGIVAQIPAPQGDVEAPLKALVFDSIYDSYRGVIAFVNIKQGQVKVGDEIKFMASGAVFEVTELGVRTPTEIKKDKLVTGEVGWISASIKSIKEIGVGDTITLADNPASDALPGYRKLNPMVYCGLYPIDSKRYTDLREALEKMQLNDSSLVFEPETSQALGFGFRCGFLGLLHMDVIQERLEREYQFDLIATAPSVEFHVYLTNGEMLQLDNPSKMPISNVID…
1	fig|6666666.920385.peg.485	peg	1_543540_543800	543540	543800	+	hypothetical protein				atgaatagtcgcgtttatgatcgcatccaaatgatgcgcaaacattttggatgggataaaacagacaccatcgaatttatgactgcgtgtgtcgtggaagaagcacatgaactcaaagagagtctcgacgatgaagaaaattttaagaaagagcttgcggatgttttaatgtatacgatttccatttgtttggatcgagactatgatattgaagcgattatcaacgataaaattgatgaggtgatgaagcgtgaatactaa	MNSRVYDRIQMMRKHFGWDKTDTIEFMTACVVEEAHELKESLDDEENFKKELADVLMYTISICLDRDYDIEAIINDKIDEVMKREY
1	fig|6666666.920385.peg.486	peg	1_543790_544890	543790	544890	+	Oxygen-independent coproporphyrinogen-III oxidase-like protein YggW				gtgaatactaaagcactgtatgtccatatcccgttttgtgatcatatttgtgggtattgtgattttacgcggtttcattatgcgcgacaaatttctgatcaatttatgattcggttgatccaacaaatcaatgttttaccaggagatttgaagaccatctatgttggtggtggtacaccaacatctcttgaaaataatcaattagaggcattactcaaagccttgaaacccaaattagcggatgagtacgaatggacctttgaagggaacccagaaaaccttaccgaggaaaatgtacaaatgcttcatgattacggtgtaaaccggatgagtttgggtgttcaaacaactcatgatgacttactcgaaaaaatcggaagacatcataaattctatgat…	MNTKALYVHIPFCDHICGYCDFTRFHYARQISDQFMIRLIQQINVLPGDLKTIYVGGGTPTSLENNQLEALLKALKPKLADEYEWTFEGNPENLTEENVQMLHDYGVNRMSLGVQTTHDDLLEKIGRHHKFYDVEVGVKLLRKIGIENISLDLMYGLPGQSLESFESSMRDVIALKPDHVSIYALTVEPNSLFGRRGIQPVPIELETEMFLSCIQLMEGAGYEQYEISNFALPGSRSQHNQVYWRYEDFYALGPGSSLKHNHQRKTWTTKLGMYLKEDAYHEVIDLTLEDEMFEFMMMGLRLKDGVAYSRFQERFGVALEDVFSDAIAEGISRKLLYKSDDVLKTTFEGFVMLDDTLLPFMSILND
[truncated: 1,254 more rows]
